# Supplementary material for: Longitudinal metagenomic study reveals the dynamics of fecal antibiotic resistome in pigs throughout the lifetime
Source: Anim Microbiome. 2023 Nov 8;5:55. doi: 10.1186/s42523-023-00279-z (PMC10634126; doi:10.1186/s42523-023-00279-z)
Supplement: Supplementary file 2 — Supplementary Material 2 [file 42523_2023_279_MOESM2_ESM.xlsx]

## Sheet: ARGs abundance
Number of families	1
Number of comparisons per family	28
Alpha	0.05
Tukey's multiple comparisons test	Mean Diff.	95.00% CI of diff.	Below threshold?	Summary	Adjusted P Value
Boar vs. Sow	0.04071	-0.2486 to 0.3300	No	ns	0.9999	A-B
Boar vs. Newborn Piglets	-0.2504	-0.5439 to 0.04311	No	ns	0.1555	A-C
Boar vs. Weaned Piglets_1W	-0.01028	-0.2996 to 0.2790	No	ns	>0.9999	A-D
Boar vs. Weaned Piglets_2W	0.3744	0.08511 to 0.6637	Yes	**	0.0027	A-E
Boar vs. Nursing Piglets_4W	0.3643	0.07499 to 0.6535	Yes	**	0.004	A-F
Boar vs. Fattening Pigs	0.2015	-0.08777 to 0.4908	No	ns	0.392	A-G
Boar vs. Finish Pigs	0.1687	-0.1206 to 0.4580	No	ns	0.6242	A-H
Sow vs. Newborn Piglets	-0.2911	-0.5846 to 0.002394	No	ns	0.0536	B-C
Sow vs. Weaned Piglets_1W	-0.05099	-0.3403 to 0.2383	No	ns	0.9994	B-D
Sow vs. Weaned Piglets_2W	0.3337	0.04440 to 0.6229	Yes	*	0.012	B-E
Sow vs. Nursing Piglets_4W	0.3236	0.03428 to 0.6128	Yes	*	0.017	B-F
Sow vs. Fattening Pigs	0.1608	-0.1285 to 0.4501	No	ns	0.6798	B-G
Sow vs. Finish Pigs	0.128	-0.1613 to 0.4173	No	ns	0.8726	B-H
Newborn Piglets vs. Weaned Piglets_1W	0.2401	-0.05339 to 0.5336	No	ns	0.1965	C-D
Newborn Piglets vs. Weaned Piglets_2W	0.6248	0.3313 to 0.9183	Yes	****	<0.0001	C-E
Newborn Piglets vs. Nursing Piglets_4W	0.6147	0.3212 to 0.9082	Yes	****	<0.0001	C-F
Newborn Piglets vs. Fattening Pigs	0.4519	0.1584 to 0.7454	Yes	***	0.0001	C-G
Newborn Piglets vs. Finish Pigs	0.4191	0.1256 to 0.7126	Yes	***	0.0006	C-H
Weaned Piglets_1W vs. Weaned Piglets_2W	0.3847	0.09539 to 0.6739	Yes	**	0.0018	D-E
Weaned Piglets_1W vs. Nursing Piglets_4W	0.3745	0.08527 to 0.6638	Yes	**	0.0027	D-F
Weaned Piglets_1W vs. Fattening Pigs	0.2118	-0.07748 to 0.5011	No	ns	0.3268	D-G
Weaned Piglets_1W vs. Finish Pigs	0.179	-0.1103 to 0.4682	No	ns	0.55	D-H
Weaned Piglets_2W vs. Nursing Piglets_4W	-0.01012	-0.2994 to 0.2792	No	ns	>0.9999	E-F
Weaned Piglets_2W vs. Fattening Pigs	-0.1729	-0.4621 to 0.1164	No	ns	0.5941	E-G
Weaned Piglets_2W vs. Finish Pigs	-0.2057	-0.4950 to 0.08358	No	ns	0.3647	E-H
Nursing Piglets_4W vs. Fattening Pigs	-0.1628	-0.4520 to 0.1265	No	ns	0.6662	F-G
Nursing Piglets_4W vs. Finish Pigs	-0.1956	-0.4849 to 0.09370	No	ns	0.432	F-H
Fattening Pigs vs. Finish Pigs	-0.03282	-0.3221 to 0.2565	No	ns	>0.9999	G-H

## Sheet: Detected ARGs number
Number of families	1
Number of comparisons per family	28
Alpha	0.05
Tukey's multiple comparisons test	Mean Diff.	95.00% CI of diff.	Below threshold?	Summary	Adjusted P Value
Boar vs. Sow	9.389	-41.51 to 60.29	No	ns	0.9992	A-B
Boar vs. Newborn Piglets	-6.278	-57.18 to 44.62	No	ns	>0.9999	A-C
Boar vs. Weaned Piglets_1W	3.389	-47.51 to 54.29	No	ns	>0.9999	A-D
Boar vs. Weaned Piglets_2W	56.94	6.047 to 107.8	Yes	*	0.0169	A-E
Boar vs. Nursing Piglets_4W	107.1	56.16 to 158.0	Yes	****	<0.0001	A-F
Boar vs. Fattening Pigs	110	59.10 to 160.9	Yes	****	<0.0001	A-G
Boar vs. Finish Pigs	126.1	75.16 to 177.0	Yes	****	<0.0001	A-H
Sow vs. Newborn Piglets	-15.67	-66.56 to 35.23	No	ns	0.9806	B-C
Sow vs. Weaned Piglets_1W	-6	-56.90 to 44.90	No	ns	>0.9999	B-D
Sow vs. Weaned Piglets_2W	47.56	-3.342 to 98.45	No	ns	0.0856	B-E
Sow vs. Nursing Piglets_4W	97.67	46.77 to 148.6	Yes	****	<0.0001	B-F
Sow vs. Fattening Pigs	100.6	49.71 to 151.5	Yes	****	<0.0001	B-G
Sow vs. Finish Pigs	116.7	65.77 to 167.6	Yes	****	<0.0001	B-H
Newborn Piglets vs. Weaned Piglets_1W	9.667	-41.23 to 60.56	No	ns	0.999	C-D
Newborn Piglets vs. Weaned Piglets_2W	63.22	12.32 to 114.1	Yes	**	0.0048	C-E
Newborn Piglets vs. Nursing Piglets_4W	113.3	62.44 to 164.2	Yes	****	<0.0001	C-F
Newborn Piglets vs. Fattening Pigs	116.3	65.38 to 167.2	Yes	****	<0.0001	C-G
Newborn Piglets vs. Finish Pigs	132.3	81.44 to 183.2	Yes	****	<0.0001	C-H
Weaned Piglets_1W vs. Weaned Piglets_2W	53.56	2.658 to 104.5	Yes	*	0.0316	D-E
Weaned Piglets_1W vs. Nursing Piglets_4W	103.7	52.77 to 154.6	Yes	****	<0.0001	D-F
Weaned Piglets_1W vs. Fattening Pigs	106.6	55.71 to 157.5	Yes	****	<0.0001	D-G
Weaned Piglets_1W vs. Finish Pigs	122.7	71.77 to 173.6	Yes	****	<0.0001	D-H
Weaned Piglets_2W vs. Nursing Piglets_4W	50.11	-0.7862 to 101.0	No	ns	0.057	E-F
Weaned Piglets_2W vs. Fattening Pigs	53.06	2.158 to 104.0	Yes	*	0.0345	E-G
Weaned Piglets_2W vs. Finish Pigs	69.11	18.21 to 120.0	Yes	**	0.0013	E-H
Nursing Piglets_4W vs. Fattening Pigs	2.944	-47.95 to 53.84	No	ns	>0.9999	F-G
Nursing Piglets_4W vs. Finish Pigs	19	-31.90 to 69.90	No	ns	0.9444	F-H
Fattening Pigs vs. Finish Pigs	16.06	-34.84 to 66.95	No	ns	0.9777	G-H

## Sheet: Microbial richness
Number of families	1
Number of comparisons per family	28
Alpha	0.05
Tukey's multiple comparisons test	Mean Diff.	95.00% CI of diff.	Below threshold?	Summary	Adjusted P Value
Boar vs. Pregnant Sow	-0.6914	-1.820 to 0.4369	No	ns	0.5625
Boar vs. Newborn Piglets	1.086	-0.04239 to 2.214	No	ns	0.0684
Boar vs. Weaned Piglets_1W	-0.2137	-1.342 to 0.9146	No	ns	0.999
Boar vs. Weaned Piglets_2W	-1.074	-2.202 to 0.05472	No	ns	0.0747
Boar vs. Nursing Piglets_4W	-0.01706	-1.145 to 1.111	No	ns	>0.9999
Boar vs. Fattening Pigs	1.373	0.2446 to 2.501	Yes	**	0.0063
Boar vs. Finish Pigs	0.8885	-0.2398 to 2.017	No	ns	0.2382
Pregnant Sow vs. Newborn Piglets	1.777	0.6490 to 2.906	Yes	****	<0.0001
Pregnant Sow vs. Weaned Piglets_1W	0.4776	-0.6507 to 1.606	No	ns	0.8962
Pregnant Sow vs. Weaned Piglets_2W	-0.3822	-1.510 to 0.7461	No	ns	0.9669
Pregnant Sow vs. Nursing Piglets_4W	0.6743	-0.4540 to 1.803	No	ns	0.5942
Pregnant Sow vs. Fattening Pigs	2.064	0.9359 to 3.193	Yes	****	<0.0001
Pregnant Sow vs. Finish Pigs	1.58	0.4515 to 2.708	Yes	***	0.0008
Newborn Piglets vs. Weaned Piglets_1W	-1.3	-2.428 to -0.1713	Yes	*	0.0122
Newborn Piglets vs. Weaned Piglets_2W	-2.159	-3.288 to -1.031	Yes	****	<0.0001
Newborn Piglets vs. Nursing Piglets_4W	-1.103	-2.231 to 0.02534	No	ns	0.0604
Newborn Piglets vs. Fattening Pigs	0.287	-0.8413 to 1.415	No	ns	0.9937
Newborn Piglets vs. Finish Pigs	-0.1974	-1.326 to 0.9309	No	ns	0.9994
Weaned Piglets_1W vs. Weaned Piglets_2W	-0.8598	-1.988 to 0.2685	No	ns	0.2768
Weaned Piglets_1W vs. Nursing Piglets_4W	0.1967	-0.9316 to 1.325	No	ns	0.9994
Weaned Piglets_1W vs. Fattening Pigs	1.587	0.4583 to 2.715	Yes	***	0.0007
Weaned Piglets_1W vs. Finish Pigs	1.102	-0.02609 to 2.231	No	ns	0.0607
Weaned Piglets_2W vs. Nursing Piglets_4W	1.057	-0.07178 to 2.185	No	ns	0.0842
Weaned Piglets_2W vs. Fattening Pigs	2.446	1.318 to 3.575	Yes	****	<0.0001
Weaned Piglets_2W vs. Finish Pigs	1.962	0.8337 to 3.090	Yes	****	<0.0001
Nursing Piglets_4W vs. Fattening Pigs	1.39	0.2616 to 2.518	Yes	**	0.0054
Nursing Piglets_4W vs. Finish Pigs	0.9055	-0.2228 to 2.034	No	ns	0.217
Fattening Pigs vs. Finish Pigs	-0.4844	-1.613 to 0.6439	No	ns	0.8891
