# Supplementary material for: Longitudinal metagenomic study reveals the dynamics of fecal antibiotic resistome in pigs throughout the lifetime
Source: Anim Microbiome. 2023 Nov 8;5:55. doi: 10.1186/s42523-023-00279-z (PMC10634126; doi:10.1186/s42523-023-00279-z)
Supplement: Supplementary file 3 — Supplementary Material 3 [file 42523_2023_279_MOESM3_ESM.xlsx]

## Sheet: Sheet1
SampleID	Growth stage	Description
LAB_1	Boar	F0 generation of male pigs
LAB_2
LAB_3
LAB_4
LAB_5
LAB_6
LAB_7
LAB_8
LAB_9
LAB_10
LAB_11
LAB_12
LAB_13
LAB_14
LAB_15
LAB_16
LAB_17
LAB_18
LAPS_1	Sow	F0 generation of female pigs
LAPS_2	Sow
LAPS_3	Sow
LAPS_4	Sow
LAPS_5	Sow
LAPS_6	Sow
LAPS_7	Sow
LAPS_8	Sow
LAPS_9	Sow
LAPS_10	Sow
LAPS_11	Sow
LAPS_12	Sow
LAPS_13	Sow
LAPS_14	Sow
LAPS_15	Sow
LAPS_16	Sow
LAPS_17	Sow
LAPS_18	Sow
LAP_1	Newborn Piglets (d 2-3)	Piglets during the first 2-3 days after birth
LAP_2
LAP_3
LAP_4
LAP_5
LAP_6
LAP_7
LAP_8
LAP_9
LAP_10
LAP_11
LAP_12
LAP_13
LAP_14
LAP_15
LAP_16
LAP_17
LAP_18
LAWP1_1	Weaned_Piglets_1W (d 26)	The piglets are weaned at 21 days of age and moved to an isolated weaning unit for one week. The ages in this growth stage is about 26-27 days
LAWP1_2
LAWP1_3
LAWP1_4
LAWP1_5
LAWP1_6
LAWP1_7
LAWP1_8
LAWP1_9
LAWP1_10
LAWP1_11
LAWP1_12
LAWP1_13
LAWP1_14
LAWP1_15
LAWP1_16
LAWP1_17
LAWP1_18
LAWP2_1	Weaned_Piglets_2W (d 35)	The piglets are weaned at 21 days of age and moved to an isolated weaning unit for 2 weeks. The ages in this growth stage is about 35 days
LAWP2_2
LAWP2_3
LAWP2_4
LAWP2_5
LAWP2_6
LAWP2_7
LAWP2_8
LAWP2_9
LAWP2_10
LAWP2_11
LAWP2_12
LAWP2_13
LAWP2_14
LAWP2_15
LAWP2_16
LAWP2_17
LAWP2_18
LANP_1	Nursey_Piglets_4W (d 49)	After 4 weeks, weaned piglets are moved into nursery pens where they are housed with pigs of the same size and age.
LANP_2
LANP_3
LANP_4
LANP_5
LANP_6
LANP_7
LANP_8
LANP_9
LANP_10
LANP_11
LANP_12
LANP_13
LANP_14
LANP_15
LANP_16
LANP_17
LANP_18
LAGF_1	Fattening Pigs (d 120)	After 10 weenk, the fattening phase starts as the piglets leave the transition phase.
LAGF_2
LAGF_3
LAGF_4
LAGF_5
LAGF_6
LAGF_7
LAGF_8
LAGF_9
LAGF_10
LAGF_11
LAGF_12
LAGF_13
LAGF_14
LAGF_15
LAGF_16
LAGF_17
LAGF_18
LAFP_1	Finishing Pigs (d180)	Grow-finish stage is the last phase in pig production that ends when the animal reaches the market weight for about 180 days.
LAFP_2
LAFP_3
LAFP_4
LAFP_5
LAFP_6
LAFP_7
LAFP_8
LAFP_9
LAFP_10
LAFP_11
LAFP_12
LAFP_13
LAFP_14
LAFP_15
LAFP_16
LAFP_17
LAFP_18
