# Supplementary material for: Longitudinal metagenomic study reveals the dynamics of fecal antibiotic resistome in pigs throughout the lifetime
Source: Anim Microbiome. 2023 Nov 8;5:55. doi: 10.1186/s42523-023-00279-z (PMC10634126; doi:10.1186/s42523-023-00279-z)
Supplement: Supplementary file 4 — Supplementary Material 4 [file 42523_2023_279_MOESM4_ESM.xlsx]

## Sheet: Sheet1
Types	LAB_1	LAB_2	LAB_3	LAB_4	LAB_5	LAB_6	LAB_7	LAB_8	LAB_9	LAB_10	LAB_11	LAB_12	LAB_13	LAB_14	LAB_15	LAB_16	LAB_17	LAB_18	LAPS_1	LAPS_2	LAPS_3	LAPS_4	LAPS_5	LAPS_6	LAPS_7	LAPS_8	LAPS_9	LAPS_10	LAPS_11	LAPS_12	LAPS_13	LAPS_14	LAPS_15	LAPS_16	LAPS_17	LAPS_18	LAP_1	LAP_2	LAP_3	LAP_4	LAP_5	LAP_6	LAP_7	LAP_8	LAP_9	LAP_10	LAP_11	LAP_12	LAP_13
Aminoglycoside	0.201624	0.172672	0.112486	0.254657	0.12539	0.115144	0.151127	0.111297	0.185627	0.181757	0.0787919	0.0781421	0.12667	0.215109	0.152054	0.0782632	0.184534	0.138781	0.176296	0.189637	0.161245	0.169557	0.163699	0.143303	0.158876	0.185216	0.16399	0.169208	0.193676	0.197245	0.143333	0.208417	0.15557	0.235824	0.18569	0.134713	0.182123	0.148112	0.273555	0.126439	0.11881	0.224801	0.19524	0.153568	0.122234	0.12038	0.177907	0.143117	0.163362
Bacitracin	0.00874942	0.0070535	0.00674669	0.00995414	0.00398354	0.00433398	0.0102619	0.00582729	0.00780053	0.00727052	0.00579367	0.00461796	0.00729572	0.00611937	0.022913	0.00594079	0.0101647	0.0401965	0.00649854	0.00728302	0.00803389	0.00621679	0.005558	0.00672725	0.00787337	0.01893	0.00528436	0.0105197	0.00600254	0.0152292	0.00690386	0.0062399	0.0118299	0.00515728	0.00531775	0.00849006	0.00778032	0.00850646	0.0138684	0.00676081	0.00517097	0.0126679	0.0108392	0.00268063	0.0118856	0.0118691	0.00797569	0.00556454	0.00981024
Beta_lactam	0.00984887	0.010972	0.00755193	0.0125611	0.0104024	0.00417521	0.0153806	0.00941296	0.0229543	0.00956737	0.00426766	0.00375199	0.0087856	0.00700203	0.0429028	0.00818389	0.0150902	0.084237	0.0118655	0.0191216	0.0180878	0.0108247	0.015002	0.0106415	0.0139796	0.0493197	0.00960498	0.0220291	0.00887368	0.0358144	0.012417	0.00818878	0.0304898	0.00872885	0.00837432	0.0248231	0.00140738	0.0271381	0.0619913	0.00768273	0.00348834	0.00440458	0.022192	0.00448453	0.0257289	0.0415535	0.00358182	0.00484437	0.0162707
Bleomycin	0.00161616	0.00203144	0.000104074	0.00241506	0.000412524	0.000275712	0.00377296	0.000558387	0.000877698	0.00148102	6.6244e-05	0.000116885	0.00190741	0.00103885	0.00421681	0.000232753	0.00202672	0.00972825	9.56843e-05	0.00059615	0.00065654	0.000462511	0.000182493	0.000545392	0.00292867	0.00179248	0.000425715	0.000797423	0.000364679	0.00224521	0.000517949	0.000377863	0.00102005	0.000584671	0.00034482	0.00168926	0.000471864	0.000860858	0.00151422	0.0012839	0.00179522	0.00138524	0.00125334	0.000346405	0.00127157	0.00122218	0.000355852	0.000756663	0.00100717
Carbomycin	2.89637e-06	4.77806e-06	2.75729e-06	8.15127e-07	3.71454e-06	1.15597e-06	0	6.87551e-06	6.22211e-06	1.04043e-06	0	0	2.03369e-06	4.83528e-06	1.06508e-05	5.04672e-06	5.80288e-06	0	0	3.54027e-06	9.78487e-06	4.51151e-06	4.64186e-06	2.10652e-06	3.40102e-06	4.58252e-06	6.17405e-06	0	0	2.1452e-06	1.35841e-06	2.01523e-05	0	3.21797e-06	8.22315e-06	2.83762e-06	0	0	0	0	0	0	1.55331e-06	0	0	0	0	0	0
Chloramphenicol	0.0592551	0.0382283	0.0415939	0.0700807	0.0469274	0.0440985	0.0359969	0.0241283	0.0242212	0.0540036	0.0102849	0.0262547	0.0375904	0.0318507	0.0485484	0.013234	0.0465446	0.0668799	0.0124237	0.0193731	0.0156813	0.0164877	0.0126813	0.0106107	0.0109641	0.0357156	0.0116871	0.0230964	0.0121269	0.0315602	0.0149096	0.0149892	0.0228837	0.0182852	0.0158488	0.0237773	0.0363951	0.0465205	0.0527239	0.0314132	0.0427721	0.127934	0.136424	0.023939	0.038425	0.0365212	0.0310504	0.0327934	0.125354
Colistin	0	0	0	0	0	0	0	0	0	0	0	0	0	0	0	0	0	0	0	0	0	0	0	0	0	0	0	0	0	0	0	0	0	0	5.43841e-06	0	0	5.21097e-06	0	0	0	0	0	0	0	0	0	0	0
Fosfomycin	7.39904e-05	3.2366e-05	1.13708e-05	5.20222e-05	6.30098e-05	0.000108563	6.43816e-05	2.06747e-05	0.000140053	3.38904e-05	8.64527e-06	6.50898e-06	6.89467e-05	1.57187e-05	9.80006e-05	0	1.69345e-05	0.000196857	1.67783e-05	8.8096e-05	8.31002e-05	6.36119e-05	2.09664e-05	3.84173e-05	3.86938e-05	0.00013861	5.1713e-05	8.27727e-05	2.84906e-05	0.000145277	0.000257041	1.74036e-05	7.88725e-05	1.47861e-05	3.73511e-05	6.32475e-05	1.34895e-05	1.81762e-05	0.000285163	9.79705e-05	2.90702e-05	9.22474e-05	7.877e-05	5.35447e-05	6.94515e-05	0.000695599	0.000256548	3.36876e-05	0.000232293
Fosmidomycin	0.00139705	0.00147307	0.00103374	0.00194899	0.0013112	0.000181637	0.00390613	0.00151078	0.000647343	0.00132828	0.000199537	0.000216451	0.00203341	0.000472329	0.0181218	0.000806352	0.00424704	0.0373702	0.000419907	0.00242024	0.0025984	0.000920678	0.0015292	0.00135207	0.00165091	0.0134762	0.000650488	0.00523462	0.00118348	0.00902559	0.000850927	0.000584462	0.00645117	0.00121227	0.00107028	0.0049608	0.00047655	0.00591926	0.00875788	0.00169874	0.000865342	0.000632284	0.00791047	0.000247681	0.00674478	0.00935099	0.00035615	0.00110934	0.00654241
Fusaric_acid	0	0	0	0	0	0	0	0	0	0	0	0	0	0	0	0	0	0	0	0	0	0	0	0	0	0	0	0	0	0	0	0	0	0	0	0	0	0	0	0	0	0	0	0	0	0	0	0	0
Fusidic_acid	0	0	0	0	0	0	0	0	0	0	0	0	0	0	0	0	0	0	0	0	0	0	0	0	0	0	0	0	0	0	0	0	0	0	0	0	0	0	0	0	0	0	0	0	0	0	0	0	0
Kasugamycin	0.00104761	0.00187216	0.00126892	0.00192052	0.00156713	0.000136721	0.00546367	0.00203839	0.00061888	0.0016867	0.00040327	0.000331187	0.00274758	0.000693982	0.0194674	0.000958381	0.00494946	0.0475899	0.000716473	0.00333689	0.00382208	0.00117192	0.00197135	0.00186911	0.00231926	0.017481	0.000784469	0.00660534	0.0017117	0.0119657	0.00140793	0.000577971	0.00789673	0.00145672	0.00139166	0.00698171	0.000491517	0.00752786	0.00884083	0.00248498	0.00105899	0.000820353	0.0107037	0.000380791	0.00812079	0.0120488	0.00042299	0.00123019	0.00944498
MLS	0.101738	0.104011	0.0718372	0.138363	0.0888865	0.0789366	0.0957737	0.0583299	0.120585	0.0906577	0.0980826	0.0618374	0.0834408	0.105429	0.100234	0.0815775	0.0691555	0.110066	0.146345	0.163386	0.150413	0.160427	0.116489	0.113088	0.132726	0.133666	0.125566	0.12481	0.106857	0.153854	0.121422	0.133466	0.139496	0.12664	0.113361	0.117829	0.248422	0.264797	0.368983	0.252905	0.671668	0.615717	0.267506	0.23192	0.250578	0.291819	0.261577	0.244264	0.274318
Multidrug	0.0667709	0.0606922	0.0358249	0.0927674	0.046688	0.0234085	0.128543	0.0529798	0.0260284	0.0678064	0.0100725	0.0107015	0.0743092	0.0202779	0.536726	0.0288832	0.157022	1.10254	0.0164533	0.0679273	0.0818511	0.0260741	0.0453383	0.0479998	0.0564129	0.41942	0.0242726	0.15588	0.0436975	0.277542	0.0361202	0.0206704	0.201022	0.0382015	0.0361966	0.161337	0.019774	0.180784	0.267896	0.059443	0.0311788	0.0343918	0.257135	0.0152632	0.216741	0.299148	0.0241667	0.0364881	0.222626
Polymyxin	0.000856779	0.00136643	0.00106476	0.0016873	0.00116835	8.17992e-05	0.00424503	0.00146556	0.00082284	0.00125144	0.000150586	0.000246297	0.00223525	0.000477381	0.0174299	0.000795642	0.00397506	0.0382014	0.000392657	0.00226652	0.00254514	0.000853463	0.00141618	0.00132639	0.00156926	0.0142844	0.000657454	0.00538161	0.00147119	0.00915681	0.000977186	0.000648931	0.00673331	0.00121791	0.00103506	0.00510713	0.000546966	0.00608461	0.0077882	0.00151622	0.000963152	0.000656758	0.00823763	0.000263015	0.00682642	0.0090666	0.000400796	0.0010829	0.00709544
Puromycin	0	0	0	0	0	0	2.96416e-06	0	0	5.01472e-06	0	1.15996e-05	0	0	0	0	0	0	4.10889e-05	0	0	0	1.58571e-05	4.54946e-06	0	8.08568e-06	0	1.29145e-05	1.44914e-05	0	0	0	0	0	0	0	0	0	0	0	0	0	0	0	0	0	0	0	0
Quinolone	0.000710235	0.0016008	0.00204688	0.00137007	0.00282156	9.79841e-05	0.00404233	0.00135811	7.53776e-05	0.000836275	0.000301523	0.000135307	0.00196012	0.000248198	0.0134115	0.0006981	0.00301771	0.0271687	0.000312601	0.00162919	0.00209221	0.000596699	0.00109335	0.000886508	0.000539061	0.0191403	0.000357512	0.0024948	0.000914919	0.00568258	0.000844502	0.000572361	0.00866768	0.000917849	0.000714939	0.0046083	1.36187e-05	0.000963332	0.0222977	0.000764767	0.00028748	0.000776332	0.000776628	0.000180164	0.00189696	0.00586607	0.000167126	0.000630542	9.68546e-05
Rifamycin	0.000371276	0.000112224	5.60436e-05	0.000119929	6.62442e-05	0.000305678	0.000232737	0.000225191	1.11994e-05	0.00011998	3.6572e-05	2.40996e-05	0.000235632	2.41641e-05	0.000476169	7.66842e-05	0.000217001	0.00368997	8.99155e-06	0.000255726	0.000539362	0.000137815	0.0001006	0.000378022	8.42995e-05	0.00168397	0.000110309	0.000218114	0.000285773	0.00266018	3.9045e-05	0.000204827	0.000704116	0.000196805	0.00013818	0.00103035	0.000372994	0.000137229	0.0004392	0.000205561	0.000475277	0.000217537	0.000422841	0.000136172	0.00188246	8.66754e-05	0.000309946	0.000172361	0.000746559
Spectionmycin	0	0	0	0	0	0	0	0	0	0	0	0	0	0	0	0	0	0	0	0	0	0	0	0	0	0	0	0	0	0	0	0	0	0	0	0	0	0	0	0	0	0	0	0	0	0	0	0	0
Sulfonamide	0.0494878	0.0146894	0.00244102	0.0501813	0.00578057	0.038137	0.0137466	0.0197867	0.00471881	0.0408286	0.000847026	0.00263881	0.0248661	0.00460521	0.0449288	0.0033684	0.0526026	0.0505033	0.00238078	0.00624619	0.00594942	0.0030908	0.00410901	0.00608197	0.00636137	0.0347834	0.00546022	0.0192049	0.00266309	0.0182634	0.00809449	0.00260502	0.0167924	0.00322028	0.00366746	0.0123397	0.0119057	0.00820736	0.0403861	0.0105902	0.00780206	0.00511611	0.0548478	0.0147521	0.0268361	0.0417369	0.0144615	0.00598642	0.0558937
Tetracenomycin	0	0	0	0	0	0	0	4.19342e-06	0	1.96962e-06	0	0	0	0	0	0	0	0	0	0	0	0	0	0	0	0	0	0	0	0	0	0	0	0	0	0	0	0	0	0	0	0	0	0	0	0	0	0	0
Tetracycline	0.209198	0.251016	0.188852	0.251265	0.197028	0.185468	0.233938	0.157848	0.259771	0.200296	0.195296	0.155429	0.20049	0.266886	0.189579	0.202864	0.191893	0.216801	0.222741	0.250096	0.229031	0.210026	0.22974	0.172204	0.236613	0.161823	0.195132	0.197742	0.186758	0.181642	0.184116	0.200981	0.196869	0.183078	0.18477	0.18755	0.219916	0.320862	0.416663	0.277439	0.258297	0.350237	0.242335	0.280786	0.224229	0.205975	0.196794	0.201198	0.231839
Trimethoprim	0.008159	0.00521357	0.00437456	0.0099228	0.00265091	0.00395607	0.00656347	0.004076	0.000982447	0.00657037	0.000324152	0.000402058	0.00499024	0.00116983	0.0164356	0.00171236	0.0128945	0.0293108	0.000844749	0.00475855	0.00357799	0.00158817	0.00260183	0.00231918	0.00407719	0.012688	0.00114897	0.00847398	0.00144415	0.0125314	0.00222504	0.000955475	0.00601654	0.00171155	0.00173987	0.00750424	0.00120524	0.00176771	0.0066722	0.0022698	0.00136071	0.000412258	0.0114011	0.0012928	0.00839254	0.0134175	0.00135099	0.000731943	0.0101554
Unclassified	0.0139646	0.0184353	0.0167284	0.0225361	0.018648	0.0064781	0.0427921	0.0145217	0.00726784	0.0156574	0.00861115	0.0069128	0.0243161	0.0103594	0.170616	0.0120276	0.0396506	0.35821	0.00740005	0.0261256	0.0291535	0.0120335	0.0169716	0.0149978	0.0209626	0.1297	0.00955959	0.0524198	0.015992	0.0932276	0.0123465	0.0103291	0.0643353	0.0158136	0.0148365	0.0512143	0.0105298	0.0585785	0.0902927	0.0258507	0.0261034	0.02356	0.0795092	0.0104558	0.0724996	0.0971195	0.0124137	0.0178516	0.0718766
Vancomycin	0.00278487	0.00262121	0.00235008	0.00320997	0.00205368	0.00153636	0.00309304	0.0019333	0.00328693	0.00274241	0.00221051	0.00167467	0.00227912	0.00273231	0.00247821	0.00252858	0.00169843	0.00250189	0.00195353	0.00190435	0.00258627	0.00284032	0.00258867	0.00267073	0.00283251	0.00259212	0.00204698	0.00191395	0.00270762	0.00383781	0.00240964	0.0025292	0.00246217	0.00284189	0.00233478	0.00203882	0.0184106	0.0223519	0.0165634	0.0112338	0.00792016	0.0196413	0.0114318	0.0120843	0.00526655	0.00362806	0.0056566	0.00743144	0.00699218
[truncated: 95 more columns]
