# Supplementary material for: Longitudinal metagenomic study reveals the dynamics of fecal antibiotic resistome in pigs throughout the lifetime
Source: Anim Microbiome. 2023 Nov 8;5:55. doi: 10.1186/s42523-023-00279-z (PMC10634126; doi:10.1186/s42523-023-00279-z)
Supplement: Supplementary file 5 — Supplementary Material 5 [file 42523_2023_279_MOESM5_ESM.xlsx]

## Sheet: Sheet1
Type	Subtypes	LAB_1	LAB_2	LAB_3	LAB_4	LAB_5	LAB_6	LAB_7	LAB_8	LAB_9	LAB_10	LAB_11	LAB_12	LAB_13	LAB_14	LAB_15	LAB_16	LAB_17	LAB_18	LAPS_1	LAPS_2	LAPS_3	LAPS_4	LAPS_5	LAPS_6	LAPS_7	LAPS_8	LAPS_9	LAPS_10	LAPS_11	LAPS_12	LAPS_13	LAPS_14	LAPS_15	LAPS_16	LAPS_17	LAPS_18	LAP_1	LAP_2	LAP_3	LAP_4	LAP_5	LAP_6	LAP_7	LAP_8	LAP_9	LAP_10	LAP_11	LAP_12
Aminoglycoside	aac(2')-I	0	0	0	0	0	0	0	0	0	0	0	0	0	0	0	0	0	0	0	0	0	0	0	0	0	0	0	0	0	0	0	0	0	0	0	0	0	0	0	0	0	0	0	0	0	0	0	0
Aminoglycoside	aac(3)-I	5.53476e-05	1.05354e-05	4.30028e-06	1.4598e-05	0	3.61898e-06	0	4.68897e-05	0	6.03198e-06	0	0	3.22188e-05	2.08176e-05	1.68568e-05	0	3.27601e-06	0	0	0	1.13667e-05	0	0	0	0	1.51975e-05	0	0	0	2.52607e-06	0	0	0	0	0	0	0	0	9.14404e-06	0	0	0	0	0	0	0	0	0
Aminoglycoside	aac(3)-II	0.000772538	0.00042144	0.000132224	0.000986685	0.00028671	0.00019101	0.000667224	0.000475346	0.00129678	0.000975431	2.63746e-05	5.28995e-05	0.00042953	0.000296111	0.000821701	0.00046349	0.00189481	0.00733515	4.04777e-05	0.000366586	0.000350319	0.000138165	0.00016283	0.000102516	0.000601365	0.00144622	0.000156843	0.000380634	7.78202e-05	0.00106433	0.000117041	0.00010701	0.000755755	0.000187658	0.000126165	0.000676633	0.000209102	0.00892866	0.00477731	0.00133472	0.000357898	0.000968752	0.00366809	0.000163323	0.0043613	0.0068958	0.000330724	0.00143403
Aminoglycoside	aac(3)-IIIa	1.50954e-05	0	0	0	0	0	7.30543e-06	0	0	0	0	0	0	0	0	0	0	0	0	0	0	0	0	0	0	0	5.1098e-06	0	0	0	0	0	0	0	0	0	0	0	1.16127e-05	0	0	0	0	0	0	0	0	0
Aminoglycoside	aac(3)-IV	0.00332979	0.00100588	0.00010968	0.00638024	0.000379358	0.000927196	0.000346815	0.000209405	0.000471798	0.00369752	3.10642e-05	2.51498e-05	0.000587447	0.000396388	0.00243275	3.83462e-05	0.00195404	0.000576415	5.82751e-05	1.24419e-05	0.000107314	3.30635e-05	4.79055e-05	0.000235135	4.96623e-05	0.000652419	0.000165151	0.00016445	0.000109301	0.000867617	0.0002197	0.000136136	0.000378627	9.95247e-05	3.18625e-05	0.000160981	0.00261946	0.000522436	0.00317892	0.00101638	0.0015711	0.000680534	0.00292841	0.00285642	0.0035196	0.00182291	0.00220351	0.0014316
Aminoglycoside	aac(3)-IX	0	0	0	0	0	0	0	0	0	0	0	0	0	0	0	0	0	0	0	0	0	0	0	0	0	0	0	0	0	0	0	0	0	0	0	0	0	0	0	0	0	0	0	0	0	0	0	0
Aminoglycoside	aac(3)-Ib-aac(6')-Ib	0	0	0	0	0	0	0	0	0	0	0	0	0	0	2.75359e-06	0	0	0	0	0	0	0	0	0	0	3.63167e-06	0	0	0	0	0	0	0	0	0	0	0	0	0	0	0	0	0	0	0	0	0	0
Aminoglycoside	aac(3)-VI	0	0	0	0	0	0	0	0	0	0	0	0	0	0	0	0	0	0	0	0	0	0	0	0	0	3.62502e-05	0	0	0	0	0	2.0347e-05	0	0	0	0	0	0	0	0	2.90617e-06	0	0	0	1.24973e-05	0	0	0
Aminoglycoside	aac(3)-VII	3.31127e-06	0	0	3.05661e-06	0	4.4232e-06	0	4.6763e-06	0	0	0	0	0	0	0	0	2.85134e-06	0	0	0	0	0	0	0	0	0	0	0	0	0	0	0	0	0	0	0	0	0	0	0	0	0	0	0	0	0	0	0
Aminoglycoside	aac(3)-VIII	6.64562e-06	7.15077e-06	0	3.06726e-06	0	4.43861e-06	0	0	0	0	0	0	7.74437e-06	0	0	0	0	0	0	0	0	0	0	0	0	0	0	0	0	0	0	0	0	0	0	0	0	0	0	0	0	0	0	0	0	0	0	0
Aminoglycoside	aac(3)-X	0	0	0	0	0	0	0	0	0	0	0	0	0	0	0	0	0	0	0	0	0	0	0	0	0	0	0	0	0	0	0	0	0	0	0	0	0	0	0	0	0	0	0	0	0	0	0	0
Aminoglycoside	aac(6')-30-aac(6')-Ib'	1.95215e-05	8.59537e-06	2.70696e-06	3.9984e-05	2.26352e-06	1.01755e-05	0	1.02207e-05	0	3.036e-05	0	0	7.65263e-06	4.5126e-06	1.01477e-05	0	2.69539e-05	2.81113e-06	0	0	0	0	3.44317e-06	1.98167e-06	0	1.9849e-05	0	0	0	0	0	0	2.28868e-05	0	0	0	0	0	1.01636e-05	0	0	0	8.61095e-06	0	0	2.52068e-06	2.83242e-06	0
Aminoglycoside	aac(6')-31	7.31947e-05	2.50112e-05	0	8.59691e-05	2.12654e-05	0.000123717	8.22824e-06	2.49598e-05	1.41607e-05	7.76604e-05	0	0	5.49178e-05	1.59097e-05	2.28497e-05	0	8.47015e-05	3.79222e-06	0	0	0	0	0	0	0	6.59226e-06	0	0	0	0	0	0	1.21328e-05	0	0	0	0	0	7.80935e-06	0	4.83502e-06	0	0	0	0	0	1.67482e-05	0
Aminoglycoside	aac(6')-I	0.00514985	0.00161921	0.000823745	0.00498292	0.0015566	0.00249191	0.00166349	0.00196799	0.00530522	0.00329723	0.00216956	0.00160689	0.00199391	0.00386834	0.00312738	0.00227503	0.00339426	0.00262888	0.00287033	0.00500163	0.00237708	0.00363249	0.00276052	0.00236199	0.00464761	0.00516062	0.00535574	0.00305535	0.00322213	0.00226778	0.00189468	0.0049269	0.00363975	0.0114366	0.00634572	0.00271778	0.00203829	0.00130366	0.00424507	0.0086788	0.00173999	0.00579126	0.0050922	0.00218947	0.00820654	0.00153163	0.00177657	0.00225525
Aminoglycoside	aac(6')-II	0.00266863	0.000376118	7.58592e-05	0.00231453	0.000322408	0.00141676	0.000310092	0.000925547	0.000301521	0.0020549	6.96586e-05	0.000145404	0.000772913	0.000223028	0.00101467	4.6968e-05	0.00138164	0.000436962	0.000156063	8.60847e-05	0.000142909	8.36128e-05	0.000211263	0.00020699	8.5342e-05	0.000875923	0.000182717	0.000162556	0.000200662	0.00155375	0.000263	0.000156769	0.000372071	0.000129838	7.47571e-05	0.000111959	0.000496546	0.000127214	0.00150808	0.000420223	0.000529338	0.000704133	0.0013884	0.000895847	0.000246641	0.000473787	0.000497985	0.000339871
Aminoglycoside	aad(6)	0.00197809	0.0021792	0.00133711	0.00264801	0.000616442	0.00124702	0.00297299	0.00110823	0.00264929	0.00171345	0.001114	0.00121059	0.00208847	0.00225869	0.00128085	0.000998329	0.00137073	0.000753478	0.00131198	0.00122879	0.00121823	0.00146119	0.000831855	0.00143775	0.000884802	0.00144079	0.00132704	0.00131907	0.00140757	0.00201823	0.00122025	0.00154414	0.000942269	0.00158747	0.00129733	0.000591463	0.00155672	0.000954259	0.00142755	0.000780501	0.000682125	0.0031597	0.00117848	0.000450081	0.00045912	0.000476471	0.00172926	0.000675975
Aminoglycoside	aad(9)	0.00148683	0.000262075	6.33659e-05	0.00230703	0.000117694	0.000678391	0.000277087	0.00013214	5.84143e-05	0.00128816	1.94373e-05	3.4185e-05	0.000443485	0.000119929	0.00161992	8.55613e-05	0.000528463	0.000341216	0.000391975	0.000157706	0.00226363	0.000132984	0.000136571	0.00188613	0.00103282	0.00510745	0.000664994	0.000178343	0.000720044	0.00762298	0.00168931	6.28813e-05	0.00280847	0.000230594	0.00155517	0.000260477	4.01625e-05	0.000194514	0.000673805	0.000401371	0.000749423	0.00240656	0.000235256	7.6156e-05	5.90788e-05	0.000154999	0.00280938	0.000129072
Aminoglycoside	aadA	0.0301277	0.00955393	0.00427869	0.0336028	0.00420554	0.021668	0.0117551	0.0112105	0.00267333	0.0248667	0.000605059	0.00121694	0.0159986	0.00296126	0.0365441	0.00182188	0.0255474	0.0379244	0.00177537	0.00742581	0.00875653	0.00312402	0.00401683	0.00533699	0.00693401	0.0253837	0.00410608	0.0155251	0.00374468	0.0266412	0.0067033	0.00226005	0.0121499	0.00347434	0.00427499	0.0141901	0.00697273	0.00559711	0.0201506	0.0073275	0.00556631	0.00250393	0.0382851	0.00806155	0.0213018	0.0272973	0.00767533	0.00386335
Aminoglycoside	aadB	0.000404637	4.68475e-05	1.27079e-05	0.000416148	1.11099e-05	9.78801e-05	5.63208e-05	7.8388e-05	5.6946e-05	0.000355315	7.03039e-06	3.12679e-05	0.000114209	4.72008e-05	0.000193573	0.00016881	0.000155176	8.79954e-05	2.00024e-05	9.16934e-05	1.1472e-05	1.82394e-05	0	2.58369e-05	0	0.000509917	2.66002e-05	0.00011245	8.31257e-06	3.98078e-05	3.69622e-05	1.69832e-05	0.000271933	2.49788e-05	2.46013e-05	0	0.000149488	0.000129188	0.000812306	0.000125937	4.84529e-05	6.5642e-05	0.000477904	0.000126166	0.000117607	0.000188179	0.000408125	0.000162444
Aminoglycoside	aadD	0.000689751	0.000330052	3.31601e-05	0.000907025	1.98439e-05	0.000232276	0.000147617	7.59582e-05	0.000105394	0.000875446	3.47709e-05	2.95538e-05	0.000112076	1.36245e-05	0.0014151	0.000472956	0.000405799	0.000130659	9.22882e-05	0.000182651	8.6331e-05	8.65982e-05	4.05235e-05	6.71854e-05	2.8042e-05	0.00128183	0.000213058	2.52376e-05	3.38401e-05	0.000424588	0.000102608	0.000190394	0.000720119	4.50403e-05	0.000150442	3.84997e-05	2.25627e-05	0.000123992	0.000551254	0.00065705	0.000231879	0.000278311	0.000142191	0.000169467	2.04871e-05	0.000117983	0.0015963	7.31114e-05
Aminoglycoside	aadE	0.0565126	0.0713803	0.0496361	0.074095	0.0559291	0.0374161	0.0662409	0.0436562	0.0949091	0.054355	0.0409191	0.0400982	0.0487008	0.080478	0.0383276	0.036455	0.0416581	0.0247534	0.0733987	0.0624843	0.0582842	0.0681356	0.0514772	0.0579399	0.0632746	0.0527253	0.0655076	0.0542637	0.0755015	0.0719086	0.0535028	0.0749799	0.0467622	0.0815752	0.0677812	0.038887	0.0723869	0.0434718	0.0906275	0.0403223	0.0247154	0.0983012	0.0482372	0.0330173	0.0285387	0.0132282	0.0638778	0.0447831
Aminoglycoside	aadK	0	0	0	0	0	0	0	1.70581e-06	0	0	0	2.54609e-06	0	0	2.57014e-06	0	0	0	0	1.34625e-05	3.08182e-06	0	3.4721e-06	0	0	0	0	0	0	0	4.49012e-06	0	0	0	3.58802e-06	0	0	2.8075e-06	0	0	0	0	0	0	0	0	0	0
Aminoglycoside	ant(2'')-I	0.00143766	0.000216696	1.71436e-05	0.00127858	5.29047e-05	0.000583743	0.00011329	0.000193299	0.000108082	0.000823625	5.90592e-06	5.17992e-05	0.000336316	6.8966e-05	0.000435062	0.000128854	0.000392919	0.000101552	1.2625e-05	3.44344e-05	6.82295e-05	1.91488e-05	6.80336e-06	7.88811e-05	4.84228e-06	0.00158888	8.31377e-05	0.000363527	1.88334e-05	0.000113082	0.000232793	6.47227e-05	0.000691959	4.57876e-05	7.88017e-05	2.97433e-05	0.000478151	0.000210713	0.00154989	0.000336921	0.000241444	0.000376004	0.00112339	0.000443356	0.000263557	0.000566818	0.000944608	0.000229497
Aminoglycoside	ant(3'')-Ih-aac(6')-IId	7.30567e-05	4.25346e-06	0	1.66073e-05	4.29053e-06	4.78187e-05	8.87563e-06	2.83137e-05	3.70235e-06	1.18774e-05	0	0	1.81033e-05	3.481e-06	2.10936e-05	0	2.36986e-05	0	0	0	0	0	9.68514e-06	2.5069e-06	0	6.33034e-05	0	0	0	4.01174e-06	0	0	1.89688e-05	0	0	5.3781e-06	0	0	1.34071e-05	5.21892e-06	1.76776e-06	0	0	3.15116e-06	1.01522e-05	1.55612e-05	0	0
Aminoglycoside	ant(4')-IIa	0	0	0	3.50719e-06	0	5.07522e-06	0	5.71305e-06	0	4.06041e-06	0	1.09693e-05	4.01796e-06	0	0	0	0	0	0	0	0	0	0	0	0	0	0	0	0	0	0	0	0	0	0	0	0	0	0	0	0	0	0	0	0	0	0	0
Aminoglycoside	ant(4')-Ia	0	0	0	0	0	0	0	0	0	0	0	0	0	0	0	0	0	0	0	0	0	0	0	0	0	0	0	0	0	0	0	0	0	0	0	0	0	0	0	0	0	0	0	0	0	0	0	0
Aminoglycoside	ant(9)-I	0.0140244	0.0128759	0.0089235	0.0188215	0.00612928	0.0144983	0.0175627	0.00741857	0.0163665	0.0122837	0.0080632	0.00683926	0.0161593	0.0131625	0.00973585	0.007553	0.0119812	0.00583804	0.0157902	0.0103835	0.0132432	0.0140867	0.010653	0.0160338	0.0106663	0.0118343	0.0112711	0.0128565	0.0132124	0.0164526	0.0137576	0.0101799	0.0110249	0.00844781	0.0100506	0.00775472	0.000641985	0.00109503	0.00893895	0.00214	0.0025077	0.0168629	0.00265065	0.00330163	0.00198492	0.000912511	0.00761795	0.00234375
Aminoglycoside	aph(2'')-II	0.00174157	0.00104454	0.000478618	0.00218529	0.00105496	0.000968916	0.000635703	0.000681763	0.00157648	0.00143572	0.00193023	0.00129624	0.000768205	0.00326939	0.00149963	0.00145948	0.00108409	0.00127069	0.00207601	0.00350484	0.00162882	0.00324132	0.00184046	0.00143903	0.0033778	0.00125048	0.0038084	0.00201952	0.00207708	0.00130938	0.0010702	0.00281235	0.00194338	0.00979978	0.00476426	0.00131776	0.000590408	0.000911235	0.00153563	0.00497848	0.000778067	0.00531203	0.00265655	0.0006923	0.00499084	0.000463442	0.000850143	0.00160967
Aminoglycoside	aph(2'')-III	6.86264e-05	7.02517e-05	5.10677e-05	9.98077e-05	3.85578e-05	1.18229e-05	2.05619e-05	6.78865e-05	8.85105e-05	0.000119208	4.78862e-05	2.154e-05	3.39831e-05	3.1817e-05	0.00027966	5.52371e-05	0.000136465	0.000114096	6.21658e-05	0.000164597	0.000293119	0.000142217	8.91199e-05	0.000233429	7.5757e-05	0.000126604	0.000303903	6.42406e-05	9.65497e-05	0.00118411	0.00010989	0.000418707	0.000112159	0.000413438	0.000292968	6.41534e-05	1.37341e-05	0.000229484	5.56924e-05	1.10552e-05	0	3.02829e-05	4.5684e-06	2.21855e-05	2.70647e-05	0	0.000404314	9.00133e-06
Aminoglycoside	aph(2'')-IV	1.90742e-05	0	0	1.47424e-05	0	8.37968e-06	0	1.54509e-06	0	1.70002e-05	0	0	1.0945e-05	0	2.42499e-06	0	1.91554e-06	0	0	0	0	0	0	0	0	4.02982e-06	0	0	0	0	0	0	3.99362e-06	0	0	0	0	0	4.67834e-06	0	0	0	0	0	0	0	0	0
Aminoglycoside	aph(2'')-Ie	0.000136478	2.89276e-05	5.60326e-05	0.00012875	1.2025e-05	0.000104379	2.53168e-05	9.21664e-05	2.6105e-05	0.000110072	4.45666e-05	3.2719e-05	5.69594e-05	6.87934e-05	5.04288e-05	4.07151e-05	7.55067e-05	1.82423e-05	3.48019e-05	3.49339e-05	0	7.1003e-05	1.60655e-05	5.27244e-05	5.55702e-06	5.60907e-05	8.71599e-06	4.37801e-06	9.42418e-06	2.12524e-05	1.33173e-05	1.97475e-05	1.6916e-05	0.000158332	6.04602e-05	2.30877e-05	5.7459e-06	5.18339e-05	3.51144e-05	0.000243305	7.78584e-05	5.03789e-05	0.000236065	3.31809e-05	0.000271653	0	1.45879e-05	4.50067e-05
Aminoglycoside	aph(3''')-III	0.0505219	0.060626	0.0442457	0.061406	0.0500793	0.0221535	0.0389106	0.0348114	0.0544179	0.0449632	0.0213748	0.0232683	0.0288212	0.100703	0.0173416	0.0220566	0.027872	0.0140444	0.0743352	0.0928765	0.0692291	0.0714679	0.0851791	0.051066	0.0642834	0.0460207	0.0654563	0.0681947	0.0893646	0.0513589	0.0573878	0.107194	0.0597707	0.109417	0.084219	0.0593841	0.0710019	0.0690172	0.0671451	0.0301178	0.0392625	0.0510984	0.0514025	0.0789201	0.018554	0.0117949	0.0462988	0.0568406
Aminoglycoside	aph(3'')-I	0.00622944	0.00178448	0.000241974	0.008198	0.000852103	0.00204908	0.00191882	0.00180893	0.000612647	0.00602728	9.21598e-05	0.000399226	0.00149619	0.000753926	0.00789208	0.000544742	0.0171415	0.0115267	0.000645466	0.000939765	0.000473175	0.000475533	0.00146937	0.000807555	0.000166702	0.00708319	0.000494048	0.00130772	0.000398942	0.00220005	0.000570214	0.00032757	0.00282352	0.00047417	0.000394365	0.00210839	0.00234914	0.00113777	0.0101854	0.00172919	0.00156221	0.00081588	0.00362149	0.00319598	0.00292767	0.0115207	0.0022648	0.00105891
Aminoglycoside	aph(3'')-IV	0	0	0	0	0	0	0	0	0	0	0	0	0	0	0	0	0	0	0	0	0	0	0	0	0	0	0	0	0	0	0	0	0	0	0	0	0	0	0	0	0	0	0	0	0	0	0	0
Aminoglycoside	aph(3')-I	0.0102639	0.00432165	0.00100519	0.0147029	0.00184357	0.00384568	0.00353482	0.0026883	0.00217254	0.00906146	0.00128535	0.000882426	0.00364324	0.00314627	0.0110524	0.00199601	0.02068	0.0124559	0.00159269	0.00236091	0.00133393	0.00175918	0.00204861	0.00211224	0.00131958	0.00967947	0.00228927	0.00518391	0.00155052	0.00473608	0.00223888	0.0015012	0.0044693	0.00481277	0.00218328	0.00236257	0.00995613	0.00751201	0.0245434	0.0134853	0.020958	0.0201896	0.0171905	0.00842913	0.013953	0.0198691	0.0192762	0.0139971
Aminoglycoside	aph(3')-IIb	3.41314e-06	3.63549e-06	0	0	3.59388e-06	0	0	1.69919e-06	0	0	0	0	0	0	2.56017e-06	4.78105e-06	0	0	8.41906e-06	6.84197e-06	0	0	0	0	0	0	0	0	0	0	0	0	4.30229e-06	4.22599e-06	0	0	0	0	0	5.29705e-06	0	0	0	0	4.90677e-06	4.14274e-06	0	0
Aminoglycoside	aph(3')-V	0	0	0	0	0	0	0	0	0	0	0	0	0	0	0	0	0	0	0	0	0	0	0	0	0	0	0	0	0	0	0	0	0	0	0	0	0	0	0	0	0	0	0	0	0	0	0	0
Aminoglycoside	aph(3')-VII	6.69499e-06	0	3.55153e-06	0	2.60053e-05	0	0	0	0	1.59669e-05	3.99217e-05	0	0	0	0	7.40441e-05	1.68431e-05	0	5.17014e-06	0	4.03309e-05	0	0	0	0.000181427	1.24763e-05	3.50532e-05	0	5.8853e-06	0	0	4.07348e-05	4.90645e-06	0	1.51816e-05	9.03371e-06	0	0	3.33365e-06	0	0	0	0	0	0	0	0	0
Aminoglycoside	aph(4)-I	0.00244453	0.000723544	8.48247e-05	0.00443376	0.000212603	0.000800939	0.000337661	0.00029283	0.000304935	0.00327168	2.14484e-05	9.47698e-05	0.000488316	0.000309627	0.00162834	0.000125758	0.00168798	0.000333245	5.79276e-05	2.99754e-05	2.35108e-05	2.8118e-05	4.15936e-05	0.000235543	1.79112e-05	0.00053756	9.47345e-05	0.00021319	3.79697e-05	0.000692943	0.000286159	5.96385e-05	0.00020302	4.79454e-05	9.16303e-05	0.000163791	0.00226921	0.000450691	0.0026339	0.000759895	0.00137934	0.000466457	0.00236014	0.00239713	0.00267909	0.00157744	0.00165699	0.000868572
Aminoglycoside	aph(6)-I	0.00840062	0.00243856	0.000256501	0.0104598	0.00103292	0.00244022	0.00258047	0.00260342	0.000903491	0.00786134	0.000210716	0.000363638	0.00248855	0.00107154	0.0114133	0.000794725	0.0222402	0.0161951	0.000728353	0.00142248	0.000531826	0.000573876	0.0021529	0.000954706	0.000433652	0.00987455	0.000602171	0.00268404	0.000701255	0.00330957	0.000913645	0.000220577	0.00441787	0.000581909	0.000603423	0.00322156	0.00289545	0.00150423	0.0143671	0.00225089	0.00195879	0.000845034	0.00473444	0.00413067	0.0037634	0.0143079	0.0025664	0.00156073
Aminoglycoside	I	0.00068278	0.000227098	5.09895e-05	0.00108775	8.3119e-05	0.000236837	0.000217905	0.000219037	5.71397e-05	0.000663537	4.66059e-06	3.06235e-05	0.000171736	8.91899e-05	0.00106197	5.00317e-05	0.00204639	0.00137995	7.5561e-05	7.21828e-05	7.13302e-05	6.86784e-05	0.000219826	9.82461e-05	1.67666e-05	0.000790108	5.31054e-05	0.000171721	2.70019e-05	0.000244806	6.40609e-05	2.80315e-05	0.000294387	5.10568e-05	2.17082e-05	0.000256359	0.000314563	0.000129582	0.000992067	0.000136995	0.000178329	0.000119296	0.00049098	0.000427671	0.00035241	0.00147768	0.000273186	0.000120846
Aminoglycoside	bifunctional aminoglycoside N-acetyltransferase and aminoglycoside phosphotransferase	0.00172315	0.000622656	0.000276922	0.00251057	0.000384929	0.000662487	0.000477281	0.00028291	0.000690474	0.00130922	0.000671318	0.000348575	0.000581131	0.00141647	0.00146883	0.000528563	0.000662642	0.000521222	0.000606722	0.000630046	0.000460516	0.00074791	0.000250073	0.000521748	0.000605478	0.00125365	0.000959968	0.000757237	0.000681561	0.000838961	0.000738935	0.000676904	0.000799673	0.00245116	0.000975706	0.000255964	0.00506712	0.00399812	0.0109797	0.00853086	0.0135392	0.0130487	0.00596548	0.00282736	0.00534226	0.00516986	0.0117209	0.00897243
Aminoglycoside	rmtA	0	0	0	0	0	0	0	0	0	0	0	0	0	0	0	0	0	0	0	0	0	0	0	0	0	0	0	0	0	0	0	0	0	0	0	0	0	0	0	0	0	0	5.45578e-06	0	0	4.61155e-06	0	0
Aminoglycoside	rmtB	0	0	0	0	0	0	7.75524e-06	0	0	0	0	0	0	0	0	0	0	0	0	0	0	0	0	9.15608e-06	6.80235e-05	2.80092e-05	0	0	0	0	0	0	0	9.17423e-06	0	0	8.37178e-06	7.94154e-06	0.000314176	5.33091e-05	5.82699e-05	0	0.000341214	3.68929e-05	0.000210456	0.000426521	0.000122595	0.000147362
Aminoglycoside	rmtC	0	0	0	0	0	0	0	0	0	0	0	0	0	0	0	0	0	0	0	0	0	0	0	0	0	0	0	0	0	0	0	0	0	0	0	0	0	0	0	0	0	0	0	0	0	0	0	0
Aminoglycoside	rmtD	7.72184e-06	0	0	0	0	0	0	0	0	0	0	0	0	0	0	0	0	0	0	0	0	0	0	0	0	0	0	0	0	0	0	0	0	0	0	0	3.17724e-05	0	3.02509e-05	9.53825e-06	6.18069e-05	1.43412e-05	1.46689e-05	6.17204e-05	2.83188e-06	0	3.91723e-05	7.58981e-05
Aminoglycoside	rmtF	8.92705e-05	0.000354811	0.000263889	1.9214e-05	9.47509e-05	2.85271e-05	0.000231924	0.000124349	0.000200937	3.59888e-05	0	3.43612e-05	9.74328e-05	0.000262881	4.35698e-05	9.47334e-06	4.03409e-05	0	7.82204e-05	3.76581e-05	0.000160043	1.83232e-05	3.00102e-05	2.2945e-05	6.29746e-05	0.000132184	0.00024168	0.000177553	0.000394588	0.000263807	9.72933e-05	0.000428841	3.58985e-05	0.000254101	0.000222651	3.87919e-05	0	0.000406032	0.001301	0.000109156	0	0	0.000716204	0.000470196	2.80871e-05	0	0	9.00701e-06
Aminoglycoside	rmtG	0	0	1.44991e-05	1.95986e-05	0	0	0	0	0	3.13663e-06	0	0	0	0	0	0	0	0	0	0	0	0	0	0	0	0	0	0	0	0	0	0	0	0	0	0	0	0	0	0	0	0	0	0	0	0	0	0
Aminoglycoside	streptomycin resistance protein	0.000383308	8.68896e-05	6.43697e-06	0.000359754	1.6508e-05	0.000151601	8.26234e-05	4.49406e-05	0.000221264	0.000101344	3.60219e-06	8.58003e-06	0.000133355	3.91903e-05	0.00108924	9.57076e-06	3.34571e-05	4.33012e-06	5.40051e-05	8.3008e-05	6.82809e-05	1.13336e-05	0	2.96348e-05	4.70091e-05	0.000135887	0.000430039	2.32683e-05	4.48702e-05	7.64269e-05	8.50327e-05	3.73089e-05	5.83728e-05	3.88688e-05	3.06738e-05	6.64304e-05	7.52751e-06	7.82588e-05	0.000664958	0.000367274	3.45762e-05	0.000502449	7.46615e-05	0.000117412	1.84542e-05	7.12023e-05	0.00078673	7.72422e-05
Aminoglycoside	streptomycin_resistance_protein	7.32293e-05	1.5729e-05	0	0.000123381	0	3.36067e-05	7.49768e-06	1.88502e-06	3.4017e-05	4.45305e-05	0	5.41072e-06	1.70047e-05	7.80702e-06	0.000201879	5.19785e-06	8.63406e-06	2.52112e-06	1.6728e-05	4.40233e-06	7.35608e-06	0	0	2.43881e-06	4.05094e-06	7.85983e-05	0.000147619	0	2.85105e-05	2.71176e-05	1.33754e-05	5.84831e-06	3.98052e-05	2.50881e-05	1.99198e-05	1.61107e-05	0	1.63987e-05	0.000265579	0.000103424	1.01773e-05	0.000208842	8.99169e-06	5.24833e-05	5.44339e-06	8.27244e-06	0.000145038	3.49961e-06
Aminoglycoside	streptothricin acetyltransferase	0	0	0	0	0	0	0	0	0	0	0	0	0	0	0	0	0	0	0	0	0	0	0	0	0	0	0	0	0	0	0	0	0	0	0	0	0	0	4.86576e-06	0	0	0	0	0	0	0	0	0
Aminoglycoside	tunicamycin resistance protein	0	0	0	0	0	0	0	0	0	0	0	0	0	0	0	0	0	0	0	0	0	0	0	0	0	0	0	0	0	0	0	0	0	0	0	0	0	0	0	0	0	0	0	0	0	0	0	0
Aminoglycoside	viomycin phosphotransferase	0	0	0	0	0	0	0	0	0	0	0	0	0	0	1.44489e-06	0	0	0	0	0	0	0	0	0	0	0	0	0	0	0	0	0	0	0	0	0	0	0	0	0	0	0	0	0	0	0	0	0
Bacitracin	bacA	0.00866136	0.00700389	0.00667089	0.00988828	0.0039659	0.00426661	0.0102008	0.00578133	0.007744	0.00720174	0.00571754	0.00456094	0.00722808	0.00606491	0.0228714	0.00590485	0.0101188	0.0401549	0.00646659	0.00724528	0.00799538	0.00619649	0.00550608	0.00668248	0.0078518	0.0189052	0.00526148	0.0105093	0.00598414	0.0152003	0.0068275	0.00619218	0.0118158	0.00513905	0.00527864	0.00846524	0.00733808	0.00839682	0.0131998	0.00660981	0.00504676	0.012248	0.0107074	0.00255565	0.0113995	0.0117834	0.00751211	0.00528729
Bacitracin	bcrA	8.80609e-05	4.96072e-05	7.58056e-05	6.58662e-05	1.76381e-05	6.73698e-05	6.10855e-05	4.59611e-05	5.65279e-05	6.87824e-05	7.61352e-05	5.70249e-05	6.7644e-05	5.44687e-05	4.16732e-05	3.59384e-05	4.58876e-05	4.1568e-05	3.19433e-05	3.77405e-05	3.85124e-05	2.02925e-05	5.19288e-05	4.47726e-05	2.15769e-05	2.47553e-05	2.28791e-05	1.03824e-05	1.84008e-05	2.89353e-05	7.63579e-05	4.77159e-05	1.41164e-05	1.82328e-05	3.91062e-05	2.48232e-05	0.000442232	0.000109638	0.000668574	0.000151	0.000124204	0.000419936	0.000131873	0.000124977	0.000486121	8.56281e-05	0.000463584	0.000277253
Bacitracin	bcrC	0	0	0	0	0	0	0	0	0	0	0	0	0	0	0	0	0	0	0	0	0	0	0	0	0	0	0	0	0	0	0	0	0	0	0	0	0	0	0	0	0	0	0	0	0	0	0	0
Beta_lactam	ACT-1	0	0	0	0	0	0	0	0	0	0	0	0	0	0	0	0	0	0	0	0	0	0	0	0	0	0	0	0	0	0	0	0	0	0	0	0	0	0	0	0	0	0	0	0	0	0	0	0
Beta_lactam	ACT-13	0	0	0	0	0	0	0	0	0	0	0	0	0	0	0	0	0	0	0	0	0	0	0	0	0	0	0	0	0	0	0	0	3.15506e-06	0	0	0	0	0	0	0	0	0	0	0	0	0	0	0
Beta_lactam	ACT-14	0	0	0	0	0	0	0	0	0	0	0	0	0	0	0	0	0	0	0	0	0	0	0	0	0	0	0	0	0	0	0	0	0	0	0	0	0	0	0	0	0	0	0	0	0	0	0	0
Beta_lactam	ACT-16	0	0	0	0	0	0	0	0	0	0	0	0	0	0	0	0	0	0	0	0	0	0	0	0	0	0	0	0	0	0	0	7.99133e-06	0	0	0	0	0	0	0	0	0	0	0	0	0	0	0	0
Beta_lactam	ACT-19	0	0	0	0	0	0	0	0	0	0	0	0	0	0	0	0	0	0	0	0	0	0	0	0	0	3.24864e-06	0	0	0	1.12814e-06	0	3.94492e-06	0	5.92304e-06	7.56781e-06	0	0	0	0	0	0	0	0	0	0	0	0	0
Beta_lactam	ACT-2	0	0	0	0	0	0	0	0	0	0	0	0	0	0	0	0	0	0	0	0	0	0	0	0	0	0	0	0	0	2.01453e-06	0	0	0	0	0	0	0	0	0	0	0	0	0	0	0	0	0	0
Beta_lactam	ACT-20	0	0	0	0	0	0	0	0	0	0	0	0	0	0	0	0	0	0	0	5.11992e-06	0	4.15197e-06	0	0	0	0	0	0	0	0	0	0	0	0	0	0	0	0	0	0	0	0	0	0	0	0	0	0
Beta_lactam	ACT-21	0	0	0	0	0	0	0	0	0	0	0	0	0	0	0	0	0	0	0	0	0	0	0	0	0	0	0	0	0	0	0	0	0	0	0	0	0	0	0	0	0	0	0	0	0	0	0	0
Beta_lactam	ACT-23	0	0	0	0	0	0	0	0	0	0	0	0	0	0	0	0	0	0	0	0	0	0	0	0	0	0	0	0	0	0	0	0	0	0	0	0	0	0	0	0	0	0	0	0	0	0	0	0
Beta_lactam	ACT-5	0	0	0	0	0	0	0	0	0	0	0	0	0	0	0	0	0	0	0	0	0	0	0	0	0	0	0	0	0	0	0	0	0	0	0	0	0	0	0	0	0	0	0	0	0	0	0	0
Beta_lactam	AER-1	6.02431e-05	5.79622e-06	6.36056e-06	5.57873e-05	6.46858e-06	2.46395e-05	0	9.54559e-05	2.09763e-05	3.77157e-05	0	7.68465e-06	1.07633e-05	1.06033e-05	0	3.58713e-06	0.000108856	0	0	0	0	0	0	0	0	3.5259e-05	0	0	0	0	1.69613e-05	0	3.55879e-05	0	0	2.8097e-05	0	3.74685e-06	1.28567e-05	0	0	7.36419e-06	3.00307e-06	0	0	1.12673e-05	0	0
Beta_lactam	BEL-2	0	0	0	0	0	0	0	0	0	0	0	0	0	0	0	0	0	0	0	0	0	0	0	0	0	0	0	0	0	0	0	0	0	0	0	0	0	0	0	0	0	0	0	0	0	0	0	0
Beta_lactam	BEL-3	0	0	0	0	0	0	0	0	0	0	0	0	0	0	0	0	0	0	0	0	0	0	0	0	0	0	0	0	0	0	0	0	0	0	0	0	0	0	0	0	0	0	0	0	0	0	0	0
Beta_lactam	CARB-12	9.99464e-05	0.000145326	1.02079e-05	0.000189448	4.78653e-05	4.74167e-05	3.70716e-05	5.05309e-05	1.7499e-05	9.07544e-05	4.40894e-06	4.73175e-06	2.31116e-05	2.12427e-05	7.20797e-05	4.63836e-06	0.000190494	3.42654e-05	0	0	0	0	0	1.19294e-05	0	0.000101769	0	4.65164e-06	0	0	4.81278e-06	0	4.1824e-05	0	0	0	0	0	7.39415e-05	0	0	0	4.85393e-06	0	0	4.10111e-06	3.85524e-06	0
Beta_lactam	CARB-3	2.2023e-05	3.36181e-05	3.24518e-06	6.99705e-05	1.29372e-05	8.21318e-06	1.55229e-05	1.54897e-05	1.12776e-05	2.60518e-05	0	0	3.61234e-06	1.07115e-05	3.30866e-05	4.39423e-06	6.7187e-05	1.85263e-05	0	0	0	0	0	3.74171e-06	0	1.60416e-05	0	0	0	0	0	0	7.90841e-06	0	0	0	0	0	1.39911e-05	0	0	0	0	0	0	0	3.65233e-06	0
Beta_lactam	CARB-5	9.66578e-06	3.40863e-06	0	8.86212e-06	0	0	0	9.49394e-06	0	0	0	0	3.76028e-06	0	4.80082e-06	2.69877e-05	1.16676e-05	4.18126e-06	0	0	0	0	0	0	0	0	0	0	0	0	0	0	4.03382e-06	0	0	0	0	0	0	0	0	0	0	0	0	0	0	0
Beta_lactam	CARB-6	0.000317747	0.000251135	6.73448e-05	0.000408401	7.23902e-05	6.44018e-05	9.19621e-05	0.000132753	9.57089e-05	0.000351738	0	0	7.25254e-05	5.07083e-05	0.000208332	3.67282e-05	0.000533383	0.000122352	9.56133e-06	6.77322e-06	6.07804e-06	0	0	5.1667e-05	0	0.000253047	0	0	0	0	0	0	9.22514e-05	3.9978e-06	0	0	0	0	0.000196678	0	9.20535e-06	0	9.80691e-06	0	0	2.00955e-05	1.54996e-05	0
Beta_lactam	CARB-7	0	0	0	0	0	0	0	0	0	0	0	0	0	0	2.53445e-06	0	0	0	0	0	0	0	0	0	0	0	0	0	0	0	0	0	0	0	0	0	0	0	0	0	0	0	0	0	0	0	0	0
Beta_lactam	CARB-8	0	0	0	0	0	0	0	1.59316e-06	0	0	0	0	0	0	4.80082e-06	4.57419e-06	4.51459e-06	0	0	0	0	0	0	0	0	0	0	0	0	0	0	0	0	0	0	0	0	0	0	0	0	0	0	0	0	0	0	0
Beta_lactam	CARB-9	0	0	0	0	0	0	0	0	0	0	0	0	0	0	2.43307e-06	0	0	0	0	0	0	0	0	0	0	0	0	0	0	0	0	0	0	0	0	0	0	0	0	0	0	0	0	0	0	0	0	0
Beta_lactam	CAZ-2	0	0	3.38044e-06	0	0	0	0	0	0	0	0	0	0	0	2.50113e-06	0	0	0	0	0	5.99813e-06	0	0	0	0	0	0	0	0	0	0	0	0	0	0	0	0	4.58007e-06	0	0	0	0	0	0	0	4.12979e-06	0	0
Beta_lactam	CAZ-6	0	0	0	0	0	0	0	0	0	0	0	0	0	0	0	0	0	4.3567e-06	0	0	0	0	0	0	0	0	0	0	0	0	0	0	0	0	0	0	0	0	0	0	0	0	0	0	0	0	0	0
Beta_lactam	CAZ-7	0	0	0	0	0	0	0	0	0	0	0	0	0	0	0	0	0	4.26956e-06	0	0	0	0	0	0	0	0	0	0	0	0	0	0	0	0	0	0	0	0	0	0	0	0	0	0	0	0	0	0
Beta_lactam	CFE-1	0	0	0	0	0	0	0	0	0	0	0	0	0	0	0	0	0	0	0	0	0	0	0	0	0	2.46896e-06	0	0	0	0	0	0	3.15506e-06	0	2.08501e-06	0	0	0	0	3.64673e-06	0	0	0	0	3.67179e-06	0	0	3.61471e-06
Beta_lactam	CGB-1	0	0	0	0	0	0	0	0	0	0	0	0	0	0	0	0	0	0	0	0	0	0	0	0	0	0	0	0	0	0	0	0	0	0	0	0	0	0	0	0	0	0	0	0	0	0	0	0
Beta_lactam	CMY-1	0	0	0	0	0	0	0	2.40957e-06	0	0	0	0	0	0	0	0	0	0	0	0	0	0	0	0	0	0	0	0	0	0	0	0	0	0	0	0	0	0	0	0	0	0	0	0	0	0	0	0
Beta_lactam	CMY-10	0	0	0	0	0	0	0	0	0	0	0	0	0	0	0	0	0	0	0	0	0	0	0	0	0	0	0	0	0	0	0	0	0	0	0	0	0	0	0	0	0	0	0	0	0	0	0	0
Beta_lactam	CMY-100	0	0	0	0	0	0	0	0	0	0	0	0	0	0	0	0	0	1.14463e-05	0	0	0	3.81303e-06	8.63104e-06	0	0	0	0	3.58796e-06	0	1.97424e-06	0	0	0	0	0	0	0	0	0	0	0	0	0	0	0	0	0	0
Beta_lactam	CMY-102	0	0	0	0	0	0	0	0	0	0	0	0	0	0	0	0	0	9.68033e-06	0	5.01752e-06	0	0	4.27193e-06	0	0	0	0	6.24305e-06	0	1.16843e-06	0	0	3.21945e-06	3.02196e-06	0	0	0	0	0	0	1.40101e-06	0	0	0	6.09517e-06	0	0	0
Beta_lactam	CMY-103	0	0	0	0	0	0	0	0	0	0	0	0	0	0	0	0	0	9.28788e-06	0	0	0	0	0	0	0	0	0	0	0	5.27806e-06	0	0	3.15506e-06	0	2.3939e-06	7.44754e-06	0	0	0	0	0	0	0	0	0	0	0	0
Beta_lactam	CMY-11	0	0	0	0	0	0	0	0	0	0	0	0	0	0	0	0	0	0	0	0	0	0	0	0	0	0	0	0	0	0	0	0	0	0	0	0	0	0	0	0	0	0	0	0	0	0	0	0
Beta_lactam	CMY-111	0	0	0	0	0	0	0	0	0	0	0	0	0	0	0	0	4.49413e-06	5.01676e-05	0	1.50526e-05	0	7.28713e-06	4.27193e-06	3.04644e-06	2.2771e-06	0	3.50012e-06	1.77245e-05	3.78451e-06	1.9823e-05	1.96453e-06	0	3.21945e-06	5.92304e-06	7.56781e-06	3.79977e-06	0	0	0	0	0	0	0	0	3.67179e-06	3.03805e-06	0	0
Beta_lactam	CMY-13	0	0	0	0	0	0	0	0	0	0	0	0	0	0	0	0	0	2.9041e-05	0	0	4.41064e-06	4.2367e-06	0	3.04644e-06	0	3.05372e-06	0	0	0	1.20872e-06	0	0	0	0	0	7.52354e-06	0	0	0	0	0	0	3.74399e-06	0	3.59835e-06	0	0	0
Beta_lactam	CMY-16	0	0	0	0	0	0	0	0	0	0	0	0	0	0	0	0	0	3.20497e-06	0	5.01752e-06	0	0	0	0	0	0	0	0	0	0	0	0	0	0	0	3.72377e-06	0	0	0	0	0	0	0	0	3.59835e-06	0	0	0
Beta_lactam	CMY-18	0	0	0	0	0	0	0	0	0	0	0	0	0	0	0	0	0	0	0	0	0	0	0	0	0	0	0	0	0	0	0	0	0	0	0	0	0	0	0	0	0	0	0	0	0	0	0	0
Beta_lactam	CMY-19	0	0	0	0	0	0	0	0	0	0	0	0	0	0	0	0	0	0	0	0	0	0	0	0	0	0	0	0	0	0	0	0	0	0	0	0	0	0	0	0	0	0	0	0	0	0	0	0
Beta_lactam	CMY-2	0	0	0	0	0	0	3.60555e-06	0	0	0	0	1.76794e-06	0	0	6.19178e-06	6.19898e-06	0	0.000208558	7.9512e-06	4.78832e-05	0	3.42556e-05	6.64102e-06	3.05346e-05	0	3.4667e-05	0	3.19748e-05	1.79869e-06	3.65585e-05	1.83003e-05	1.46599e-05	3.57055e-05	4.84193e-06	1.26443e-05	2.74849e-05	0	3.41156e-06	0	0	0	0	5.8434e-06	3.76902e-06	1.31188e-05	7.49314e-06	0	0
Beta_lactam	CMY-21	0	0	0	0	0	0	0	0	0	0	0	0	0	0	0	0	0	3.20497e-06	0	0	0	0	0	0	0	0	3.57155e-06	0	3.78451e-06	1.97424e-06	0	0	0	0	3.78391e-06	0	0	0	0	0	0	0	0	0	0	0	0	0
Beta_lactam	CMY-22	0	0	0	0	0	0	0	0	0	0	0	0	0	0	0	0	0	0	0	0	0	0	0	0	0	0	0	0	0	0	0	0	0	0	0	0	0	0	0	0	0	0	0	0	0	0	0	0
Beta_lactam	CMY-23	0	0	0	0	0	0	0	0	0	0	0	0	0	0	0	0	0	0	0	0	0	0	0	0	0	0	0	0	0	0	0	0	0	0	0	0	0	0	0	0	0	0	0	0	0	0	0	0
Beta_lactam	CMY-25	0	0	0	0	0	0	0	0	0	0	0	0	0	0	0	0	0	0	0	0	0	0	0	0	0	0	0	3.5162e-06	0	0	0	0	0	0	0	0	0	0	0	0	0	0	0	0	0	0	0	0
Beta_lactam	CMY-26	2.50301e-06	0	0	0	0	0	0	0	0	0	0	0	0	0	3.29518e-06	5.65279e-06	2.29292e-06	0.000112043	8.9237e-06	7.16788e-06	0	1.81331e-05	6.71303e-06	1.25513e-05	4.46312e-06	1.46189e-05	3.50012e-06	1.90879e-05	3.86175e-06	1.60356e-05	1.07685e-05	1.44916e-05	1.57753e-05	2.29669e-06	9.18948e-06	2.57624e-05	0	0	0	0	0	0	0	0	1.24841e-05	1.47563e-05	0	0
Beta_lactam	CMY-29	0	0	0	0	2.63331e-06	0	0	0	0	0	0	0	0	0	0	0	0	1.30161e-05	7.22746e-06	0	4.59442e-06	0	8.54386e-06	0	0	3.24864e-06	0	1.06921e-05	0	1.59148e-05	0	4.02543e-06	0	3.02196e-06	0	1.12473e-05	0	0	0	0	0	0	0	0	3.67179e-06	3.10005e-06	0	0
Beta_lactam	CMY-30	0	0	0	0	0	0	0	0	0	0	0	0	0	0	0	0	0	0	0	0	0	0	0	0	0	0	0	0	0	1.93395e-06	3.56525e-06	0	0	0	0	0	0	0	0	0	0	0	0	0	0	0	0	0
Beta_lactam	CMY-31	0	0	0	0	0	0	0	0	0	0	0	0	0	0	0	0	0	0	0	0	0	0	0	0	0	0	0	0	0	0	0	0	0	0	0	0	0	0	0	0	0	0	0	0	3.67179e-06	0	0	0
Beta_lactam	CMY-32	0	0	0	0	0	0	0	0	0	0	0	0	0	0	0	0	2.24706e-06	5.42883e-06	0	0	0	0	0	2.98551e-06	0	0	0	0	0	0	0	0	0	0	0	3.72377e-06	0	0	0	0	0	0	0	0	0	0	0	0
Beta_lactam	CMY-33	0	0	0	0	0	0	0	0	0	0	0	0	0	0	0	0	0	0	0	0	0	0	0	0	0	0	0	0	0	0	0	0	0	0	0	0	0	0	0	0	0	0	0	0	0	0	0	0
Beta_lactam	CMY-37	0	0	0	0	0	0	2.52874e-06	1.24609e-06	0	0	0	7.15352e-06	0	0	3.75497e-06	7.01232e-06	0	0.000128264	7.30121e-06	2.02749e-05	1.81939e-05	1.67773e-05	4.27193e-06	1.2003e-05	8.92624e-06	9.16116e-06	7.07167e-06	2.47569e-05	2.62599e-06	2.38117e-05	8.87674e-06	7.88985e-06	3.14862e-05	3.02196e-06	3.78391e-06	4.8409e-05	0	3.66228e-06	0	0	0	0	3.74399e-06	0	1.10154e-05	6.07611e-06	0	0
Beta_lactam	CMY-39	0	0	0	0	0	0	2.52874e-06	0	0	0	0	6.20458e-06	0	0	1.41769e-06	0	4.49413e-06	6.85472e-05	3.68748e-06	2.50876e-05	4.50253e-06	8.04973e-06	4.35911e-06	5.36174e-06	4.46312e-06	1.11103e-05	0	2.23889e-05	7.64626e-06	1.94201e-05	0	2.97882e-06	3.21945e-06	4.89557e-06	3.78391e-06	2.24946e-05	0	0	0	0	0	0	0	0	3.67179e-06	0	0	0
Beta_lactam	CMY-4	0	0	0	0	0	0	0	0	0	0	0	0	0	0	0	0	0	3.21805e-05	0	5.01752e-06	9.09695e-06	0	4.27193e-06	0	0	0	0	0	0	5.47952e-06	0	0	3.21945e-06	0	3.78391e-06	0	0	3.66228e-06	0	0	0	0	0	0	3.67179e-06	0	0	0
Beta_lactam	CMY-40	0	0	0	0	0	0	0	0	0	0	0	0	0	0	0	0	0	0	0	0	0	0	0	2.98551e-06	0	0	0	0	0	1.36988e-06	0	0	0	0	0	0	0	0	0	0	0	0	0	0	0	0	0	0
Beta_lactam	CMY-41	0	0	0	0	0	0	0	0	0	0	0	0	0	0	0	0	0	5.83436e-05	3.68748e-06	5.11992e-06	4.50253e-06	0	8.54386e-06	9.01747e-06	0	2.50795e-05	3.57155e-06	2.47569e-05	7.64626e-06	2.97344e-05	1.07685e-05	1.18348e-05	1.26846e-05	1.49285e-05	0	1.48951e-05	0	3.73702e-06	0	0	0	0	6.2899e-06	0	7.27014e-06	0	0	0
Beta_lactam	CMY-43	0	0	0	0	0	0	0	0	0	0	0	0	0	0	0	0	0	3.27038e-06	0	0	0	0	0	3.04644e-06	0	2.20907e-06	0	0	0	3.98877e-06	0	3.46187e-06	0	0	0	0	0	0	0	0	0	0	0	0	0	0	0	0
Beta_lactam	CMY-44	0	0	0	0	0	0	0	0	0	0	0	0	0	0	0	0	0	0	0	0	0	0	0	0	0	0	0	0	0	2.0359e-06	0	0	0	0	2.57538e-06	3.84008e-06	0	0	0	0	0	0	0	0	0	0	0	0
Beta_lactam	CMY-51	0	0	0	0	0	0	0	0	0	0	0	0	0	0	0	0	0	1.63519e-06	0	0	0	0	0	0	0	6.4323e-06	0	0	0	2.01453e-06	0	0	3.15506e-06	0	0	3.72377e-06	0	0	0	0	0	0	0	0	0	0	0	0
Beta_lactam	CMY-54	0	0	0	0	0	0	0	0	0	0	0	0	0	0	0	0	0	0	0	0	0	0	0	0	0	0	0	0	0	0	0	0	0	0	0	0	0	0	0	0	0	0	0	0	0	0	0	0
Beta_lactam	CMY-55	0	0	0	0	0	0	0	0	0	0	0	0	0	0	0	0	0	0	0	0	0	0	0	2.98551e-06	0	0	0	0	0	0	0	0	0	0	0	0	0	0	0	0	0	0	0	0	0	0	0	0
Beta_lactam	CMY-56	0	0	0	0	0	0	0	0	0	0	0	0	0	0	0	0	0	0	0	0	0	0	0	0	0	0	0	0	0	0	0	0	0	0	0	0	0	0	0	0	0	0	0	0	0	0	0	0
Beta_lactam	CMY-6	0	0	0	0	0	0	0	0	0	0	0	3.57676e-06	0	0	1.9158e-06	0	2.24706e-06	3.53201e-05	0	5.01752e-06	0	1.66926e-05	0	2.98551e-06	0	3.24864e-06	3.50012e-06	1.06204e-05	3.78451e-06	7.93724e-06	7.20326e-06	0	0	5.98348e-06	0	1.87708e-05	0	0	0	0	0	0	7.33822e-06	0	3.59835e-06	3.03805e-06	0	0
Beta_lactam	CMY-60	0	0	0	0	0	0	0	0	0	0	0	0	0	0	0	0	0	0	0	5.01752e-06	0	0	0	0	0	0	0	0	0	0	0	0	0	0	0	0	0	0	0	0	0	0	0	0	0	0	0	0
Beta_lactam	CMY-61	0	0	0	0	0	0	0	0	0	0	0	0	0	0	1.92084e-06	3.58713e-06	0	1.81e-05	0	5.13339e-06	4.60651e-06	0	0	0	0	6.38408e-06	0	3.52545e-06	3.79447e-06	6.05949e-06	7.22222e-06	0	6.19761e-06	3.02991e-06	0	2.25538e-05	0	0	0	0	0	0	0	0	0	3.10821e-06	0	0
Beta_lactam	CMY-62	0	0	0	0	0	0	0	1.27152e-06	0	0	0	0	0	0	0	0	0	3.20497e-06	0	0	4.50253e-06	0	0	0	0	0	0	7.0324e-06	0	0	0	0	0	0	0	3.72377e-06	0	0	0	0	0	0	0	0	0	0	0	0
Beta_lactam	CMY-64	0	0	0	0	0	0	0	0	0	0	0	0	2.88229e-06	0	0	0	0	4.68973e-05	0	0	0	4.15197e-06	0	0	0	3.18366e-06	3.50012e-06	0	3.78451e-06	7.93724e-06	3.63801e-06	0	0	0	3.78391e-06	1.42871e-05	0	0	0	0	0	0	0	0	7.1967e-06	3.03805e-06	0	0
Beta_lactam	CMY-65	0	0	0	0	0	0	0	0	0	0	0	0	0	0	0	0	0	0	0	0	0	0	0	0	0	6.4323e-06	0	0	0	4.02906e-06	0	0	0	0	0	0	0	0	0	0	0	0	0	0	0	0	0	0
Beta_lactam	CMY-69	0	0	0	0	0	0	0	0	0	0	0	0	0	0	0	0	0	0	0	0	0	0	0	0	0	0	0	0	0	0	0	0	0	0	0	0	0	0	0	0	0	0	0	0	0	0	0	0
Beta_lactam	CMY-73	0	0	0	0	0	0	0	1.24609e-06	0	0	0	2.04386e-06	0	0	1.64759e-06	3.50616e-06	0	4.87287e-05	0	5.01752e-06	4.50253e-06	1.24559e-05	8.63104e-06	6.09289e-06	0	1.59833e-05	0	2.13125e-05	3.78451e-06	1.58342e-05	0	0	5.2799e-06	3.02196e-06	0	2.62944e-05	0	0	0	0	0	0	3.74399e-06	0	1.08685e-05	9.23816e-06	0	0
Beta_lactam	CMY-74	0	0	0	0	0	0	0	0	0	0	0	0	0	0	1.30275e-06	0	0	8.6338e-06	0	0	2.94043e-06	0	0	0	0	4.2882e-06	0	0	0	2.37714e-06	0	0	0	0	0	2.27986e-06	0	0	0	0	0	0	0	0	0	0	0	0
Beta_lactam	CMY-78	0	0	0	0	0	0	0	0	0	0	0	0	0	0	0	0	0	7.52187e-06	0	5.01752e-06	0	0	0	3.04644e-06	0	8.12159e-06	0	0	0	9.3877e-06	0	0	1.26203e-05	1.79504e-05	6.02336e-06	0	0	3.73702e-06	0	0	0	0	0	0	2.79056e-06	0	0	0
Beta_lactam	CMY-79	0	0	0	0	0	0	0	0	0	0	0	0	0	0	0	0	0	0	0	0	0	0	0	0	0	0	0	0	0	0	0	0	3.15506e-06	0	0	0	0	0	0	0	0	0	0	0	0	0	0	0
Beta_lactam	CMY-80	0	0	0	0	0	0	0	0	0	0	0	0	0	0	0	0	0	0	0	0	0	0	0	0	0	0	0	0	0	0	0	0	0	0	0	0	0	0	0	0	0	0	0	0	0	0	0	0
Beta_lactam	CMY-87	0	0	0	0	0	0	0	0	0	0	0	0	0	0	0	0	0	0	0	0	0	0	0	0	0	3.18366e-06	0	0	0	2.01453e-06	0	0	0	0	0	0	0	0	0	0	0	0	0	0	0	0	0	0
Beta_lactam	CMY-9	0	0	0	0	0	0	0	0	0	0	0	0	0	0	0	0	0	0	0	0	0	0	0	0	0	0	0	0	0	0	0	0	0	0	0	0	0	0	0	0	0	0	0	0	0	0	0	0
Beta_lactam	CMY-98	0	0	0	0	0	0	0	0	0	0	0	0	0	0	0	0	0	0	0	0	0	0	0	0	0	0	0	0	0	0	0	0	0	0	0	0	0	0	0	0	0	0	0	0	0	0	0	0
Beta_lactam	CMY-99	2.50301e-06	0	0	0	0	0	2.58035e-06	2.49219e-06	0	0	0	3.57676e-06	0	0	5.13435e-06	7.01232e-06	4.53999e-06	0.00024469	3.61373e-06	4.52601e-05	3.60203e-05	1.66926e-05	1.28158e-05	3.77759e-05	9.01732e-06	3.53452e-05	2.1215e-05	7.29073e-05	7.56902e-06	9.984e-05	1.06957e-05	2.37501e-05	4.3205e-05	1.78296e-05	3.82252e-05	8.1543e-05	0	1.45744e-05	0	7.76913e-06	0	0	7.4131e-06	0	2.90806e-05	1.22762e-05	0	0
Beta_lactam	CTX-M	1.64526e-05	0.000156009	0.000262263	3.53134e-05	2.04106e-05	0	3.91894e-05	6.66245e-05	0.000609621	3.57524e-06	4.27621e-06	1.42401e-05	1.0628e-05	2.10237e-05	0.000118242	2.31401e-05	6.15425e-05	0.000294505	8.97996e-05	0.000737776	0.000695979	0.000298541	0.000285707	0.000272584	0.000299567	0.00470229	0.000288893	0.00112048	0.000364299	0.00266926	0.000319024	0.000261366	0.0023671	0.000347705	0.000389359	0.00137309	4.75998e-05	0.00245002	0.00311368	0.000526332	0.000179641	0.000173145	0.00124372	9.81254e-05	0.00227623	0.00404682	0.000150406	0.000387167
Beta_lactam	CTX-M-1	0	0	0	0	0	0	0	0	0	0	0	0	0	0	5.01664e-06	0	0	4.1962e-06	0	6.56933e-06	0	5.2142e-06	0	0	0	3.64939e-05	4.58263e-06	2.72463e-05	4.95498e-06	5.66024e-05	9.24055e-06	1.41247e-05	2.91689e-05	0	4.95419e-06	9.8504e-06	2.94735e-06	2.40726e-05	3.3775e-05	0	5.99211e-06	0	1.44117e-05	5.01371e-06	5.17275e-05	4.78131e-05	2.95896e-06	4.73266e-06
Beta_lactam	CTX-M-10	0	0	0	0	0	0	0	0	0	0	0	0	0	0	0	0	0	0	0	0	0	0	0	0	0	0	0	0	0	0	0	0	0	0	0	0	0	0	0	0	0	0	0	0	0	0	0	0
Beta_lactam	CTX-M-101	0	0	0	0	0	0	0	0	0	0	0	0	0	0	0	0	0	0	0	0	0	0	0	0	0	0	0	0	0	4.48388e-06	0	0	0	0	0	0	0	0	0	0	0	0	0	0	0	0	0	0
Beta_lactam	CTX-M-102	2.54145e-06	0	0	0	0	0	0	0	0	0	0	0	0	0	0	0	0	0	4.73138e-06	6.70339e-06	5.89507e-06	0	0	0	1.19254e-05	1.37809e-05	2.80569e-06	0	0	5.22241e-06	0	0	1.34885e-05	0	0	9.8504e-06	0	9.29632e-06	0	0	0	0	1.29411e-05	0	1.89411e-05	2.38659e-05	7.70886e-06	0
Beta_lactam	CTX-M-103	0	0	0	0	0	0	0	0	0	0	0	0	0	0	0	0	0	0	0	0	0	0	0	0	0	4.1683e-06	0	0	5.0561e-06	4.37838e-06	0	0	0	0	0	0	0	0	0	4.98218e-06	0	0	0	0	2.78829e-05	0	0	0
Beta_lactam	CTX-M-105	3.27714e-06	1.06143e-05	1.01027e-05	6.0502e-06	0	0	0	0	0	3.57524e-06	0	0	3.77372e-06	0	4.91631e-06	4.59054e-06	5.9441e-06	1.67848e-05	9.46276e-06	4.31699e-05	1.76852e-05	2.18553e-05	2.23726e-05	2.34532e-05	2.33739e-05	0.000122072	0	4.63187e-05	2.00222e-05	0.000108404	1.87669e-05	1.033e-05	2.49537e-05	1.94664e-05	3.38705e-05	0.000115419	2.43157e-06	8.66025e-05	0.00014389	3.05159e-05	1.18008e-05	8.66699e-06	4.63722e-05	5.01371e-06	4.63433e-05	0.000251404	3.8155e-06	4.73266e-06
Beta_lactam	CTX-M-106	0	0	9.66125e-06	0	0	0	0	0	0	0	0	0	0	0	0	0	0	4.21067e-06	4.45702e-06	6.59198e-06	1.58146e-05	0	1.39738e-05	7.84469e-06	1.08896e-05	0.00010175	0	4.55356e-05	0	4.34055e-05	9.368e-06	5.18281e-06	4.82185e-05	0	0	1.95691e-05	0	3.82954e-05	4.8558e-05	1.0207e-05	6.01277e-06	0	4.23019e-06	0	1.42789e-05	6.93196e-05	3.35984e-06	0
Beta_lactam	CTX-M-110	0	3.19469e-06	1.70279e-05	3.01474e-06	0	0	0	1.12817e-06	0	0	0	0	3.83755e-06	0	0	0	2.81228e-06	1.47644e-05	4.8114e-06	2.52521e-05	3.0933e-05	3.75906e-06	1.41056e-05	7.47297e-06	0	0.000140898	1.09979e-05	3.13664e-05	9.9768e-06	5.65663e-05	6.83547e-06	0	8.85513e-05	1.56144e-05	1.31995e-05	3.84734e-05	0	3.73505e-05	8.12942e-05	2.43084e-05	2.98579e-06	4.46423e-06	3.31212e-05	6.93397e-06	2.91288e-05	0.000100881	0	1.40531e-05
Beta_lactam	CTX-M-111	0	3.77557e-06	1.29504e-05	3.08684e-06	0	0	0	0	0	0	0	0	0	0	8.92962e-06	4.68422e-06	2.58178e-06	8.47804e-06	0	3.96841e-05	4.23482e-05	8.65335e-06	8.90337e-06	1.35614e-05	1.77689e-05	0.000259541	1.64601e-05	4.53792e-05	1.43593e-05	8.52993e-05	0	7.37858e-06	0.000119458	4.03572e-05	2.08278e-05	6.22864e-05	7.2947e-06	0.000180936	0.000121175	3.80929e-05	1.21676e-05	2.01581e-05	4.61761e-05	5.11603e-06	0.000103359	0.000146118	3.89336e-06	3.54467e-05
Beta_lactam	CTX-M-112	0	0	0	0	0	0	0	0	0	0	0	0	0	0	1.50499e-06	0	0	0	0	0	0	0	0	0	0	0	0	4.60368e-06	0	2.58483e-06	0	0	2.08229e-05	0	0	0	0	4.79494e-06	4.83911e-06	0	0	0	0	0	0	1.97259e-05	0	0
Beta_lactam	CTX-M-113	0	0	0	0	0	0	0	0	0	0	0	0	0	0	0	0	0	0	0	0	0	5.54702e-06	0	0	0	0	0	0	0	3.95637e-06	0	0	4.13086e-06	0	0	4.57695e-06	0	4.79494e-06	0	5.18977e-06	0	0	0	0	0	1.20953e-05	0	0
Beta_lactam	CTX-M-114	0	0	0	0	0	0	0	0	0	0	0	4.77854e-06	0	0	0	0	0	0	0	0	0	0	0	0	0	1.2675e-05	0	0	5.0561e-06	1.25021e-05	0	0	4.21516e-06	0	0	0	0	0	0	0	0	0	0	0	4.71124e-06	1.21765e-05	0	0
Beta_lactam	CTX-M-12	0	0	0	0	0	0	0	1.63148e-06	9.11878e-05	0	0	0	0	0	2.45815e-06	0	0	0	4.73138e-06	6.56933e-06	0	0	0	3.90887e-06	0	5.8101e-05	9.16527e-06	1.85087e-05	4.95498e-06	6.6045e-05	4.6679e-06	0	3.73463e-05	0	1.49637e-05	1.87058e-05	0	9.68774e-06	5.3329e-05	5.08598e-06	2.99605e-06	0	9.70581e-06	5.01371e-06	8.3264e-05	5.86907e-05	7.70886e-06	1.90272e-05
Beta_lactam	CTX-M-121	0	3.49062e-06	3.32235e-06	0	3.37878e-06	0	3.31083e-06	3.26297e-06	0	0	0	0	0	0	2.45815e-06	0	0	1.67848e-05	4.73138e-06	6.58273e-05	2.95956e-05	1.64192e-05	1.68936e-05	3.90887e-06	1.16869e-05	0.000227896	0	3.23197e-05	0	3.80866e-05	1.38132e-05	5.165e-06	0.00013244	1.55098e-05	4.95419e-06	3.36307e-05	1.02421e-05	9.59967e-05	3.38738e-05	4.06878e-05	0	2.86303e-05	4.80388e-06	0	1.89411e-05	5.17095e-05	0	0
Beta_lactam	CTX-M-122	0	2.13711e-06	6.03448e-06	0	0	0	0	1.19864e-06	0	0	0	0	0	0	0	0	0	8.73495e-06	0	1.22002e-05	7.9403e-06	7.32207e-06	7.07704e-06	1.02109e-05	3.69689e-06	5.12956e-05	0	1.85087e-05	4.65161e-06	4.58411e-05	9.81213e-06	6.53531e-06	1.25612e-05	1.09202e-05	9.90837e-06	2.78597e-05	0	3.45432e-05	8.89804e-05	0	1.00888e-05	9.44605e-06	1.70587e-05	0	1.9518e-05	0.000105043	2.80322e-06	3.47706e-06
Beta_lactam	CTX-M-125	0	3.49062e-06	0	0	0	0	0	0	0	0	0	0	0	0	0	0	0	0	0	6.56933e-06	0	0	3.19608e-06	0	0	0	0	0	0	0	0	0	7.08147e-06	0	0	2.98497e-06	0	4.69709e-06	1.27397e-05	3.21766e-06	2.99605e-06	0	0	0	8.74945e-06	2.76001e-06	0	0
Beta_lactam	CTX-M-126	0	2.1015e-05	4.65808e-05	6.17367e-06	2.75819e-06	0	6.41896e-06	0	0	0	4.27621e-06	0	0	0	1.68057e-05	9.27476e-06	1.47702e-05	2.50916e-05	4.73138e-06	7.96363e-05	0.000107916	3.66103e-05	3.86954e-05	6.44564e-05	4.53167e-05	0.000648554	4.17113e-05	0.000149291	3.8932e-05	0.000239967	3.15322e-05	1.57058e-05	0.000288991	4.66877e-05	4.26667e-05	0.000239793	6.11576e-06	0.000456302	0.00032106	5.13787e-05	2.66588e-05	2.41507e-05	0.000165685	2.01571e-05	0.000202487	0.000466441	1.93111e-05	3.76681e-05
Beta_lactam	CTX-M-129	0	0	3.32235e-06	0	3.37878e-06	0	0	0	0	0	0	0	0	0	0	0	0	4.1962e-06	0	6.56933e-06	5.05292e-06	0	0	0	2.33739e-05	7.12014e-05	0	1.84147e-05	0	1.27659e-05	0	0	2.86631e-05	0	0	4.87545e-06	0	1.89841e-05	0	0	0	0	9.60777e-06	0	2.15371e-05	3.88836e-05	0	8.88581e-06
Beta_lactam	CTX-M-130	8.56068e-06	0	0	2.33365e-05	0	0	3.24326e-06	0	0	1.0215e-05	2.35628e-06	0	0	0	2.45815e-06	2.9979e-06	6.36439e-06	0	1.68012e-05	6.3146e-05	4.00624e-05	1.33129e-05	2.97921e-05	4.33166e-05	1.70534e-05	0.0017922	2.40354e-05	0.000222292	5.74373e-05	0.000179039	2.97222e-05	1.19111e-05	0.000763112	5.97444e-05	3.8218e-05	0.000104772	0	4.22738e-05	9.79673e-05	8.58388e-05	1.89546e-06	0	2.57841e-05	1.0539e-05	0.000179604	7.29778e-05	0	1.18799e-05
Beta_lactam	CTX-M-131	0	0	0	0	0	0	0	0	0	0	0	0	0	0	0	0	0	0	0	0	0	0	0	0	0	0	0	0	0	0	0	0	0	0	0	0	0	0	0	0	0	0	0	0	0	0	0	0
Beta_lactam	CTX-M-132	1.64526e-05	8.09966e-05	0.000105976	2.12374e-05	0	0	1.65542e-05	3.29626e-06	0	3.50228e-06	0	1.88275e-05	1.52489e-05	0	1.22406e-05	1.38653e-05	2.97806e-05	9.24021e-05	3.63061e-05	0.000283688	0.000232073	0.000147773	0.000101019	0.000144788	0.00013917	0.00165567	0.000109422	0.000452382	0.000128931	0.000704234	9.2977e-05	6.80937e-05	0.00098778	0.000141487	9.54439e-05	0.0005759	1.81999e-05	0.000811324	0.000938985	0.000192333	3.91321e-05	0.00010303	0.000352644	3.02869e-05	0.00052814	0.00130321	3.46509e-05	0.000166706
Beta_lactam	CTX-M-134	3.27714e-06	1.33213e-05	1.68152e-05	0	0	0	3.3784e-06	6.65912e-06	0	7.15048e-06	0	0	3.77372e-06	0	7.37446e-06	0	1.18282e-05	2.11523e-05	9.65587e-06	6.59614e-05	5.70258e-05	2.76242e-05	2.80799e-05	3.94875e-05	2.94558e-05	0.000560849	2.72152e-05	0.000106073	2.50783e-05	0.000170968	9.33581e-06	1.04354e-05	0.000342355	4.13859e-05	2.93207e-05	8.75591e-05	3.53683e-06	0.00032635	0.000204922	5.8852e-05	6.05325e-06	1.45099e-05	8.6666e-05	5.01371e-06	0.000108359	0.000207325	3.89336e-06	2.30838e-05
Beta_lactam	CTX-M-137	0	1.96615e-05	5.1327e-05	4.8772e-06	0	0	6.21625e-06	1.63148e-06	0	3.57524e-06	0	0	7.54744e-06	0	9.23062e-06	4.59054e-06	8.88614e-06	2.37214e-05	1.69943e-05	9.92102e-05	7.49516e-05	3.01758e-05	3.27598e-05	1.14873e-05	1.01366e-05	0.000452559	4.58263e-06	9.03825e-05	2.94265e-05	0.000181624	2.60069e-05	1.91843e-05	0.00020688	2.31065e-05	3.20505e-05	0.000137806	1.76841e-05	0.000242781	0.000277607	3.86119e-05	2.31736e-05	1.43151e-05	0.000118823	1.47342e-05	0.000166143	0.000348086	1.1135e-05	1.79648e-05
Beta_lactam	CTX-M-14	9.83141e-06	7.02398e-05	8.65846e-05	9.0753e-06	6.61965e-06	0	3.31083e-06	1.39841e-06	0	2.52456e-05	0	0	7.54744e-06	0	3.76248e-06	9.36844e-06	2.22153e-05	7.38189e-05	3.33128e-05	0.000116907	0.000207771	9.8626e-05	9.24581e-05	0.000112639	0.000102559	0.00148536	9.89475e-05	0.00040503	8.55492e-05	0.000558375	9.34534e-05	3.12008e-05	0.00082204	8.56996e-05	9.21074e-05	0.000467944	2.90314e-05	0.000860643	0.000841907	0.0002051	2.82485e-05	6.90438e-05	0.000380389	1.51434e-05	0.000437377	0.0010238	1.8766e-05	0.000127492
Beta_lactam	CTX-M-141	0	0	0	0	0	0	0	0	0	0	0	0	0	0	0	0	0	0	0	0	0	0	0	0	0	0	0	0	0	0	0	0	0	0	0	0	0	4.40352e-06	0	0	0	0	0	0	0	0	0	0
Beta_lactam	CTX-M-142	0	0	0	0	0	0	0	0	0	0	0	0	0	0	0	0	0	0	0	0	0	0	0	0	0	0	0	0	0	0	0	0	0	0	0	0	0	0	4.93787e-06	0	0	0	0	0	6.24961e-06	2.02942e-06	0	4.73266e-06
Beta_lactam	CTX-M-147	1.17709e-05	0.000168262	0.00025833	1.90149e-05	4.89578e-06	0	2.49326e-05	4.22854e-06	0	5.54527e-06	4.36348e-06	9.36594e-06	2.17952e-05	5.53849e-06	5.59857e-05	9.36844e-06	4.37102e-05	0.000103278	2.61674e-05	0.000359704	0.00036381	0.000148549	0.000187085	0.000147659	0.000124263	0.00148434	7.50055e-05	0.000599982	0.00014056	0.000973056	0.000172236	8.37995e-05	0.000793714	0.000159529	0.000142357	0.000787236	9.65259e-06	0.000894404	0.00191165	0.000203128	0.000109692	0.000141788	0.000503231	2.1692e-05	0.000772644	0.00219071	4.15033e-05	0.000196067
Beta_lactam	CTX-M-15	0	0	0	3.08684e-06	3.44773e-06	0	0	1.63148e-06	0.000861454	0	0	0	3.77372e-06	2.06846e-05	1.76084e-05	0	2.94203e-06	1.25886e-05	1.40976e-05	3.74049e-05	3.5611e-05	2.49616e-05	3.25316e-05	1.97837e-05	1.47875e-05	0.000453409	3.0208e-05	7.97659e-05	2.74041e-05	0.00042676	1.86716e-05	2.60358e-05	0.000215395	8.18222e-05	4.95419e-05	9.13401e-05	0	8.41561e-05	0.000236425	5.85406e-05	1.15562e-05	0	0.000177057	5.01371e-06	0.00050218	0.000316264	1.07457e-05	3.63159e-05
Beta_lactam	CTX-M-152	0	0	0	0	0	0	0	0	0	0	0	0	0	0	0	0	0	0	0	0	0	0	0	0	0	0	0	0	0	0	0	0	0	0	0	0	0	0	0	0	0	0	0	0	0	0	0	0
Beta_lactam	CTX-M-16	0	1.39625e-05	1.28826e-05	0	0	4.20249e-06	3.3784e-06	0	0	0	4.10167e-06	0	3.77372e-06	0	7.47479e-06	4.49685e-06	5.88406e-06	3.40834e-05	4.82794e-06	4.18292e-05	3.94609e-05	1.64192e-05	2.75091e-05	1.96241e-05	5.89117e-05	0.000324702	1.16904e-05	7.78868e-05	1.47638e-05	0.000146122	3.42948e-06	1.05408e-05	0.00015006	1.54307e-05	1.47615e-05	8.33802e-05	3.31577e-06	0.000238769	0.000146852	6.24849e-05	1.19842e-05	1.41204e-05	8.20582e-05	5.11603e-06	9.6244e-05	0.000271455	3.8155e-06	1.67092e-05
Beta_lactam	CTX-M-17	0	0	0	0	0	0	0	0	0	0	0	0	0	0	0	0	0	0	0	0	0	4.1048e-06	0	0	0	0	0	0	0	0	0	0	0	0	0	0	0	0	0	0	0	0	0	0	0	3.97766e-06	0	0
Beta_lactam	CTX-M-19	6.28675e-06	4.27423e-05	5.30221e-05	1.97558e-05	0	0	2.64866e-05	5.86002e-06	0	3.57524e-06	0	0	3.77372e-06	5.53849e-06	3.35112e-05	1.72379e-05	2.25756e-05	8.68357e-05	1.08146e-05	0.000172411	0.000121872	4.26011e-05	0.000103759	8.79894e-05	9.65961e-05	0.0011969	3.93732e-05	0.000245874	5.34936e-05	0.000444274	6.96375e-05	2.02384e-05	0.00060007	6.74202e-05	8.05813e-05	0.000302676	1.37052e-05	0.000984529	0.000483417	0.000192852	2.73925e-05	3.25256e-05	0.000416369	1.3404e-05	0.000353632	0.000664837	1.63521e-05	7.00241e-05
Beta_lactam	CTX-M-2	0	0	0	0	0	0	0	0	0	0	0	0	0	0	0	0	0	0	0	0	0	0	0	0	0	0	0	0	0	0	0	0	0	0	0	0	0	0	0	0	0	0	0	0	0	0	0	0
Beta_lactam	CTX-M-20	0	0	0	0	0	0	0	0	0	0	0	0	0	0	0	0	0	0	0	0	0	0	0	0	0	0	0	0	0	0	0	0	0	0	0	0	0	0	0	0	0	0	0	0	0	0	0	0
Beta_lactam	CTX-M-22	0	0	0	0	0	0	0	0	0	0	0	0	0	0	0	0	0	0	0	0	0	0	0	0	0	4.1683e-06	0	4.60368e-06	4.95498e-06	1.04448e-05	0	0	8.34602e-06	0	0	9.7509e-06	0	0	0	5.18977e-06	0	0	0	0	4.71124e-06	4.05883e-06	0	0
Beta_lactam	CTX-M-24	0	0	0	0	0	0	0	0	0	0	0	0	0	0	0	0	0	0	0	0	0	0	0	0	0	0	0	0	0	0	0	0	0	0	0	0	3.53683e-06	3.91424e-06	3.25899e-06	0	0	0	4.80388e-06	0	0	1.66412e-05	0	0
Beta_lactam	CTX-M-25	0	0	0	0	0	0	0	0	0	0	0	0	0	0	0	0	0	0	0	0	0	0	0	0	0	0	0	0	0	0	0	0	0	0	0	0	0	0	0	0	0	0	0	0	0	0	0	0
Beta_lactam	CTX-M-26	0	0	0	0	0	0	0	0	0	0	0	0	0	0	0	0	0	0	0	0	0	0	0	0	0	0	0	0	0	2.63758e-06	0	0	0	0	0	0	0	0	0	0	0	0	0	0	0	0	0	0
Beta_lactam	CTX-M-28	0	0	0	0	0	0	0	0	5.65506e-06	0	0	0	0	0	2.45815e-06	0	0	4.1962e-06	0	6.70339e-06	5.89507e-06	0	0	0	1.18062e-05	3.79401e-05	4.58263e-06	0	0	3.03849e-05	0	0	2.48694e-05	0	0	0	0	0	1.96527e-05	0	0	0	2.42155e-05	0	1.42299e-05	3.97766e-06	3.8155e-06	0
Beta_lactam	CTX-M-29	0	0	0	0	0	0	0	0	5.77287e-06	0	0	0	0	0	0	0	0	0	0	0	0	0	0	0	0	0	0	0	0	0	0	0	0	0	0	0	0	0	0	0	0	0	0	0	0	0	0	0
Beta_lactam	CTX-M-31	0	0	0	0	0	0	0	0	0	0	0	0	0	0	0	0	0	0	0	0	0	0	0	0	0	0	0	0	0	0	0	0	0	0	0	0	0	0	0	0	0	0	0	0	0	0	0	0
Beta_lactam	CTX-M-32	0	0	0	0	0	0	0	0	5.41943e-06	0	0	0	0	0	0	0	0	0	0	6.56933e-06	0	0	0	3.90887e-06	0	1.259e-05	0	0	0	7.80723e-06	0	0	2.06543e-05	7.75491e-06	0	4.87545e-06	0	0	2.44918e-05	0	0	0	1.95097e-05	0	1.41337e-05	1.50177e-05	0	4.73266e-06
Beta_lactam	CTX-M-34	0	0	0	0	0	0	0	0	0	0	0	0	0	0	0	0	0	0	0	0	0	0	0	0	0	0	0	0	0	0	0	0	0	0	0	4.37796e-06	0	0	0	0	0	0	0	0	0	0	0	0
Beta_lactam	CTX-M-35	0	0	0	0	0	0	0	0	0	0	0	0	0	0	0	0	0	0	0	0	0	0	0	0	0	0	0	0	0	0	0	0	0	0	0	0	0	3.52282e-06	0	0	0	0	0	0	0	0	0	0
Beta_lactam	CTX-M-36	0	0	0	0	0	0	0	0	0	0	0	0	0	0	0	0	0	0	0	0	0	0	0	0	0	0	0	0	0	0	0	0	0	0	0	0	0	0	0	0	0	0	0	0	4.71124e-06	0	0	0
Beta_lactam	CTX-M-37	0	0	0	0	0	0	0	0	0	0	0	0	0	0	0	0	0	0	0	0	0	0	0	0	0	0	0	0	5.0561e-06	0	0	0	2.6977e-06	0	0	0	0	0	0	0	0	0	0	0	0	3.32824e-06	0	0
Beta_lactam	CTX-M-38	0	0	0	0	0	0	0	0	0	0	0	0	0	0	0	0	0	0	0	0	0	0	0	0	0	4.1683e-06	4.67616e-06	4.69764e-06	0	0	0	0	0	0	0	0	0	1.86905e-05	7.50556e-06	0	0	0	4.80388e-06	0	4.71124e-06	1.15271e-05	0	0
Beta_lactam	CTX-M-4	0	0	0	0	0	0	0	0	0	0	0	0	0	0	0	0	0	0	0	0	0	0	0	0	0	0	0	0	0	0	0	0	0	0	0	0	0	0	0	0	0	0	0	0	0	0	0	0
Beta_lactam	CTX-M-40	0	0	0	0	0	0	0	0	0	0	0	0	0	0	0	0	0	3.60915e-06	0	0	0	0	0	0	0	0	0	0	0	0	0	0	0	0	0	0	0	0	0	0	0	0	0	0	0	0	0	0
Beta_lactam	CTX-M-41	0	0	0	0	0	0	0	0	0	0	0	0	0	0	0	0	0	0	0	0	0	0	0	0	0	0	0	0	0	0	0	0	0	0	0	0	0	0	0	0	0	0	0	0	0	0	0	0
Beta_lactam	CTX-M-42	0	0	0	0	0	0	3.31083e-06	0	2.33271e-05	0	0	0	0	5.53849e-06	0	0	0	0	9.65587e-06	0	5.89507e-06	0	0	3.90887e-06	0	4.19382e-05	0	0	4.95498e-06	4.17265e-05	0	5.165e-06	2.5038e-05	0	1.01106e-05	3.87051e-05	0	1.45805e-05	3.40713e-05	2.03439e-05	6.05325e-06	0	2.41175e-05	5.11603e-06	5.66311e-05	4.01825e-05	7.63099e-06	9.56191e-06
Beta_lactam	CTX-M-43	0	0	0	0	0	0	0	0	0	0	0	0	0	0	0	0	0	0	0	0	0	0	0	0	0	0	0	0	0	0	0	0	0	0	0	0	0	0	0	0	0	0	0	0	0	0	0	0
Beta_lactam	CTX-M-5	0	0	0	0	0	0	0	0	0	0	0	0	0	0	0	0	0	0	0	0	0	0	0	0	0	0	0	0	0	0	0	0	0	0	0	0	0	0	0	0	0	0	0	0	0	0	0	0
Beta_lactam	CTX-M-51	0	2.45768e-05	4.92929e-05	2.40773e-06	0	0	3.31083e-06	1.63148e-06	0	0	0	0	0	0	9.98311e-06	4.59054e-06	2.94203e-06	8.47804e-06	1.43873e-05	3.96841e-05	2.95956e-05	5.43608e-06	2.26009e-05	1.97837e-05	1.75304e-05	0.00011348	2.77764e-05	5.34591e-05	2.01233e-05	0.000143537	2.81027e-05	1.5495e-05	4.51865e-05	1.96247e-05	2.50742e-05	8.17882e-05	0	7.62298e-05	0.000185368	2.40805e-05	2.13392e-05	9.73819e-06	3.38233e-05	0	5.70157e-05	0.000352469	7.70886e-06	3.34184e-05
Beta_lactam	CTX-M-52	0	0	0	0	0	0	3.31083e-06	0	0	0	0	0	0	0	2.45815e-06	0	0	0	0	6.56933e-06	0	0	0	0	0	5.86965e-05	4.58263e-06	0	0	3.88779e-05	0	0	2.92532e-05	0	1.00095e-05	4.97495e-06	0	0	3.89104e-05	1.02757e-05	0	0	1.46077e-05	5.11603e-06	4.24973e-05	3.61236e-05	0	0
Beta_lactam	CTX-M-53	0	0	0	0	0	0	0	0	0.000164821	0	0	0	0	0	2.50832e-06	0	2.94203e-06	4.28184e-06	0	2.65454e-05	0	1.08722e-05	5.70729e-06	3.90887e-06	5.72421e-06	0.000177536	4.58263e-06	2.781e-05	5.0561e-06	0.000124283	0	5.165e-06	5.34482e-05	2.33438e-05	2.49731e-05	4.20881e-05	0	1.43848e-05	8.80916e-05	0	3.0572e-06	0	5.31368e-05	2.55801e-06	0.000111339	9.51391e-05	3.89336e-06	1.4198e-05
Beta_lactam	CTX-M-54	0	0	0	0	0	0	0	0	0.000142908	0	0	0	0	0	2.45815e-06	0	2.94203e-06	0	0	0	6.01538e-06	0	0	0	0	1.6418e-05	9.25879e-06	4.60368e-06	0	1.99928e-05	0	0	1.23926e-05	3.87745e-06	0	0	0	0	0	0	0	0	1.43136e-05	0	9.32634e-06	2.35412e-05	0	0
Beta_lactam	CTX-M-55	0	0	0	0	0	0	0	1.56489e-06	5.19559e-05	0	0	0	0	0	4.31431e-06	0	2.94203e-06	2.04672e-05	9.94555e-06	1.32727e-05	5.89507e-06	0	3.19608e-06	9.9716e-06	0	0.000150569	1.29997e-05	3.71113e-05	4.95498e-06	0.000188059	8.38318e-06	1.42301e-05	8.06781e-05	3.51345e-05	9.90837e-06	9.8504e-06	0	7.41748e-05	0.000142704	5.08598e-06	8.31558e-06	0	8.82346e-05	7.57172e-06	0.00024037	9.43273e-05	0	1.72887e-05
Beta_lactam	CTX-M-56	0	0	0	0	0	0	0	0	0	0	0	0	0	0	0	0	0	0	0	0	0	0	0	0	0	0	0	0	0	0	0	0	0	0	0	0	0	0	0	0	0	0	0	0	0	0	0	0
Beta_lactam	CTX-M-58	0	0	0	0	0	0	0	0	0	0	0	0	0	0	0	0	0	0	0	0	0	0	0	0	0	0	0	0	0	0	0	0	3.20352e-06	0	0	0	0	0	0	5.08598e-06	0	0	0	0	7.88412e-06	0	0	0
Beta_lactam	CTX-M-59	0	0	0	0	0	0	0	0	0	0	0	0	0	0	0	0	0	0	0	0	0	0	0	0	0	0	0	0	0	0	0	0	0	0	0	0	0	0	0	0	0	0	0	0	0	0	0	0
Beta_lactam	CTX-M-60	0	0	0	3.0251e-06	0	0	0	0	1.15457e-05	0	0	0	0	0	0	0	0	0	0	0	0	0	0	0	0	1.66732e-05	0	0	0	1.02338e-05	0	0	8.26171e-06	3.87745e-06	4.85308e-06	9.7509e-06	0	0	0	0	0	0	1.41175e-05	0	1.89411e-05	3.97766e-06	3.8155e-06	0
Beta_lactam	CTX-M-61	0	0	0	0	0	0	0	0	0	0	0	0	0	0	0	0	0	0	0	0	0	0	0	0	0	0	0	0	4.75274e-06	0	0	0	0	0	0	0	0	0	0	0	0	0	0	0	0	0	0	0
Beta_lactam	CTX-M-62	0	0	0	0	0	0	3.3784e-06	0	2.32093e-05	0	0	0	0	0	4.61531e-06	0	0	0	0	1.08595e-05	5.17322e-06	0	0	0	0	6.07381e-05	0	0	3.23591e-06	4.74764e-05	0	4.53255e-06	2.91689e-05	0	0	1.13429e-05	0	0	1.0567e-05	0	2.99605e-06	0	9.01954e-06	0	3.23057e-05	8.3612e-06	0	0
Beta_lactam	CTX-M-63	0	0	0	0	0	0	0	0	0	0	0	0	0	0	0	0	0	0	0	0	0	3.00572e-06	0	0	0	0	0	2.54547e-06	0	0	0	0	0	0	0	0	0	0	0	0	0	0	0	0	0	0	0	0
Beta_lactam	CTX-M-65	0	0	6.5091e-06	0	0	0	3.24326e-06	0	0	0	0	0	0	0	0	0	0	0	0	1.32727e-05	6.01538e-06	0	0	0	2.98136e-06	1.36108e-05	0	3.00649e-06	0	4.16737e-06	0	0	8.59892e-06	2.13656e-06	4.65087e-06	7.66142e-06	0	1.83969e-05	7.4068e-06	0	4.52465e-06	0	4.80388e-06	0	1.85565e-05	3.22271e-05	0	4.82925e-06
Beta_lactam	CTX-M-68	0	0	0	0	0	0	0	0	3.85251e-05	0	0	0	0	0	0	0	0	4.1962e-06	0	0	0	0	0	0	0	0	0	0	0	0	0	0	4.13086e-06	0	0	4.97495e-06	0	0	0	0	0	0	0	0	7.11494e-06	7.87414e-06	0	0
Beta_lactam	CTX-M-69	0	0	0	0	0	0	0	0	5.77287e-06	0	0	0	0	0	2.45815e-06	0	0	0	4.82794e-06	6.56933e-06	0	0	0	0	0	2.10967e-05	0	0	0	1.29241e-05	0	0	8.34602e-06	0	0	0	0	0	0	0	0	0	9.70581e-06	0	2.36524e-05	3.97766e-06	0	0
Beta_lactam	CTX-M-7	0	0	0	0	0	0	0	0	0	0	0	0	0	0	0	0	0	0	0	0	0	0	0	0	0	0	0	0	0	0	0	0	0	0	0	0	0	0	0	0	0	0	0	0	0	0	0	0
Beta_lactam	CTX-M-74	0	0	0	0	0	0	0	0	0	0	0	0	0	0	0	0	0	0	0	0	0	0	0	0	0	0	0	0	0	0	0	0	0	0	0	0	0	0	0	0	0	0	0	0	0	0	0	0
Beta_lactam	CTX-M-75	0	0	0	0	0	0	0	0	0	0	0	0	0	0	0	0	0	0	0	0	0	0	0	0	0	0	0	0	0	0	0	0	0	0	0	0	0	0	0	0	0	0	0	0	0	0	0	0
Beta_lactam	CTX-M-78	0	0	0	0	0	0	0	0	0	0	0	0	0	0	0	0	0	0	0	0	0	0	0	0	0	0	0	0	0	0	0	0	0	0	0	0	0	0	0	0	0	0	0	0	0	0	0	0
Beta_lactam	CTX-M-79	0	0	0	0	0	0	0	0	0	0	0	0	0	0	0	0	0	0	0	0	0	0	0	0	0	0	0	0	0	0	0	0	0	0	0	0	0	0	0	0	0	0	0	0	4.71124e-06	0	0	0
Beta_lactam	CTX-M-82	0	0	0	0	0	0	0	0	0	0	0	0	0	0	0	0	0	4.1962e-06	0	0	0	0	0	0	0	4.1683e-06	0	0	0	1.5509e-05	0	0	0	0	0	0	0	4.79494e-06	0	0	0	0	0	0	9.51864e-06	0	0	0
Beta_lactam	CTX-M-83	0	3.49062e-06	6.64471e-06	0	0	0	3.31083e-06	0	0	3.57524e-06	0	0	0	0	0	0	0	0	0	2.62773e-05	1.17901e-05	2.17443e-05	0	0	5.84347e-06	5.69101e-05	9.16527e-06	9.20737e-06	0	1.81993e-05	0	0	1.23926e-05	7.75491e-06	0	1.95018e-05	0	1.38955e-05	3.82191e-05	0	8.98816e-06	0	1.44117e-05	0	2.26909e-05	3.53119e-05	0	4.73266e-06
Beta_lactam	CTX-M-84	0	3.49062e-06	3.39016e-06	0	0	0	3.3784e-06	0	0	0	0	0	0	0	0	0	0	0	0	3.88797e-06	0	0	0	0	8.22856e-06	3.99817e-06	0	4.60368e-06	0	2.58483e-06	0	0	4.21516e-06	0	5.05529e-06	9.8504e-06	0	9.68774e-06	1.46161e-05	0	0	0	9.60777e-06	0	1.42299e-05	2.97918e-05	0	4.73266e-06
Beta_lactam	CTX-M-85	0	3.49062e-06	3.32235e-06	0	0	0	3.10813e-06	0	0	0	0	0	0	0	0	0	0	4.1962e-06	0	6.56933e-06	1.78055e-05	0	0	7.81774e-06	5.96272e-06	2.09266e-05	9.16527e-06	9.20737e-06	1.00111e-05	2.84858e-05	2.47685e-06	0	3.00119e-05	2.32647e-05	0	1.95018e-05	0	3.30753e-05	3.18986e-05	5.08598e-06	2.99605e-06	4.77171e-06	3.25488e-05	0	1.41337e-05	3.65295e-05	0	0
Beta_lactam	CTX-M-86	0	0	0	0	0	0	0	0	0	0	0	0	0	0	0	0	0	0	0	0	1.17901e-05	0	0	3.90887e-06	0	2.50949e-05	0	8.83156e-06	0	2.11006e-06	9.43107e-06	0	0	0	0	0	0	9.58989e-06	4.83911e-06	0	0	0	4.80388e-06	0	0	7.46825e-06	0	0
Beta_lactam	CTX-M-89	0	0	0	0	0	0	0	0	1.15457e-05	0	0	0	0	0	0	0	0	0	0	0	5.77476e-06	0	0	0	0	6.38006e-06	0	0	0	0	0	0	3.96225e-06	0	0	4.97495e-06	0	0	4.83911e-06	0	0	0	4.60781e-06	0	8.94175e-06	2.67883e-06	0	0
Beta_lactam	CTX-M-90	0	0	3.39016e-06	0	0	0	0	0	0	0	0	0	0	0	0	0	0	0	0	0	0	0	0	0	0	0	0	0	0	2.63758e-06	0	0	0	0	0	4.97495e-06	0	0	4.83911e-06	0	2.99605e-06	0	0	0	0	2.39471e-05	0	0
Beta_lactam	CTX-M-91	0	0	0	0	0	0	0	0	0	0	0	0	0	0	0	0	0	0	0	0	0	0	0	0	0	0	0	0	0	0	0	0	0	0	0	0	0	0	0	0	0	0	0	0	0	0	0	0
Beta_lactam	CTX-M-92	0	0	0	0	0	0	0	0	0	0	0	0	0	0	0	0	0	0	0	0	0	0	0	0	0	0	0	0	0	0	0	0	0	0	0	0	0	0	0	0	0	0	0	0	0	0	0	0
Beta_lactam	CTX-M-94	0	0	0	0	0	0	0	0	0	0	0	0	0	0	0	0	0	0	0	0	0	0	0	0	0	2.38189e-06	0	0	0	0	0	0	0	0	0	0	0	0	0	0	0	0	0	0	0	3.97766e-06	0	0
Beta_lactam	CTX-M-99	0	0.000100801	0.000122927	2.03731e-06	5.30951e-06	0	1.31758e-05	6.42605e-06	0	1.27687e-05	3.7526e-06	0	2.84954e-06	0	2.85447e-05	2.71685e-06	3.56646e-05	9.22308e-05	9.3662e-06	0.000373781	0.000315326	0.000135791	0.000112091	0.000115511	0.0001375	0.000862583	8.2768e-05	0.000397984	0.000119728	0.00087652	9.51681e-05	0.000102141	0.000453973	0.000132229	0.000139021	0.000639381	1.59157e-05	0.000501023	0.0013034	0.000170432	5.61913e-05	0.000114716	0.000309605	5.8732e-05	0.00058631	0.00168904	3.06018e-05	0.000125464
Beta_lactam	CTX_M_1	0	0	0	3.34716e-06	3.7385e-06	0	0	0	0.000776404	0	0	5.28728e-06	4.2607e-06	1.22563e-05	1.81509e-05	0	6.5105e-06	2.69101e-05	2.11541e-05	6.61602e-05	5.25808e-05	1.21524e-05	3.09431e-05	8.73831e-06	6.46558e-06	0.000583757	6.11567e-05	7.69269e-05	1.10769e-05	0.000563657	5.21757e-05	2.65917e-05	0.000328806	8.19527e-05	3.84833e-05	8.80736e-05	7.9898e-06	8.34793e-05	0.000352073	0.000106003	3.32179e-05	0	0.000216735	5.6607e-06	0.000608517	0.000419545	1.68868e-05	6.27313e-05
Beta_lactam	CfxA2	0.00184624	0.00322142	0.00345165	0.00198963	0.00559436	0.00158993	0.00386091	0.0034102	0.00672486	0.0021392	0.00307958	0.00226899	0.00216182	0.00413341	0.00121431	0.00482617	0.00111609	0.00239545	0.00878269	0.00820711	0.00782162	0.00592481	0.008637	0.00398679	0.00584233	0.00265191	0.00604432	0.00697083	0.00412741	0.00433679	0.00753795	0.00496533	0.00655568	0.00372447	0.00365179	0.00538034	0.000117764	0.00174369	0.00966559	0.000355397	0.000431685	0.000401325	0.00105825	0.00129815	0.00157563	0.000175954	0.00064131	0.000408985
Beta_lactam	CfxA3	0.000348925	0.00109746	0.000323744	0.000153405	0.000981787	0.000327637	0.000712375	0.000960601	0.00108758	0.000266101	0.000656248	0.00043744	0.000431958	0.000454441	0.00013416	0.00149865	0.000184028	0.000195791	0.000953514	0.00151303	0.00028891	0.000925465	0.000545122	0.000307132	0.000651033	0.000150841	0.000364057	0.000200921	0.000245496	0.000250393	0.00102838	0.000597422	0.00103402	7.31709e-05	0.000216493	0.00073495	0	4.73714e-05	0.000400189	0	4.55077e-05	0.000535688	5.67918e-05	5.84374e-05	7.09499e-05	3.86348e-05	0.000241629	1.45347e-05
Beta_lactam	DHA-12	0	0	0	0	0	0	0	0	5.87981e-06	3.36135e-06	0	0	4.55321e-06	0	3.38961e-06	3.52466e-06	6.68456e-06	0	0	0	1.21933e-05	0	2.29623e-05	0	0	5.22525e-06	0	0	0	1.01258e-06	5.77839e-06	0	0	0	0	2.1009e-05	0	0	0	7.65074e-06	0	0	8.73189e-06	4.87089e-06	0	2.34978e-05	0	0
Beta_lactam	DHA-5	0	0	0	1.75388e-06	0	0	0	0	1.32974e-05	0	0	3.66901e-06	0	0	3.77479e-06	0	1.13407e-05	0	0	0	1.36713e-05	0	2.13847e-05	0	0	0	3.51859e-06	0	0	1.98466e-06	1.08253e-05	0	6.40815e-06	0	0	2.45232e-05	0	0	9.63002e-06	1.9605e-05	0	0	1.47539e-05	3.40962e-05	0	4.20092e-05	0	0
Beta_lactam	DHA-6	0	8.0951e-06	2.55094e-06	6.96811e-06	0	0	0	1.25267e-06	8.9554e-06	5.49021e-06	0	0	2.95663e-06	0	7.5881e-06	0	2.50786e-05	0	0	0	3.96282e-05	4.25906e-06	3.44434e-05	0	0	1.92028e-05	0	0	0	1.13814e-05	2.17238e-05	0	9.57987e-06	2.97715e-06	0	5.11091e-05	0	0	1.86534e-05	5.84963e-05	0	0	3.34221e-05	4.51736e-05	0	7.59782e-05	0	0
Beta_lactam	DHA-7	0	5.36027e-06	2.55094e-06	1.17557e-05	0	6.58788e-06	0	1.27823e-06	1.78203e-05	7.95521e-06	0	3.59563e-06	5.795e-06	0	9.51401e-06	7.04932e-06	3.96925e-05	1.64382e-06	0	0	7.5469e-05	0	9.06221e-05	0	0	3.53357e-05	0	0	0	2.40184e-05	1.79935e-05	0	1.5988e-05	5.95429e-06	0	0.000125748	0	1.02183e-05	2.98e-05	7.79419e-05	4.6008e-06	0	4.82512e-05	0.000103153	0	0.000151582	0	0
Beta_lactam	FEZ-1	0	0	0	0	0	0	0	0	0	0	0	0	0	0	0	0	0	0	0	0	0	0	0	0	0	0	0	0	0	0	0	0	0	0	0	0	0	0	0	0	0	0	0	0	0	0	0	0
Beta_lactam	FONA-6	0	0	0	0	0	0	0	0	0	0	0	0	0	0	0	0	0	0	0	0	0	0	0	0	0	0	0	0	0	0	0	0	0	0	0	0	0	0	0	0	0	0	0	0	0	0	0	0
Beta_lactam	FONA_6	0	0	0	0	0	0	0	0	0	0	0	0	0	0	0	0	0	0	0	0	0	0	0	0	0	0	0	0	0	0	0	0	0	0	0	0	0	0	0	0	0	0	0	0	0	0	0	0
Beta_lactam	FOX-1	0	0	0	0	0	0	0	0	0	0	0	0	0	0	0	0	0	0	0	0	0	0	0	0	0	0	0	0	0	0	0	0	0	0	0	0	0	0	0	0	0	0	0	0	0	0	0	0
Beta_lactam	FOX-2	0	0	0	0	0	0	0	0	0	0	0	0	0	0	0	0	0	0	0	0	0	0	0	0	0	0	0	0	0	0	0	0	0	0	0	0	0	0	0	0	0	0	0	0	0	0	0	0
Beta_lactam	FOX-3	0	0	0	0	0	0	0	0	0	0	0	0	0	0	0	0	0	0	0	0	0	0	0	0	0	0	0	0	0	0	0	0	0	0	0	0	0	0	0	0	0	0	0	0	0	0	0	0
Beta_lactam	FOX-4	0	0	0	0	0	0	0	0	0	0	0	0	0	0	0	0	0	0	0	0	0	0	0	0	0	0	0	0	0	0	0	0	0	0	0	0	0	0	0	0	0	0	0	0	0	0	0	0
Beta_lactam	FOX-5	0	0	0	0	0	0	0	0	0	0	0	0	0	0	0	0	0	0	0	0	0	0	0	0	0	0	0	0	0	0	0	0	0	0	0	0	0	0	0	0	0	0	0	0	0	0	0	0
Beta_lactam	FOX-7	0	0	0	0	0	0	0	0	0	0	0	0	0	0	0	0	0	0	0	0	0	0	0	0	0	0	0	0	0	0	0	0	0	0	0	0	0	0	0	0	0	0	0	0	0	0	0	0
Beta_lactam	FOX-8	0	0	0	0	0	0	0	0	0	0	0	0	0	0	0	0	0	0	0	0	0	0	0	0	0	0	0	0	0	0	0	0	0	0	0	0	0	0	0	0	0	0	0	0	0	0	0	0
Beta_lactam	FOX-9	0	0	0	0	0	0	0	0	0	0	0	0	0	0	0	0	0	0	0	0	0	0	0	0	0	0	0	0	0	0	0	0	0	0	0	0	0	0	0	0	0	0	0	0	0	0	0	0
Beta_lactam	GES-1	0	0	0	0	0	0	0	0	0	0	0	0	0	0	0	0	0	0	0	0	0	0	0	0	0	0	0	0	0	0	0	0	0	0	0	0	0	0	0	0	0	0	0	0	0	0	0	0
Beta_lactam	GES-10	0	0	0	0	0	0	0	0	0	0	0	0	0	0	0	0	0	0	0	0	0	0	0	0	0	0	0	0	0	0	0	0	0	0	0	0	0	0	0	0	0	0	0	0	0	0	0	0
Beta_lactam	GES-11	0	0	0	0	0	0	0	0	0	3.61248e-06	0	0	0	0	0	0	0	0	0	0	0	0	0	0	0	0	0	0	0	0	0	0	0	0	0	0	0	0	0	0	0	0	0	0	0	0	0	0
Beta_lactam	GES-12	0	0	0	0	0	0	0	0	0	0	0	0	0	0	0	0	0	0	0	0	0	0	0	0	0	0	0	0	0	0	0	0	0	0	0	0	0	0	0	0	0	0	0	0	0	0	0	0
Beta_lactam	GES-13	3.32281e-06	0	0	3.06726e-06	0	0	0	3.30845e-06	0	4.58682e-06	0	0	0	0	0	0	3.04391e-06	0	0	0	0	0	0	0	0	0	0	0	0	0	0	0	0	0	0	0	0	0	0	0	0	0	0	0	0	0	0	0
Beta_lactam	GES-14	0	0	0	0	0	0	0	0	0	0	0	0	0	0	0	0	1.80808e-05	0	0	0	0	0	0	0	0	0	0	0	0	0	0	0	0	0	0	0	0	0	0	0	0	0	0	0	0	0	0	0
Beta_lactam	GES-15	6.44219e-06	0	0	0	0	8.78845e-06	0	3.3422e-06	0	1.45003e-05	0	0	0	0	0	0	1.1993e-05	0	0	0	0	0	0	0	0	0	0	0	0	0	0	0	0	0	0	0	0	0	0	0	0	0	0	0	0	0	0	0
Beta_lactam	GES-17	0	0	0	0	0	0	0	0	0	0	0	0	0	0	0	0	0	0	0	0	0	0	0	0	0	0	0	0	0	0	0	0	0	0	0	0	0	0	0	0	0	0	0	0	0	0	0	0
Beta_lactam	GES-18	0	0	0	0	0	0	0	0	0	0	0	0	0	0	0	0	0	0	0	0	0	0	0	0	0	0	0	0	0	0	0	0	0	0	0	0	0	0	0	0	0	0	0	0	0	0	0	0
Beta_lactam	GES-19	0	0	0	0	0	0	0	0	0	0	0	0	0	0	0	0	0	0	0	0	0	0	0	0	0	0	0	0	0	0	0	0	0	0	0	0	0	0	0	0	0	0	0	0	0	0	0	0
Beta_lactam	GES-20	3.32281e-06	0	0	3.12986e-06	0	0	0	0	0	0	0	0	0	0	0	0	0	0	0	0	0	0	0	0	0	0	0	0	0	0	0	0	0	0	0	0	0	0	0	0	0	0	0	0	0	0	0	0
Beta_lactam	GES-21	0	0	0	0	0	0	0	0	0	0	0	0	0	0	0	0	5.6008e-06	0	0	0	0	0	0	0	0	0	0	0	0	0	0	0	0	0	0	0	0	0	0	0	0	0	0	0	0	0	0	0
Beta_lactam	GES-23	0	0	0	0	0	0	0	0	0	0	0	0	0	0	0	0	0	0	0	0	0	0	0	0	0	0	0	0	0	0	0	0	0	0	0	0	0	0	0	0	0	0	0	0	0	0	0	0
Beta_lactam	GES-3	0	0	0	0	0	0	0	0	0	0	0	0	0	0	0	0	0	0	0	0	0	0	0	0	0	0	0	0	0	0	0	0	0	0	0	0	0	0	0	0	0	0	0	0	0	0	0	0
Beta_lactam	GES-4	3.32281e-06	0	0	0	0	0	0	0	0	0	0	0	0	0	0	0	2.43513e-06	0	0	0	0	0	0	0	0	0	0	0	0	0	0	0	0	0	0	0	0	0	0	0	0	0	0	0	0	0	0	0
Beta_lactam	GES-5	0	0	0	3.12986e-06	0	0	0	0	0	0	0	0	0	0	0	0	0	0	0	0	0	0	0	0	0	0	0	0	0	0	0	0	0	0	0	0	0	0	0	0	0	0	0	0	0	0	0	0
Beta_lactam	GES-9	0	0	0	2.1909e-06	0	0	0	0	0	0	0	0	0	0	0	0	0	0	0	0	0	0	0	0	0	0	0	0	0	0	0	0	0	0	0	0	0	0	0	0	0	0	0	0	0	0	0	0
Beta_lactam	GIM-1	0	0	0	0	0	0	0	0	0	0	0	0	0	0	0	0	0	0	0	0	0	0	0	0	0	0	0	0	0	0	0	0	0	0	0	0	0	0	0	0	0	0	0	0	0	0	0	0
Beta_lactam	GOB-1	0	0	0	0	0	0	0	0	0	7.10192e-06	0	0	0	0	0	0	0	0	0	0	0	0	0	0	0	0	0	0	0	0	0	0	0	0	0	0	0	0	0	0	0	0	0	0	0	0	0	0
Beta_lactam	IBC-2	0	0	0	0	0	0	0	0	0	0	0	0	0	0	0	0	0	0	0	0	0	0	0	0	0	0	0	0	0	0	0	0	0	0	0	0	0	0	0	0	0	0	0	0	0	0	0	0
Beta_lactam	IMI-1	0	0	0	0	0	0	0	0	0	0	0	0	0	0	0	0	0	0	0	0	0	0	0	0	0	0	0	0	0	0	0	0	0	0	0	0	0	0	0	0	0	0	0	0	0	0	0	0
Beta_lactam	IMI-2	0	0	0	0	0	0	0	0	0	0	0	0	0	0	0	0	0	0	0	0	0	0	0	0	0	0	0	0	0	0	0	0	0	0	0	0	0	0	0	0	0	0	0	0	0	0	0	0
Beta_lactam	IMI-3	0	0	0	0	0	0	0	0	0	0	0	0	0	0	0	0	0	0	0	0	0	0	0	0	0	0	0	0	0	0	0	0	0	0	0	0	0	0	0	0	0	0	0	0	0	0	0	0
Beta_lactam	IMI-4	0	0	0	0	0	0	0	0	0	0	0	0	0	0	0	0	0	0	0	0	0	0	0	0	0	0	0	0	0	0	0	0	0	0	0	0	0	0	0	0	0	0	0	0	0	0	0	0
Beta_lactam	IMP	0	0	0	0	0	0	0	0	0	0	0	0	0	0	0	0	0	0	0	0	0	0	0	0	0	0	0	0	0	0	0	0	0	0	0	0	0	0	0	0	0	0	0	0	0	0	0	0
Beta_lactam	IMP-1	0	0	0	0	0	0	0	0	0	0	0	0	0	0	0	0	0	0	0	0	0	0	0	0	0	0	0	0	0	0	0	0	0	0	0	0	0	0	0	0	0	0	0	0	0	0	0	0
Beta_lactam	IMP-10	0	0	0	0	0	0	0	0	0	0	0	0	0	0	0	0	0	0	0	0	0	0	0	0	0	0	0	0	0	0	0	0	0	0	0	0	0	0	0	0	0	0	0	0	0	0	0	0
Beta_lactam	IMP-11	0	0	0	0	0	0	0	3.87561e-06	0	0	0	0	0	0	0	0	0	0	0	0	0	0	0	0	0	0	0	0	0	0	0	0	0	0	0	0	0	0	0	0	0	0	0	0	0	0	0	0
Beta_lactam	IMP-12	0	0	0	0	0	0	0	0	0	0	0	0	0	0	0	0	0	0	0	0	0	0	0	0	0	0	0	0	0	0	0	0	0	0	0	0	0	0	0	0	0	0	0	0	0	0	0	0
Beta_lactam	IMP-13	0	0	0	0	0	0	0	0	0	0	0	0	0	0	0	0	0	0	0	0	0	0	0	0	0	0	0	0	0	0	0	0	0	0	0	0	0	0	0	0	0	0	0	0	0	0	0	0
Beta_lactam	IMP-14	0	0	0	0	0	0	0	0	0	0	0	0	0	0	0	0	0	0	0	0	0	0	0	0	0	0	0	0	0	0	0	0	0	0	0	0	0	0	0	0	0	0	0	0	0	0	0	0
Beta_lactam	IMP-15	0	0	0	0	0	0	0	1.26036e-06	0	0	0	0	0	0	0	0	0	0	0	0	0	0	0	0	0	0	0	0	0	0	0	0	0	0	0	0	0	0	0	0	0	0	0	0	0	0	0	0
Beta_lactam	IMP-16	0	0	0	0	0	0	0	0	0	0	0	0	0	0	0	0	0	0	0	0	0	0	0	0	0	0	0	0	0	0	0	0	0	0	0	0	0	0	0	0	0	0	0	0	0	0	0	0
Beta_lactam	IMP-18	0	0	0	0	0	0	0	0	0	0	0	0	0	0	0	0	0	0	0	0	0	0	0	0	0	0	0	0	0	0	0	0	0	0	0	0	0	0	0	0	0	0	0	0	0	0	0	0
Beta_lactam	IMP-19	0	0	0	0	0	0	0	5.94732e-06	0	0	0	0	0	0	0	0	0	0	0	0	0	0	0	0	0	0	0	0	0	0	0	0	0	0	0	0	0	0	0	0	0	0	0	0	0	0	0	0
Beta_lactam	IMP-2	0	0	0	0	0	0	0	1.92993e-06	0	0	0	0	0	0	0	0	0	0	0	0	0	0	0	0	0	0	0	0	0	0	0	0	0	0	0	0	0	0	0	0	0	0	0	0	0	0	0	0
Beta_lactam	IMP-20	0	0	0	0	0	0	0	0	0	0	0	0	0	0	0	0	0	0	0	0	0	0	0	0	0	0	0	0	0	0	0	0	0	0	0	0	0	0	0	0	0	0	0	0	0	0	0	0
Beta_lactam	IMP-21	0	0	0	0	0	0	0	0	0	0	0	0	0	0	0	0	0	0	0	0	0	0	0	0	0	0	0	0	0	0	0	0	0	0	0	0	0	0	0	0	0	0	0	0	0	0	0	0
Beta_lactam	IMP-22	0	0	0	0	0	0	0	1.96931e-06	0	0	0	0	0	0	0	0	0	0	0	0	0	0	0	0	0	0	0	0	0	0	0	0	0	0	0	0	0	0	0	0	0	0	0	0	0	0	0	0
Beta_lactam	IMP-24	0	0	0	0	0	0	0	1.92993e-06	0	0	0	0	0	0	0	0	0	0	0	0	0	0	0	0	0	0	0	0	0	0	0	0	0	0	0	0	0	0	0	0	0	0	0	0	0	0	0	0
Beta_lactam	IMP-25	0	0	0	0	0	0	0	0	0	0	0	0	0	0	0	0	0	0	0	0	0	0	0	0	0	0	0	0	0	0	0	0	0	0	0	0	0	0	0	0	0	0	0	0	0	0	0	0
Beta_lactam	IMP-27	0	0	0	0	0	0	0	1.69361e-06	0	0	0	0	0	0	0	0	0	0	0	0	0	0	0	0	0	0	0	0	0	0	0	0	0	0	0	0	0	0	0	0	0	0	0	0	0	0	0	0
Beta_lactam	IMP-28	0	0	0	0	0	0	0	0	0	0	0	0	0	0	0	0	0	0	0	0	0	0	0	0	0	0	0	0	0	0	0	0	0	0	0	0	0	0	0	0	0	0	0	0	0	0	0	0
Beta_lactam	IMP-29	0	0	0	0	0	0	0	0	0	0	0	0	0	0	0	0	0	0	0	0	0	0	0	0	0	0	0	0	0	0	0	0	0	0	0	0	0	0	0	0	0	0	0	0	0	0	0	0
Beta_lactam	IMP-31	0	0	0	0	0	0	0	0	0	0	0	0	0	0	0	0	0	0	0	0	0	0	0	0	0	0	0	0	0	0	0	0	0	0	0	0	0	0	0	0	0	0	0	0	0	0	0	0
Beta_lactam	IMP-32	0	0	0	0	0	0	0	0	0	0	0	0	0	0	0	0	0	0	0	0	0	0	0	0	0	0	0	0	0	0	0	0	0	0	0	0	0	0	0	0	0	0	0	0	0	0	0	0
Beta_lactam	IMP-33	0	0	0	0	0	0	0	9.25577e-06	0	0	0	0	0	0	0	0	0	0	0	0	0	0	0	0	0	0	0	0	0	0	0	0	0	0	0	0	0	0	0	0	0	0	0	0	0	0	0	0
Beta_lactam	IMP-35	0	0	0	0	0	0	0	0	0	0	0	0	0	0	0	0	0	0	0	0	0	0	0	0	0	0	0	0	0	0	0	0	0	0	0	0	0	0	0	0	0	0	0	0	0	0	0	0
Beta_lactam	IMP-37	0	0	0	0	0	0	0	1.91436e-06	0	0	0	0	0	0	0	0	0	0	0	0	0	0	0	0	0	0	0	0	0	0	0	0	0	0	0	0	0	0	0	0	0	0	0	0	0	0	0	0
Beta_lactam	IMP-38	0	0	0	0	0	0	0	0	0	0	0	0	0	0	0	0	0	0	0	0	0	0	0	0	0	0	0	0	0	0	0	0	0	0	0	0	0	0	0	0	0	0	0	0	0	0	0	0
Beta_lactam	IMP-4	0	0	0	0	0	0	0	0	0	0	0	0	0	0	0	0	0	0	0	0	0	0	0	0	0	0	0	0	0	0	0	0	0	0	0	0	0	0	0	0	0	0	0	0	0	0	0	0
Beta_lactam	IMP-40	0	0	0	0	0	0	0	0	0	0	0	0	0	0	0	0	0	0	0	0	0	0	0	0	0	0	0	0	0	0	0	0	0	0	0	0	0	0	0	0	0	0	0	0	0	0	0	0
Beta_lactam	IMP-41	0	0	0	0	0	0	0	0	0	0	0	0	0	0	0	0	0	0	0	0	0	0	0	0	0	0	0	0	0	0	0	0	0	0	0	0	0	0	0	0	0	0	0	0	0	0	0	0
Beta_lactam	IMP-42	0	0	0	0	0	0	0	0	0	0	0	0	0	0	0	0	0	0	0	0	0	0	0	0	0	0	0	0	0	0	0	0	0	0	0	0	0	0	0	0	0	0	0	0	0	0	0	0
Beta_lactam	IMP-43	0	0	0	0	0	0	0	1.49668e-06	0	0	0	0	0	0	0	0	0	0	0	0	0	0	0	0	0	0	0	0	0	0	0	0	0	0	0	0	0	0	0	0	0	0	0	0	0	0	0	0
Beta_lactam	IMP-44	0	0	0	0	0	0	0	0	0	0	0	0	0	0	0	0	0	0	0	0	0	0	0	0	0	0	0	0	0	0	0	0	0	0	0	0	0	0	0	0	0	0	0	0	0	0	0	0
Beta_lactam	IMP-5	0	0	0	0	0	0	0	0	0	0	0	0	0	0	0	0	0	0	0	0	0	0	0	0	0	0	0	0	0	0	0	0	0	0	0	0	0	0	0	0	0	0	0	0	0	0	0	0
Beta_lactam	IMP-6	0	0	0	0	0	0	0	0	0	0	0	0	0	0	0	0	0	0	0	0	0	0	0	0	0	0	0	0	0	0	0	0	0	0	0	0	0	0	0	0	0	0	0	0	0	0	0	0
Beta_lactam	IMP-7	0	0	0	0	0	0	0	0	0	0	0	0	0	0	0	0	0	0	0	0	0	0	0	0	0	0	0	0	0	0	0	0	0	0	0	0	0	0	0	0	0	0	0	0	0	0	0	0
Beta_lactam	IMP-8	0	0	0	0	0	0	0	0	0	0	0	0	0	0	0	0	0	0	0	0	0	0	0	0	0	0	0	0	0	0	0	0	0	0	0	0	0	0	0	0	0	0	0	0	0	0	0	0
Beta_lactam	IMP-9	0	0	0	0	0	0	0	0	0	0	0	0	0	0	0	0	0	0	0	0	0	0	0	0	0	0	0	0	0	0	0	0	0	0	0	0	0	0	0	0	0	0	0	0	0	0	0	0
Beta_lactam	IND-1	0	0	0	0	0	0	0	0	0	0	0	0	0	0	0	0	0	0	0	0	0	0	0	0	0	0	0	0	0	0	0	0	0	0	0	0	0	0	0	0	0	0	0	0	0	0	0	0
Beta_lactam	IND-10	0	0	0	0	0	0	0	0	0	0	0	0	0	0	0	0	0	0	0	0	0	0	0	0	0	0	0	0	0	0	0	0	0	0	0	0	0	0	0	0	0	0	0	0	0	0	0	0
Beta_lactam	IND-11	0	0	0	0	0	0	0	0	0	0	0	0	0	0	0	0	0	0	0	0	0	0	0	0	0	0	0	0	0	0	0	0	0	0	0	0	0	0	0	0	0	0	0	0	0	0	0	0
Beta_lactam	IND-12	0	0	0	0	0	0	0	0	0	0	0	0	0	0	0	0	0	0	0	0	0	0	0	0	0	0	0	0	0	0	0	0	0	0	0	0	0	0	0	0	0	0	0	0	0	0	0	0
Beta_lactam	IND-14	0	0	0	0	0	0	0	0	0	0	0	0	0	0	0	0	0	0	0	0	0	0	0	0	0	0	0	0	0	0	0	0	0	0	0	0	0	0	0	0	0	0	0	0	0	0	0	0
Beta_lactam	IND-15	0	0	0	0	0	0	0	0	0	0	0	0	0	0	0	0	0	0	0	0	0	0	0	0	0	0	0	0	0	0	0	0	0	0	0	0	0	0	0	0	0	0	0	0	0	0	0	0
Beta_lactam	IND-3	0	0	0	0	0	0	0	0	0	0	0	0	0	0	0	0	0	0	0	0	0	0	0	0	0	0	0	0	0	0	0	0	0	0	0	0	0	0	0	0	0	0	0	0	0	0	0	0
Beta_lactam	IND-4	0	0	0	0	0	0	0	0	0	0	0	0	0	0	0	0	0	0	0	0	0	0	0	0	0	0	0	0	0	0	0	0	0	0	0	0	0	0	0	0	0	0	0	0	0	0	0	0
Beta_lactam	IND-5	0	0	0	0	0	0	0	0	0	0	0	0	0	0	0	0	0	0	0	0	0	0	0	0	0	0	0	0	0	0	0	0	0	0	0	0	0	0	0	0	0	0	0	0	0	0	0	0
Beta_lactam	IND-6	0	0	0	0	0	0	0	0	0	0	0	0	0	0	0	0	0	0	0	0	0	0	0	0	0	0	0	0	0	0	0	0	0	0	0	0	0	0	0	0	0	0	0	0	0	0	0	0
Beta_lactam	IND-7	0	0	0	0	0	0	0	0	0	0	0	0	0	0	0	0	0	0	0	0	0	0	0	0	0	0	0	0	0	0	0	0	0	0	0	0	0	0	0	0	0	0	0	0	0	0	0	0
Beta_lactam	IND-8	0	0	0	0	0	0	0	0	0	0	0	0	0	0	0	0	0	0	0	0	0	0	0	0	0	0	0	0	0	0	0	0	0	0	0	0	0	0	0	0	0	0	0	0	0	0	0	0
Beta_lactam	IND-9	0	0	0	0	0	0	0	0	0	0	0	0	0	0	0	0	0	0	0	0	0	0	0	0	0	0	0	0	0	0	0	0	0	0	0	0	0	0	0	0	0	0	0	0	0	0	0	0
Beta_lactam	JOHN-1	0	0	0	0	0	0	0	0	0	0	0	0	0	0	0	0	0	0	0	0	0	0	0	0	0	0	0	0	0	0	0	0	0	0	0	0	0	0	0	0	0	0	0	0	0	0	0	0
Beta_lactam	KHM-1	0	0	0	0	0	0	0	1.96997e-06	0	0	0	0	0	0	0	0	0	0	0	0	0	0	0	0	0	0	0	0	0	0	0	0	0	0	0	0	0	0	0	0	0	0	0	0	0	0	0	0
Beta_lactam	KLUG-1	0	0	0	0	0	0	0	0	0	0	0	0	0	0	0	0	0	0	0	0	0	0	0	0	0	0	0	0	0	0	0	0	0	0	0	0	0	4.8928e-06	0	0	0	0	0	0	0	2.11059e-06	0	0
Beta_lactam	KLUY-2	0	0	0	0	0	0	0	0	0	0	0	0	0	0	0	0	0	0	0	0	0	0	0	0	0	8.42167e-06	0	0	0	1.7408e-06	0	0	4.13086e-06	0	0	0	0	3.13139e-06	7.50556e-06	0	0	0	0	0	7.88412e-06	7.54943e-06	0	0
Beta_lactam	KLUY-3	0	0	0	0	0	0	0	0	0	0	0	0	0	0	0	0	0	2.39783e-06	0	0	6.01538e-06	0	0	0	3.10061e-06	1.53972e-05	0	0	0	8.86226e-06	3.14369e-06	0	2.28462e-05	0	0	0	0	1.20363e-05	1.10608e-05	0	0	0	0	0	0	1.8833e-05	0	2.99413e-06
Beta_lactam	KLUY-4	0	3.49062e-06	6.71251e-06	0	0	0	0	0	0	0	0	0	0	0	7.17379e-06	0	2.94203e-06	4.28184e-06	0	3.24444e-05	1.16698e-05	0	3.2874e-05	1.92253e-05	5.84347e-06	0.0001766	0	2.10454e-05	9.90996e-06	6.54647e-05	4.6679e-06	0	7.49455e-05	2.21569e-06	1.88057e-05	4.97495e-05	0	0.000141598	5.82669e-05	2.2835e-05	2.99605e-06	3.70051e-06	3.74507e-05	0	2.34601e-05	8.69402e-05	0	2.77199e-05
Beta_lactam	KPC-1	0	0	0	0	0	0	0	0	0	0	0	0	0	0	0	0	0	0	0	0	0	0	0	0	0	0	0	0	0	0	0	0	0	0	0	0	0	0	0	0	0	0	0	0	0	0	0	0
Beta_lactam	KPC-10	0	0	0	0	0	0	0	0	0	0	0	0	0	0	0	0	0	0	0	0	0	0	0	0	0	0	0	0	0	0	0	0	0	0	0	0	0	0	0	0	0	0	0	0	0	0	0	0
Beta_lactam	KPC-11	0	0	0	0	0	0	0	0	0	0	0	0	0	0	0	0	0	0	0	0	0	0	0	0	0	0	0	0	0	0	0	0	0	0	0	0	0	0	0	0	0	0	0	0	0	0	0	0
Beta_lactam	KPC-12	0	0	0	0	0	0	0	0	0	0	0	0	0	0	0	0	0	0	0	0	0	0	0	0	0	0	0	0	0	0	0	0	0	0	0	0	0	0	0	0	0	0	0	0	0	0	0	0
Beta_lactam	KPC-13	0	0	0	0	0	0	0	0	0	0	0	0	0	0	0	0	0	0	0	0	0	0	0	0	0	0	0	0	0	0	0	0	0	0	0	0	0	0	0	0	0	0	0	0	0	0	0	0
Beta_lactam	KPC-15	0	0	0	0	0	0	0	0	0	0	0	0	0	0	0	0	0	0	0	0	0	0	0	0	0	0	0	0	0	0	0	0	0	0	0	0	0	0	0	0	0	0	0	0	0	0	3.78945e-06	0
Beta_lactam	KPC-16	0	0	0	0	0	0	0	0	0	0	0	0	0	0	0	0	0	0	0	0	0	0	0	0	0	0	0	0	0	0	0	0	0	0	0	0	0	0	0	0	0	0	0	0	0	0	3.78945e-06	0
Beta_lactam	KPC-17	0	0	0	0	0	0	0	0	0	0	0	0	0	0	0	0	0	0	0	0	0	0	0	0	0	0	0	0	0	0	0	0	0	0	0	0	0	0	0	0	0	0	0	0	0	0	0	0
Beta_lactam	KPC-2	0	0	0	0	0	0	0	0	0	0	0	0	0	0	0	0	0	0	0	0	0	0	0	0	0	0	0	0	0	0	0	0	0	0	0	0	0	0	0	0	0	0	0	0	0	0	0	0
Beta_lactam	KPC-3	0	0	0	0	0	0	0	0	0	0	0	0	0	0	0	0	0	0	0	0	0	0	0	0	0	0	0	0	0	0	0	0	0	0	0	0	0	0	0	0	0	0	0	0	0	0	0	0
Beta_lactam	KPC-4	0	0	0	0	0	0	0	0	0	0	0	0	0	0	0	0	0	0	0	0	0	0	0	0	0	0	0	0	0	0	0	0	0	0	0	0	0	0	0	0	0	0	0	0	0	0	0	0
Beta_lactam	KPC-5	0	0	0	0	0	0	0	0	0	0	0	0	0	0	0	0	0	0	0	0	0	0	0	0	0	0	0	0	0	0	0	0	0	0	0	0	0	0	0	0	0	0	0	0	0	0	0	0
Beta_lactam	KPC-6	0	0	0	0	0	0	0	0	0	0	0	0	0	0	0	0	0	0	0	0	0	0	0	0	0	0	0	0	0	0	0	0	0	0	0	0	0	0	0	0	0	0	0	0	0	0	0	0
Beta_lactam	KPC-7	0	0	0	0	0	0	0	0	0	0	0	0	0	0	0	0	0	0	0	0	0	0	0	0	0	0	0	0	0	0	0	0	0	0	0	0	0	0	0	0	0	0	0	0	0	0	0	0
Beta_lactam	KPC-8	0	0	0	0	0	0	0	0	0	0	0	0	0	0	0	0	0	0	0	0	0	0	0	0	0	0	0	0	0	0	0	0	0	0	0	0	0	0	0	0	0	0	0	0	0	0	0	0
Beta_lactam	LCR-1	2.50014e-05	3.98654e-06	0	2.27331e-05	0	9.79908e-06	5.74744e-06	1.82601e-06	0	8.0847e-06	0	0	1.2671e-05	0	0	0	0	9.39303e-06	0	0	0	0	0	0	0	0.000281917	0	0	0	1.15721e-05	5.22446e-06	0	0.000152194	0	0	0	0	0	5.99085e-05	0	0	0	0	0	0	4.54277e-06	0	0
Beta_lactam	LEN-1	0	0	0	0	0	0	0	0	0	0	0	0	0	0	0	0	0	0	0	0	0	0	0	0	0	0	0	0	0	0	0	0	0	0	0	0	0	0	0	0	0	0	0	0	0	0	0	0
Beta_lactam	LEN-15	0	0	0	0	0	0	0	0	0	0	0	0	0	0	0	0	0	0	0	0	0	0	0	0	0	0	0	0	0	0	0	0	0	0	0	0	0	0	0	0	0	0	0	0	0	0	0	0
Beta_lactam	LEN-16	0	0	0	0	0	0	0	0	0	0	0	0	0	0	0	0	0	0	0	0	0	0	0	0	0	0	0	0	0	0	0	0	0	0	0	0	0	0	0	0	0	0	0	0	0	0	0	0
Beta_lactam	LEN-17	0	0	0	0	0	0	0	0	0	0	0	0	0	0	0	0	0	0	0	0	0	0	0	0	0	0	0	0	0	0	0	0	0	0	0	0	0	0	0	0	0	0	0	0	0	0	0	0
Beta_lactam	LEN-18	0	0	0	0	0	0	0	0	0	0	0	0	0	0	0	0	0	0	0	0	0	0	0	0	0	0	0	0	0	0	0	0	0	0	0	0	0	0	0	0	0	0	0	0	0	0	0	0
Beta_lactam	LEN-19	0	0	0	0	0	0	0	0	0	0	0	0	0	0	0	0	0	0	0	0	0	0	0	0	0	0	0	0	0	0	0	0	0	0	0	0	0	0	0	0	0	0	0	0	0	0	0	0
Beta_lactam	LEN-2	0	0	0	0	0	0	0	0	0	0	0	0	0	0	0	0	0	0	0	0	0	0	0	0	0	0	0	0	0	0	0	0	0	0	0	0	0	0	0	0	0	0	0	0	0	0	0	0
Beta_lactam	LEN-20	0	0	0	0	0	0	0	0	0	0	0	0	0	0	0	0	0	0	0	0	0	0	0	0	0	0	0	0	0	0	0	0	0	0	0	0	0	0	0	0	0	0	0	0	0	0	0	0
Beta_lactam	LEN-21	0	0	0	0	0	0	0	0	0	0	0	0	0	0	0	0	0	0	0	0	0	0	0	0	0	0	0	0	0	0	0	0	0	0	0	0	0	0	0	0	0	0	0	0	4.89144e-06	0	0	0
Beta_lactam	LEN-23	0	0	0	0	0	0	0	0	0	0	0	0	0	0	0	0	0	0	0	0	0	0	0	0	0	0	0	0	0	0	0	0	0	0	0	0	0	0	0	0	0	0	0	0	0	0	0	0
Beta_lactam	LEN-24	0	0	0	0	0	0	0	0	0	0	0	0	0	0	0	0	0	0	0	0	0	0	0	0	0	0	0	0	0	0	0	0	0	0	0	0	0	0	0	0	0	0	0	0	0	0	0	0
Beta_lactam	LEN-5	0	0	0	0	0	0	0	0	0	0	0	0	0	0	0	0	0	0	0	0	0	0	0	0	0	0	0	0	0	0	0	0	0	0	0	0	0	0	0	0	0	0	0	0	0	0	0	0
Beta_lactam	LRA-1	0	0	0	0	0	0	0	8.21103e-07	0	0	0	0	0	0	0	0	0	0	0	0	0	0	0	0	0	0	0	0	0	0	0	0	0	0	0	0	0	0	4.7735e-06	0	0	0	0	0	0	0	0	0
Beta_lactam	LRA-12	0	0	0	0	0	0	0	0	0	0	0	0	0	0	0	0	0	0	0	0	0	0	0	0	0	0	0	0	0	0	0	0	0	0	0	0	0	0	0	0	0	0	0	0	0	0	0	0
Beta_lactam	LRA-13	0	0	0	0	0	0	0	0	0	0	0	0	0	0	0	0	0	0	0	0	0	0	0	0	0	0	0	0	0	0	0	0	0	0	0	0	0	0	0	0	0	0	0	0	0	0	0	0
Beta_lactam	LRA-17	0	0	0	0	0	0	0	0	0	0	0	0	0	0	0	0	0	0	0	0	0	0	0	0	0	0	0	0	0	0	0	0	0	0	0	0	0	0	0	0	0	0	0	0	0	0	0	0
Beta_lactam	LRA-19	0	0	0	0	0	0	0	0	0	0	0	0	0	0	0	0	0	0	0	0	0	0	0	0	0	0	0	0	0	0	0	0	0	0	0	0	0	0	0	0	0	0	0	0	0	0	0	0
Beta_lactam	LRA-2	0	0	0	0	0	0	0	0	0	0	0	0	0	0	0	0	0	0	0	0	0	0	0	0	0	0	0	0	0	0	0	0	0	0	0	0	0	0	0	0	0	0	0	0	0	0	0	0
Beta_lactam	LRA-3	0	0	0	0	0	0	0	0	0	0	0	0	0	0	0	0	0	0	0	0	0	0	0	0	0	0	0	0	0	0	0	0	0	0	0	0	0	0	0	0	0	0	0	0	0	0	0	0
Beta_lactam	LRA-5	0	0	0	0	0	0	0	0	0	0	0	0	0	0	0	0	0	0	0	0	0	0	0	0	0	0	0	0	0	0	0	0	0	0	0	0	0	0	0	0	0	0	0	0	0	0	0	0
Beta_lactam	LRA-8	0	0	0	0	0	0	0	0	0	0	0	0	0	0	0	0	0	0	0	0	0	0	0	0	0	0	0	0	0	0	0	0	0	0	0	0	0	0	0	0	0	0	0	0	0	0	0	0
Beta_lactam	LRA-9	0	0	0	0	0	0	0	0	0	0	0	0	0	0	0	0	0	0	0	0	0	0	0	0	0	0	0	0	0	0	0	0	0	0	0	0	0	0	0	0	0	0	0	0	0	0	0	0
Beta_lactam	MIR-1	0	0	0	0	0	0	0	0	0	0	0	0	0	0	0	0	0	0	0	0	0	0	0	0	0	0	0	0	0	0	0	0	0	0	0	0	0	0	0	0	0	0	0	0	0	0	0	0
Beta_lactam	MIR-2	0	0	0	0	0	0	0	0	0	0	0	0	0	0	0	0	0	0	0	0	0	0	0	0	0	0	0	0	0	0	0	0	2.44678e-06	0	0	0	0	0	0	0	0	0	0	0	0	0	0	0
Beta_lactam	MIR-3	0	0	0	0	0	0	0	0	0	0	0	0	0	0	0	0	0	0	0	0	0	0	0	0	0	0	0	0	0	0	0	0	0	0	0	0	0	0	0	0	0	0	0	0	0	0	0	0
Beta_lactam	MIR-6	0	0	0	0	0	0	0	0	0	0	0	0	0	0	0	0	0	0	0	0	0	0	0	0	0	0	0	0	0	0	0	0	3.15506e-06	0	0	0	0	0	0	0	0	0	0	0	0	0	0	0
Beta_lactam	MIR-8	0	0	0	0	0	0	0	0	0	0	0	0	0	0	0	0	0	0	0	0	0	0	0	0	0	0	0	0	0	0	0	0	0	0	0	0	0	0	0	0	0	0	0	0	0	0	0	0
Beta_lactam	MOX-1	0	0	0	0	0	0	0	0	0	0	0	0	0	0	0	0	0	0	0	0	0	0	0	0	0	0	0	0	0	0	0	0	0	0	0	0	0	0	0	0	0	0	0	0	0	0	0	0
Beta_lactam	MOX-2	0	0	0	0	0	0	0	1.24283e-06	0	0	0	0	0	0	0	0	0	0	0	0	0	0	0	0	0	0	0	0	0	0	0	0	0	0	0	0	0	0	0	0	0	0	0	0	0	0	0	0
Beta_lactam	MOX-3	0	0	0	0	0	0	0	0	0	0	0	0	0	0	0	0	0	0	0	0	0	0	0	0	0	0	0	0	0	0	0	0	0	0	0	0	0	0	0	0	0	0	0	0	0	0	0	0
Beta_lactam	MOX-4	0	0	0	0	0	0	0	1.11601e-06	0	0	0	0	0	0	0	0	0	0	0	0	0	0	0	0	0	0	0	0	0	0	0	0	0	2.35096e-06	0	0	0	0	0	0	0	0	0	0	0	0	0	0
Beta_lactam	MOX-5	0	0	0	0	0	0	0	9.36015e-07	0	0	0	0	0	0	0	0	0	0	0	0	0	0	0	0	0	0	0	0	0	0	0	0	0	0	0	0	0	0	0	0	0	0	0	0	0	0	0	0
Beta_lactam	MOX-6	0	0	0	0	0	0	0	0	0	0	0	0	0	0	0	0	4.51628e-06	0	0	0	0	0	0	0	0	0	0	0	0	0	0	0	0	0	0	0	0	0	0	0	0	0	0	0	0	0	0	0
Beta_lactam	MOX-7	0	0	0	0	0	0	0	0	0	0	0	0	0	0	0	0	0	0	0	0	0	0	0	0	0	0	0	0	0	0	0	0	0	0	0	0	0	0	0	0	0	0	0	0	0	0	0	0
Beta_lactam	MUS-1	0	0	0	0	0	0	0	0	0	0	0	0	0	0	1.88118e-05	0	3.55123e-06	5.36901e-05	0	0	0	0	0	0	0	0	0	0	0	0	0	0	0	0	0	0	0	0	0	0	0	0	0	0	0	0	0	0
Beta_lactam	NDM-1	0	0	0	0	0	0	0	0	0	0	0	0	0	0	0	0	0	0	0	0	0	0	0	0	0	0	0	0	0	0	0	0	0	0	0	0	0	0	0	0	0	0	0	0	0	0	0	0
Beta_lactam	NDM-10	0	0	0	0	0	0	0	0	0	0	0	0	0	0	5.29869e-06	0	0	4.52257e-06	0	0	0	0	0	1.27247e-05	0	1.80617e-05	0	0	2.14705e-05	3.27482e-05	0	1.69274e-05	2.69854e-05	4.26432e-06	0	1.05093e-05	0	0	0	0	0	0	0	0	0	2.99217e-05	4.11226e-06	0
Beta_lactam	NDM-11	0	0	0	0	0	0	0	0	0	0	0	0	0	0	0	0	0	0	0	0	0	0	0	0	0	8.98501e-06	0	0	0	2.84272e-06	0	0	0	0	0	0	0	0	0	0	0	0	0	0	0	0	0	0
Beta_lactam	NDM-12	0	0	0	0	0	0	0	0	0	0	0	0	0	0	0	0	0	0	0	0	0	0	0	0	0	0	0	0	0	5.62859e-06	0	0	0	0	0	0	0	0	0	0	0	0	0	0	0	4.28703e-06	2.51771e-06	0
Beta_lactam	NDM-13	0	0	0	0	0	4.62372e-06	0	0	0	0	0	0	0	0	0	0	0	0	0	0	0	5.85889e-06	0	0	0	0	0	4.96175e-06	9.15491e-06	1.59193e-06	0	5.56673e-06	0	2.81445e-06	0	0	0	0	0	0	0	0	0	0	0	5.24942e-06	0	0
Beta_lactam	NDM-14	0	0	0	0	0	0	0	0	0	0	0	0	0	0	0	0	0	0	0	0	0	0	0	0	0	4.4925e-06	0	0	1.05717e-05	2.84272e-06	0	0	0	1.25371e-05	0	0	0	0	0	0	0	0	0	0	0	1.72356e-05	0	0
Beta_lactam	NDM-15	0	0	0	0	0	0	0	0	0	0	0	0	3.90122e-06	0	0	0	0	0	0	0	0	0	0	0	0	3.48398e-06	0	0	0	9.43784e-06	0	0	0	0	0	0	0	0	0	0	0	0	0	0	0	1.00614e-05	0	0
Beta_lactam	NDM-16	0	0	0	0	0	0	0	0	0	0	0	0	0	0	0	0	0	0	0	0	0	0	0	0	0	0	0	0	5.34037e-06	0	0	0	0	9.21093e-06	0	0	0	0	0	0	0	0	0	0	0	7.43668e-06	0	0
Beta_lactam	NDM-17	0	0	0	0	0	0	0	0	0	0	0	0	0	0	0	0	0	0	0	0	0	0	0	0	0	0	0	0	5.34037e-06	2.78587e-06	0	0	0	0	0	0	0	0	0	0	0	0	0	0	0	4.37452e-06	0	0
Beta_lactam	NDM-18	0	0	0	0	0	0	0	0	0	0	0	0	0	0	0	0	0	0	0	0	0	0	0	0	0	0	0	0	0	0	0	0	0	0	0	0	0	0	0	0	0	0	0	0	0	0	0	0
Beta_lactam	NDM-19	0	0	0	0	0	0	0	0	0	0	0	0	4.06723e-06	0	5.35275e-06	0	0	0	0	7.22477e-06	0	3.96969e-05	0	4.21289e-06	0	2.35627e-05	0	0	1.36234e-05	4.63933e-05	9.95925e-06	1.9654e-05	2.68946e-05	1.60338e-05	0	7.61389e-06	0	0	0	0	0	0	4.6492e-06	0	0	4.38327e-05	7.21743e-06	0
Beta_lactam	NDM-2	0	0	0	0	0	4.62372e-06	0	0	0	0	0	0	0	0	0	0	0	0	0	0	0	5.85889e-06	0	0	0	2.26459e-05	0	0	1.08987e-05	2.25144e-05	5.03096e-06	8.63411e-06	2.24424e-05	1.68014e-05	5.33951e-06	0	0	1.04412e-05	0	0	0	0	1.57439e-05	0	0	3.00967e-05	4.02833e-06	0
Beta_lactam	NDM-20	0	0	0	0	0	0	0	0	0	0	0	0	0	0	0	0	0	0	0	0	0	0	0	0	0	4.58419e-06	0	0	5.44935e-06	0	0	0	4.543e-06	0	0	0	0	0	0	0	0	0	0	0	0	0	0	0
Beta_lactam	NDM-3	0	0	0	0	0	0	0	0	0	0	0	0	0	0	0	0	0	3.13811e-06	0	7.08027e-06	0	0	0	0	0	9.07669e-06	0	0	0	1.05749e-05	0	0	3.27096e-06	5.97005e-06	0	5.25465e-06	0	0	0	0	0	0	4.01522e-06	0	0	8.66155e-06	0	0
Beta_lactam	NDM-4	0	0	0	0	0	0	0	0	0	0	0	0	0	0	0	0	0	0	0	0	0	0	0	0	0	0	0	0	0	0	0	0	0	0	0	0	0	0	0	0	0	0	0	0	0	0	0	0
Beta_lactam	NDM-5	0	0	0	0	0	0	0	0	0	0	0	0	0	0	0	0	0	0	0	0	0	0	0	0	0	0	0	0	0	0	0	0	0	0	0	0	0	0	0	0	0	0	0	0	0	0	0	0
Beta_lactam	NDM-6	0	0	0	0	0	0	0	0	0	0	0	0	0	0	2.64934e-06	0	0	0	0	0	0	0	0	0	0	3.30062e-06	0	0	0	5.57174e-06	0	0	0	8.44335e-06	0	0	0	0	0	0	0	0	0	0	0	0	0	0
Beta_lactam	NDM-7	0	0	0	0	0	0	0	0	0	0	0	0	0	0	0	0	0	0	0	0	0	0	0	0	0	0	0	0	0	0	0	0	4.543e-06	0	0	0	0	0	0	0	0	0	0	0	0	8.66155e-06	0	0
Beta_lactam	NDM-8	0	0	0	0	0	0	0	0	0	0	0	0	0	0	0	0	0	0	0	0	0	0	0	0	0	2.65883e-06	0	0	0	1.64878e-06	0	0	0	0	0	0	0	0	0	0	0	0	0	0	0	0	0	0
Beta_lactam	NDM-9	0	0	0	0	0	0	0	0	0	0	0	0	0	0	0	0	0	0	0	0	0	0	0	4.21289e-06	0	0	0	0	0	2.84272e-06	0	0	0	4.17903e-06	0	5.36189e-06	0	0	0	0	0	0	0	0	0	0	4.11226e-06	0
Beta_lactam	NMC-A	0	0	0	0	0	0	0	0	0	0	0	0	0	0	0	0	0	0	0	0	0	0	0	0	0	0	0	0	0	0	0	0	0	0	0	0	0	0	0	0	0	0	0	0	0	0	0	0
Beta_lactam	NMC_A	0	0	0	0	0	0	0	0	0	0	0	0	0	0	0	0	0	0	0	0	0	0	0	0	0	0	0	0	0	0	0	0	0	0	0	0	0	0	0	0	0	0	0	0	0	0	0	0
Beta_lactam	NPS-1	3.95232e-05	3.42842e-06	0	3.51016e-05	0	1.45026e-05	5.82306e-06	1.03598e-05	0	2.71123e-05	0	5.13436e-06	8.53353e-06	0	2.80739e-06	0	1.47169e-05	4.66776e-05	0	0	0	0	0	2.94638e-06	0	0.000764537	0	1.03052e-05	0	1.31662e-05	5.22446e-06	0	0.000334016	5.93396e-06	0	0	0	0	0.000162261	0	0	0	2.66638e-05	0	0	1.79894e-05	0	0
Beta_lactam	OCH-2	0	0	0	0	0	0	0	0	0	0	0	0	0	0	0	0	0	0	0	0	0	0	0	0	0	0	0	0	0	0	0	0	0	0	0	0	0	0	0	0	0	0	0	0	0	0	0	0
Beta_lactam	OCH-4	0	0	0	0	0	0	0	0	0	0	0	0	0	0	3.66832e-06	0	0	0	0	0	0	0	0	0	0	0	0	0	0	0	0	0	0	0	0	0	0	0	0	0	0	0	0	0	0	0	0	0
Beta_lactam	OCH-5	0	0	0	0	0	0	0	0	0	0	0	0	0	0	0	0	0	0	0	0	0	0	0	0	0	0	0	0	0	0	0	0	0	0	0	0	0	0	0	0	0	0	0	0	0	0	0	0
Beta_lactam	OCH-8	0	0	0	0	0	0	0	0	0	0	0	0	0	0	0	0	0	0	0	0	0	0	0	0	0	0	0	0	0	0	0	0	0	0	0	0	0	0	0	0	0	0	0	0	0	0	0	0
Beta_lactam	OKP-A	0	0	0	0	0	0	0	0	0	0	0	0	0	0	0	0	0	0	0	0	0	0	0	0	0	0	0	0	0	0	0	0	0	0	0	0	0	0	0	0	0	0	0	0	0	0	0	0
Beta_lactam	OKP-B	0	0	0	0	0	0	0	0	0	0	0	0	0	0	0	0	0	0	0	0	0	0	0	0	0	0	0	0	0	0	0	0	0	0	0	0	0	0	0	0	0	0	0	0	0	0	0	0
Beta_lactam	OXA-1	0.000363961	4.76361e-05	3.17061e-05	0.000209684	8.79575e-05	0.000103697	3.1336e-05	9.22094e-05	0.00409234	9.27914e-05	0	1.76037e-05	8.40503e-05	1.30232e-05	0.000170452	0	0.000334332	0.000338808	0	8.20446e-05	8.70794e-06	1.0437e-05	8.43057e-06	0	2.67879e-05	0.000405113	0	4.85388e-06	4.0455e-05	0.000318085	1.33636e-05	6.23979e-05	0.00022535	0	6.86509e-06	0.000411637	0.000177762	2.50031e-05	0.000169631	3.12298e-05	0.000414462	0	0.000311009	7.6962e-05	0.00151473	8.29987e-05	0.000149547	6.03258e-05
Beta_lactam	OXA-10	0.000139779	4.7548e-05	1.17909e-05	6.38921e-05	5.17636e-05	0.000191111	0.000113043	0.000161164	3.88098e-05	9.53939e-05	8.09306e-06	1.07529e-05	9.40184e-05	1.0789e-05	0.000326557	3.00625e-05	0.000274582	0.00299481	6.03987e-06	0.000109352	0.000493957	0.000124706	9.39584e-05	0.000294509	8.70701e-05	0.000537885	6.0517e-05	0.000192	0.000296094	0.00221395	4.77456e-05	6.18392e-05	0.000263023	0.000122403	0.000141136	0.000293694	7.13845e-06	0.000104818	0.000385055	0.000139155	5.46718e-06	9.04187e-06	4.05611e-05	4.96255e-06	0.000170316	0.000103392	4.53388e-05	1.54285e-05
Beta_lactam	OXA-101	7.17028e-06	0	0	0	0	0	0	0	0	0	0	0	0	0	0	0	0	0	0	0	0	0	0	0	0	0	0	0	0	0	0	0	4.51909e-06	0	0	0	0	0	5.29392e-06	0	0	0	0	0	0	0	0	0
Beta_lactam	OXA-104	0	0	0	0	0	0	0	0	0	0	0	0	0	0	0	0	0	0	0	0	0	0	0	0	0	0	0	0	0	0	0	0	0	0	0	0	0	0	0	0	0	0	0	0	0	0	0	0
Beta_lactam	OXA-106	0	0	0	0	0	0	0	0	0	0	0	0	0	0	0	0	0	0	0	0	0	0	0	0	0	0	0	0	0	0	0	0	0	0	0	0	0	0	0	0	0	0	0	0	0	0	0	0
Beta_lactam	OXA-107	0	0	0	0	0	0	0	0	0	0	0	0	0	0	0	0	0	0	0	0	0	0	0	0	0	0	0	0	0	0	0	0	0	0	0	0	0	0	0	0	0	0	0	0	0	0	0	0
Beta_lactam	OXA-108	0	0	0	0	0	0	0	0	0	0	0	0	0	0	0	0	0	0	0	0	0	0	0	0	0	0	0	0	0	0	0	0	0	0	0	0	0	0	0	0	0	0	0	0	0	0	0	0
Beta_lactam	OXA-109	0	0	0	0	0	0	0	0	0	0	0	0	0	0	0	0	0	0	0	0	0	0	0	0	0	0	0	0	0	0	0	0	0	0	0	0	0	0	0	0	0	0	0	0	0	0	0	0
Beta_lactam	OXA-11	0	0	0	3.30941e-06	0	0	0	0	0	3.99108e-06	0	0	0	0	2.68918e-06	0	0	1.77065e-05	0	0	0	0	0	0	0	1.37732e-05	0	0	0	0	0	0	0	0	0	0	0	0	0	3.63362e-06	0	0	0	0	0	0	0	0
Beta_lactam	OXA-110	0	0	0	0	0	0	0	0	0	0	0	0	0	0	0	0	0	0	0	0	0	0	0	0	0	0	0	0	0	0	0	0	0	0	0	0	0	0	0	0	0	0	0	0	0	0	0	0
Beta_lactam	OXA-111	0	0	0	0	0	0	0	0	0	0	0	0	0	0	0	0	0	0	0	0	0	0	0	0	0	0	0	0	0	0	0	0	0	0	0	0	0	0	0	0	0	0	0	0	0	0	0	0
Beta_lactam	OXA-112	0	0	0	0	0	0	0	0	0	0	0	0	0	0	0	0	0	0	0	0	0	0	0	0	0	0	0	0	0	0	0	0	0	0	0	0	0	0	0	0	0	0	0	0	0	0	0	0
Beta_lactam	OXA-113	0	0	0	0	0	0	0	0	0	0	0	0	0	0	0	0	0	0	0	0	0	0	0	0	0	0	0	0	0	0	0	0	0	0	0	0	0	0	0	0	0	0	0	0	0	0	0	0
Beta_lactam	OXA-114	0	0	0	0	0	0	0	0	0	0	0	0	0	0	0	0	0	0	0	0	0	0	0	0	0	0	0	0	0	0	0	0	0	0	0	0	0	0	0	0	0	0	0	0	0	0	0	0
Beta_lactam	OXA-115	0	0	0	0	0	0	0	0	0	0	0	0	0	0	0	0	0	0	0	0	0	0	0	0	0	0	0	0	0	0	0	0	0	0	0	0	0	0	0	0	0	0	0	0	0	0	0	0
Beta_lactam	OXA-116	0	0	0	0	0	0	0	0	0	0	0	0	0	0	0	0	0	0	0	0	0	0	0	0	0	0	0	0	0	0	0	0	0	0	0	0	0	0	0	0	0	0	0	0	0	0	0	0
Beta_lactam	OXA-117	0	0	0	0	0	0	0	0	0	0	0	0	0	0	0	0	0	0	0	0	0	0	0	0	0	0	0	0	0	0	0	0	0	0	0	0	0	0	0	0	0	0	0	0	0	0	0	0
Beta_lactam	OXA-118	1.7633e-05	0	0	5.13297e-06	0	1.40797e-05	0	3.24181e-06	0	7.42341e-06	0	0	4.21265e-06	0	0	0	3.21854e-06	0	0	0	0	0	0	0	0	0	0	0	0	0	0	0	0	0	0	0	0	0	0	0	0	0	0	0	0	0	0	0
Beta_lactam	OXA-119	1.42674e-05	3.66282e-06	0	3.30941e-06	0	3.06498e-06	0	2.63716e-05	0	2.76183e-05	0	0	4.12839e-06	0	5.2686e-06	0	2.49601e-06	0	0	0	0	0	0	0	0	0	0	0	0	5.65552e-06	0	0	0	0	0	0	0	0	0	0	0	0	0	0	0	0	0	0
Beta_lactam	OXA-12	0	0	0	0	0	0	0	1.83504e-06	0	0	0	0	0	0	0	0	9.5964e-06	0	0	0	0	0	0	0	0	0	0	0	0	0	0	0	0	0	0	0	0	0	0	0	0	0	0	0	0	0	0	0
Beta_lactam	OXA-120	0	0	0	0	0	0	0	0	0	0	0	0	0	0	0	0	0	0	0	0	0	0	0	0	0	0	0	0	0	0	0	0	0	0	0	0	0	0	0	0	0	0	0	0	0	0	0	0
Beta_lactam	OXA-121	0	0	0	0	0	0	0	0	0	0	0	0	0	0	0	0	0	0	0	0	0	0	0	0	0	0	0	0	0	0	0	0	0	0	0	0	0	0	0	0	0	0	0	0	0	0	0	0
Beta_lactam	OXA-128	0	0	0	0	0	0	0	0	0	0	0	0	0	0	0	0	0	0	0	0	0	0	0	0	0	0	0	0	0	0	0	0	0	0	0	0	0	0	0	0	0	0	0	0	0	0	0	0
Beta_lactam	OXA-129	8.92199e-05	7.60877e-06	7.24199e-06	0	0	7.53832e-06	0	3.12081e-05	0	0	0	2.7082e-06	2.89584e-05	0	0	0	6.41297e-06	0	0	0	0	0	0	0	0	8.90054e-06	0	0	0	5.69184e-06	0	0	0	0	0	0	0	0	5.38172e-06	0	0	0	0	0	0	0	0	0
Beta_lactam	OXA-13	3.6583e-06	3.81869e-06	0	6.68637e-06	0	3.31401e-05	1.80361e-05	2.05436e-05	0	1.01373e-05	0	0	1.23852e-05	0	5.37837e-06	0	2.92296e-05	0.00014465	0	7.33341e-06	0	6.06836e-06	0	2.14685e-05	1.27853e-05	4.27157e-05	1.0129e-05	1.52119e-05	2.17933e-05	0.000109706	5.10662e-06	5.65044e-06	1.81686e-05	0	0	2.16612e-05	0	1.04912e-05	4.54845e-05	1.66919e-05	0	0	0	0	1.04132e-05	8.70299e-06	2.9815e-06	0
Beta_lactam	OXA-130	0	0	0	0	0	0	0	0	0	0	0	0	0	0	0	0	0	0	0	0	0	0	0	0	0	0	0	0	0	0	0	0	0	0	0	0	0	0	0	0	0	0	0	0	0	0	0	0
Beta_lactam	OXA-131	0	0	0	0	0	0	0	0	0	0	0	0	0	0	0	0	0	0	0	0	0	0	0	0	0	0	0	0	0	0	0	0	0	0	0	0	0	0	0	0	0	0	0	0	0	0	0	0
Beta_lactam	OXA-132	0	0	0	0	0	0	0	0	0	0	0	0	0	0	0	0	0	0	0	0	0	0	0	0	0	0	0	0	0	0	0	0	0	0	0	0	0	0	0	0	0	0	0	0	0	0	0	0
Beta_lactam	OXA-134	0	0	0	0	0	0	0	0	0	0	0	0	0	0	0	0	0	0	0	0	0	0	0	0	0	0	0	0	0	0	0	0	0	0	0	0	0	0	0	0	0	0	0	0	0	0	0	0
Beta_lactam	OXA-136	0	0	0	0	0	0	0	0	0	0	0	0	0	0	0	0	0	0	0	0	0	0	0	0	0	0	0	0	0	0	0	0	0	0	0	0	0	0	0	0	0	0	0	0	0	0	0	0
Beta_lactam	OXA-137	0	0	0	0	0	0	0	0	0	0	0	0	0	0	0	0	0	0	0	0	0	0	0	0	0	0	0	0	0	0	0	0	0	0	0	0	0	0	0	0	0	0	0	0	0	0	0	0
Beta_lactam	OXA-139	0	0	0	0	0	0	0	0	0	0	0	0	0	0	0	0	0	0	0	0	0	0	0	0	0	0	0	0	0	0	0	0	0	0	0	0	0	0	0	0	0	0	0	0	0	0	0	0
Beta_lactam	OXA-141	3.46781e-06	0	0	0	0	0	0	0	0	0	0	0	0	0	0	0	0	0	0	0	0	0	0	0	0	0	0	4.27502e-06	0	0	0	0	0	0	0	0	0	0	0	0	0	0	0	0	0	0	0	0
Beta_lactam	OXA-142	5.70696e-06	3.81869e-06	3.26373e-06	0	7.4681e-06	1.77194e-05	7.244e-06	1.08546e-05	0	1.09356e-05	0	5.22765e-06	4.12839e-06	0	1.63546e-05	5.02198e-06	3.09374e-05	0.00014362	0	5.57339e-06	3.2772e-05	4.61195e-06	6.11882e-06	7.67978e-06	0	2.88494e-05	0	4.2141e-06	2.03552e-05	0.000102434	5.10662e-06	5.76575e-06	1.2635e-05	7.35835e-06	0	1.78515e-05	0	5.2456e-06	1.58817e-05	4.42848e-06	0	0	0	2.91036e-06	1.04132e-05	0	3.32224e-06	4.01517e-06
Beta_lactam	OXA-144	0	0	0	0	0	0	0	0	0	0	0	0	0	0	0	0	0	0	0	0	0	0	0	0	0	0	0	0	0	0	0	0	0	0	0	0	0	0	0	0	0	0	0	0	0	0	0	0
Beta_lactam	OXA-145	0	0	0	3.3219e-06	0	0	0	1.79155e-06	0	0	0	0	0	0	0	0	0	0	0	0	0	0	0	0	0	4.57727e-06	0	0	0	1.96952e-06	0	0	0	0	0	0	0	0	0	0	0	0	0	0	0	0	0	0
Beta_lactam	OXA-146	0	0	0	0	0	0	0	3.53614e-06	0	0	0	0	0	0	0	0	0	0	0	0	0	0	0	0	0	0	0	0	0	0	0	0	0	0	0	0	0	0	0	0	0	0	0	0	0	0	0	0
Beta_lactam	OXA-147	3.6583e-06	7.63737e-06	1.09038e-05	0	3.69633e-06	9.57805e-06	6.4309e-06	1.90502e-05	0	1.18136e-05	0	0	1.57553e-05	0	5.43325e-06	0	1.62897e-05	8.29115e-05	0	0	6.44912e-06	0	0	1.95485e-05	0	1.73096e-05	1.504e-05	1.00727e-05	0	6.16337e-05	0	5.65044e-06	0	4.24187e-06	0	4.89827e-06	0	5.2456e-06	2.40927e-05	5.56398e-06	0	0	0	0	1.56725e-05	2.04254e-05	4.1741e-06	0
Beta_lactam	OXA-148	0	0	0	0	0	0	0	0	0	0	0	0	0	0	0	0	0	0	0	0	0	0	0	0	0	0	0	0	0	0	0	0	0	0	0	0	0	0	0	0	0	0	0	0	0	0	0	0
Beta_lactam	OXA-149	0	0	0	0	0	0	0	0	0	0	0	0	0	0	0	0	0	0	0	0	0	0	0	0	0	0	0	0	0	0	0	0	0	0	0	0	0	0	0	0	0	0	0	0	0	0	0	0
Beta_lactam	OXA-15	4.00567e-05	6.03055e-06	0	3.94585e-05	0	6.20727e-06	0	3.87561e-06	3.11671e-06	2.40893e-05	0	0	6.19366e-06	4.78427e-06	8.38746e-06	0	1.93781e-05	0	7.05019e-06	0	0	0	0	0	0	1.17922e-05	0	0	0	0	0	0	1.05266e-05	0	0	0	3.43072e-06	0	1.26449e-05	3.62454e-06	2.13515e-06	3.50362e-06	3.03966e-05	8.77017e-06	0	0	1.85395e-05	3.47495e-06
Beta_lactam	OXA-150	0	0	0	0	0	0	0	0	0	0	0	0	0	0	0	0	0	0	0	0	0	0	0	0	0	0	0	0	0	0	0	0	0	0	0	0	0	0	0	0	0	0	0	0	0	0	0	0
Beta_lactam	OXA-161	0	0	0	0	0	0	0	0	0	0	0	0	0	0	0	0	0	0	0	0	0	0	0	0	0	0	0	0	0	0	0	0	0	0	0	0	0	0	0	0	0	0	4.35719e-06	0	0	0	0	0
Beta_lactam	OXA-162	0	0	0	0	0	0	0	0	0	0	0	0	0	0	0	0	0	0	0	0	0	0	0	0	0	0	0	0	0	0	0	0	0	0	0	0	0	0	0	0	0	0	0	0	0	0	0	0
Beta_lactam	OXA-163	0	0	0	0	0	0	0	0	0	0	0	0	0	0	0	0	0	0	0	0	0	0	0	0	0	0	0	0	0	0	0	0	0	0	0	0	0	0	0	0	0	0	0	0	0	0	0	0
Beta_lactam	OXA-164	0.000187463	0.000141556	6.90575e-06	0.000261332	5.29594e-05	4.90444e-05	4.1361e-05	2.95515e-05	1.19993e-05	0.000234544	4.44421e-06	4.86695e-06	5.73088e-05	3.47714e-05	0.000114806	1.88888e-05	0.000213596	7.17349e-05	0	0	0	0	0	4.06243e-06	0	0.000163999	0	0	0	7.51088e-06	0	0	8.62133e-05	0	0	1.0134e-05	0	0	4.54683e-05	0	6.22751e-06	0	9.98522e-06	0	0	0	3.96539e-06	0
Beta_lactam	OXA-165	0	0	0	0	0	0	0	0	0	0	0	0	0	0	0	0	0	0	0	0	0	0	0	0	0	0	0	0	0	0	0	0	0	0	0	0	0	0	0	0	0	0	0	0	0	0	0	0
Beta_lactam	OXA-166	0	0	0	0	0	0	0	0	0	0	0	0	0	0	0	0	0	0	0	0	0	0	0	0	0	0	0	0	0	0	0	0	0	0	0	0	0	0	0	0	0	0	0	0	0	0	0	0
Beta_lactam	OXA-167	0	0	0	0	0	0	0	0	0	0	0	0	0	0	0	0	0	0	0	0	0	0	0	0	0	0	0	0	0	0	0	0	0	0	0	0	0	0	0	0	0	0	0	0	0	0	0	0
Beta_lactam	OXA-168	0	0	0	0	0	0	0	0	0	0	0	0	0	0	0	0	0	0	0	0	0	0	0	0	0	0	0	0	0	0	0	0	0	0	0	0	0	0	0	0	0	0	0	0	0	0	0	0
Beta_lactam	OXA-169	0	0	0	0	0	0	0	0	0	0	0	0	0	0	0	0	0	0	0	0	0	0	0	0	0	0	0	0	0	0	0	0	0	0	0	0	0	0	0	0	0	0	0	0	0	0	0	0
Beta_lactam	OXA-17	7.31661e-06	0	0	0	0	4.69325e-06	3.622e-06	5.35446e-06	0	1.18934e-05	0	0	4.12839e-06	0	7.57362e-06	0	6.10865e-06	0.000150271	0	0	1.81628e-05	1.14085e-05	0	1.62323e-05	0	4.65312e-06	5.11564e-06	1.00727e-05	0	6.02486e-05	0	4.6126e-06	0	4.32844e-06	0	2.10081e-05	0	3.96096e-06	4.17031e-05	5.56398e-06	3.27764e-06	0	0	0	8.51993e-06	0	0	5.28312e-06
Beta_lactam	OXA-170	0	0	0	0	0	0	0	0	0	0	0	0	0	0	0	0	0	0	0	0	0	0	0	0	0	0	0	0	0	0	0	0	0	0	0	0	0	0	0	0	0	0	0	0	0	0	0	0
Beta_lactam	OXA-171	0	0	0	0	0	0	0	0	0	0	0	0	0	0	0	0	0	0	0	0	0	0	0	0	0	0	0	0	0	0	0	0	0	0	0	0	0	0	0	0	0	0	0	0	0	0	0	0
Beta_lactam	OXA-172	0	0	0	0	0	0	0	0	0	0	0	0	0	0	0	0	0	0	0	0	0	0	0	0	0	0	0	0	0	0	0	0	0	0	0	0	0	0	0	0	0	0	0	0	0	0	0	0
Beta_lactam	OXA-173	0	0	0	0	0	0	0	0	0	0	0	0	0	0	0	0	1.27533e-05	0	0	0	0	0	0	0	0	0	0	0	0	0	0	0	0	0	0	0	0	0	4.82469e-06	0	0	0	0	0	0	0	0	0
Beta_lactam	OXA-174	0	0	0	0	0	0	0	0	0	0	0	0	0	0	0	0	0	0	0	0	0	0	0	0	0	0	0	0	0	0	0	0	0	0	0	0	0	0	0	0	0	0	0	0	0	0	0	0
Beta_lactam	OXA-175	0	0	0	0	0	0	0	0	0	0	0	0	0	0	0	0	0	0	0	0	0	0	0	0	0	0	0	0	0	0	0	0	0	0	0	0	0	0	0	0	0	0	0	0	0	0	0	0
Beta_lactam	OXA-176	0	0	0	0	0	0	0	0	0	0	0	0	0	0	0	0	0	0	0	0	0	0	0	0	0	0	0	0	0	0	0	0	0	0	0	0	0	0	0	0	0	0	0	0	0	0	0	0
Beta_lactam	OXA-177	0	0	0	0	0	0	0	0	0	0	0	0	0	0	0	0	0	0	0	0	0	0	0	0	0	0	0	0	0	0	0	0	0	0	0	0	0	0	0	0	0	0	0	0	0	0	0	0
Beta_lactam	OXA-178	0	0	0	0	0	0	0	0	0	0	0	0	0	0	0	0	0	0	0	0	0	0	0	0	0	0	0	0	0	0	0	0	0	0	0	0	0	0	0	0	0	0	0	0	0	0	0	0
Beta_lactam	OXA-179	0	0	0	0	0	0	0	0	0	0	0	0	0	0	0	0	0	0	0	0	0	0	0	0	0	0	0	0	0	0	0	0	0	0	0	0	0	0	0	0	0	0	0	0	0	0	0	0
Beta_lactam	OXA-18	0	0	0	0	0	0	0	0	0	0	0	0	0	0	0	0	0	0	0	0	0	0	0	0	0	0	0	0	0	0	0	0	0	0	0	0	0	0	0	0	0	0	0	0	0	0	0	0
Beta_lactam	OXA-180	0	0	0	0	0	0	0	0	0	0	0	0	0	0	0	0	0	0	0	0	0	0	0	0	0	0	0	0	0	0	0	0	0	0	0	0	0	0	0	0	0	0	0	0	0	0	0	0
Beta_lactam	OXA-181	0	0	0	0	0	0	0	0	0	0	0	0	0	0	0	0	0	0	0	0	0	0	0	0	0	0	0	0	0	0	0	0	0	0	0	0	0	0	0	0	0	0	0	0	0	0	0	0
Beta_lactam	OXA-183	0	0	0	0	0	0	0	0	0	0	0	0	6.31897e-06	0	0	0	0	7.86957e-06	0	0	0	0	0	3.14173e-06	0	0	0	0	0	0	0	0	0	0	0	0	0	0	5.40195e-06	0	0	0	0	5.48492e-06	0	4.4403e-06	0	0
Beta_lactam	OXA-184	0	0	0	0	0	0	0	0	0	0	0	0	0	0	0	0	0	0	0	0	0	0	0	0	0	0	0	0	0	0	0	0	0	0	0	0	0	0	0	0	0	0	0	0	0	0	0	0
Beta_lactam	OXA-19	0	3.89662e-06	0	3.30941e-06	0	0	0	1.78482e-06	0	0	0	0	0	0	0	0	3.21854e-06	1.70507e-05	0	0	0	0	0	4.27624e-06	0	0	0	4.2141e-06	0	1.71974e-05	0	0	4.51909e-06	0	0	5.33367e-06	0	0	0	0	0	0	0	0	0	4.3515e-06	0	0
Beta_lactam	OXA-192	0	0	0	0	0	0	0	0	0	0	0	0	0	0	0	0	0	0	0	0	0	0	0	0	0	0	0	0	0	0	0	0	0	0	0	0	0	0	0	0	0	0	0	0	0	0	0	0
Beta_lactam	OXA-194	0	0	0	0	0	0	0	0	0	0	0	0	0	0	0	0	0	0	0	0	0	0	0	0	0	0	0	0	0	0	0	0	0	0	0	0	0	0	0	0	0	0	0	0	0	0	0	0
Beta_lactam	OXA-195	3.26737e-06	0	0	0	0	0	0	0	0	0	0	0	0	0	0	0	0	0	0	0	0	0	0	0	0	0	0	0	0	0	0	0	0	0	0	0	0	0	0	0	0	0	0	0	0	0	0	0
Beta_lactam	OXA-196	0	0	0	0	0	0	0	0	0	0	0	0	0	0	0	0	0	0	0	0	0	0	0	0	0	0	0	0	0	0	0	0	0	0	0	0	0	0	0	0	0	0	0	0	0	0	0	0
Beta_lactam	OXA-197	0	0	0	0	0	0	0	0	0	0	0	0	0	0	0	0	0	0	0	0	0	0	0	0	0	0	0	0	0	0	0	0	0	0	0	0	0	0	0	0	0	0	0	0	0	0	0	0
Beta_lactam	OXA-2	1.28183e-05	9.58274e-06	0	6.99017e-06	9.2757e-06	2.77938e-06	0	3.71922e-06	2.07843e-05	0	0	0	6.43815e-06	0	5.57394e-06	0	4.12077e-06	0	5.4679e-05	3.36201e-05	0	0	7.67738e-06	0	0	8.42209e-06	0	1.27674e-05	0	7.16849e-06	1.93528e-05	0	6.38238e-05	0	0	0	2.10522e-06	0	1.60132e-05	2.45236e-05	0	0	1.18266e-05	6.82124e-06	0	2.57699e-06	0	0
Beta_lactam	OXA-20	3.6583e-06	0	0	2.70156e-06	0	0	0	0	0	0	0	0	0	0	0	0	0	0	0	0	0	0	0	0	0	0	0	0	0	0	0	0	0	0	0	0	0	0	0	0	0	0	0	0	0	0	0	0
Beta_lactam	OXA-200	0	0	0	0	0	0	0	0	0	0	0	0	0	0	0	0	0	0	0	0	0	0	0	0	0	0	0	0	0	0	0	0	0	0	0	0	0	0	0	0	0	0	0	0	0	0	0	0
Beta_lactam	OXA-201	0	0	0	0	0	0	0	0	0	0	0	0	0	0	0	0	0	0	0	0	0	0	0	0	0	0	0	0	0	0	0	0	0	0	0	0	0	0	0	0	0	0	0	0	0	0	0	0
Beta_lactam	OXA-202	0	0	0	0	0	0	0	0	0	0	0	0	0	0	0	0	0	0	0	0	0	0	0	0	0	0	0	0	0	0	0	0	0	0	0	0	0	0	0	0	0	0	0	0	0	0	0	0
Beta_lactam	OXA-203	0	0	0	0	0	0	0	0	0	0	0	0	0	0	0	0	0	0	0	0	0	0	0	0	0	0	0	0	0	0	0	0	0	0	0	0	0	0	0	0	0	0	0	0	0	0	0	0
Beta_lactam	OXA-205	1.97548e-05	2.4159e-06	0	2.31659e-05	3.69633e-06	1.04401e-05	5.61779e-06	5.93726e-06	0	1.58845e-05	0	0	0	0	0	0	6.27287e-05	0	0	0	0	0	0	0	0	0	5.01333e-06	0	0	0	0	0	7.47034e-06	0	0	5.33367e-06	0	0	1.05878e-05	0	1.73915e-06	0	0	0	9.88732e-06	3.50784e-05	3.83335e-06	0
Beta_lactam	OXA-206	0	0	0	0	0	0	0	0	0	0	0	0	0	0	0	0	0	0	0	0	0	0	0	0	0	0	0	0	0	0	0	0	0	0	0	0	0	0	0	0	0	0	0	0	0	0	0	0
Beta_lactam	OXA-207	0	0	0	0	0	0	0	0	0	0	0	0	0	0	0	0	0	0	0	0	0	0	0	0	0	0	0	0	0	0	0	0	0	0	0	0	0	0	0	0	0	0	0	0	0	0	0	0
Beta_lactam	OXA-208	0	0	0	3.21279e-06	0	0	0	0	0	0	0	0	0	0	0	0	0	0	0	0	0	0	0	0	0	0	0	0	0	0	0	0	0	0	0	0	0	0	0	0	0	0	0	0	0	0	0	0
Beta_lactam	OXA-209	0.000546646	6.18117e-05	9.21727e-06	0.000263121	0.000109556	0.000414151	4.83663e-05	0.000130165	3.89134e-05	0.000236503	0	3.83672e-05	0.000272861	2.89304e-05	8.78036e-05	1.45266e-05	5.63697e-05	3.22872e-05	0.000127469	0.000281497	5.78806e-05	0.000142331	0.000117106	0.000117679	6.61131e-05	0.00019885	8.12484e-05	0.000102975	4.4462e-05	8.06753e-05	0.000157022	0.000132435	0.000302982	2.46241e-05	5.78772e-05	7.99939e-05	0	1.95383e-05	0.00318996	1.08031e-05	3.27285e-05	0.000466649	4.19608e-05	0.00138249	9.65991e-05	2.26741e-05	5.30924e-05	0.000358508
Beta_lactam	OXA-21	0.000468862	4.06308e-05	1.14079e-05	0.000566923	2.51005e-05	0.000162408	1.25839e-05	0.000103972	3.60292e-05	0.000356707	0	1.98217e-05	7.18791e-05	4.68859e-05	0.00020183	9.71525e-06	0.000312019	3.4979e-05	8.58284e-06	0	2.49522e-05	1.16221e-05	1.69102e-05	1.95841e-05	6.18345e-06	0.000222792	4.05754e-06	1.27256e-05	0	9.99192e-06	3.48789e-05	3.12315e-06	0.000120699	2.93075e-05	5.24243e-06	1.03182e-05	0.00012873	2.03992e-05	0.000225414	0.000111043	7.73829e-05	1.81364e-05	0.000412065	0.000145845	4.36473e-05	9.00229e-05	0.00012063	6.93968e-05
Beta_lactam	OXA-210	0	0	0	0	0	0	0	0	0	0	0	0	0	0	0	0	0	0	0	0	0	0	0	0	0	0	0	0	0	0	0	0	2.31941e-06	0	0	0	0	0	0	0	0	0	0	0	0	0	0	0
Beta_lactam	OXA-211	0	7.41438e-06	0	0	0	0	0	0	0	3.33212e-06	0	0	0	0	2.61067e-06	0	0	0	0	0	0	0	0	0	0	0	0	0	0	0	0	0	0	0	0	0	0	0	0	0	0	0	0	0	0	0	0	0
Beta_lactam	OXA-212	0	0	0	1.94079e-05	0	0	3.58801e-06	1.27301e-06	0	7.67162e-06	0	0	0	1.15242e-05	0	4.87535e-06	6.3129e-06	4.45655e-06	5.12748e-06	0	0	0	0	0	0	0	0	0	0	0	0	0	0	0	0	0	0	0	2.53821e-05	0	3.18194e-06	0	0	0	0	0	0	0
Beta_lactam	OXA-213	0	0	0	0	0	0	0	0	0	0	0	0	0	0	0	0	0	0	0	0	0	0	0	0	0	0	0	0	0	0	0	0	0	0	0	0	0	0	0	0	0	0	0	0	0	0	0	0
Beta_lactam	OXA-214	0	0	0	0	0	0	0	0	0	0	0	0	0	0	0	0	0	0	0	0	0	0	0	0	0	0	0	0	0	0	0	0	0	0	0	0	0	0	5.12066e-06	0	0	0	0	0	0	0	0	0
Beta_lactam	OXA-215	0	0	0	0	0	0	0	0	0	0	0	0	0	0	0	0	1.6519e-06	0	0	0	0	0	0	0	0	0	0	0	0	0	0	0	0	0	0	0	0	0	0	0	0	0	0	0	0	0	0	0
Beta_lactam	OXA-216	0	0	0	0	0	0	0	0	0	0	0	0	0	0	0	0	0	0	0	0	0	0	0	0	0	0	0	0	0	0	0	0	0	0	0	0	0	0	0	0	0	0	0	0	0	0	0	0
Beta_lactam	OXA-217	0	0	0	0	0	0	0	0	0	0	0	0	0	0	0	0	0	0	0	0	0	0	0	0	0	0	0	0	0	0	0	0	0	0	0	0	0	0	0	0	0	0	0	0	0	0	0	0
Beta_lactam	OXA-219	0	0	0	0	0	0	0	0	0	0	0	0	0	0	0	0	0	0	0	0	0	0	0	0	0	0	0	0	0	0	0	0	0	0	0	0	0	0	0	0	0	0	0	0	0	0	0	0
Beta_lactam	OXA-22	0	0	0	0	0	0	0	0	0	0	0	0	8.09751e-06	0	0	0	0	0	0	0	0	0	0	0	0	0	0	0	0	0	0	0	0	8.32009e-06	1.06305e-05	4.54391e-06	0	0	1.02787e-05	0	0	1.0239e-05	0	0	0	0	0	0
Beta_lactam	OXA-223	0	0	0	0	0	0	0	0	0	0	0	0	0	0	0	0	0	0	0	0	0	0	0	0	0	0	0	0	0	0	0	0	0	0	0	0	0	0	0	0	0	0	0	0	0	0	0	0
Beta_lactam	OXA-225	0	3.72077e-06	0	0	0	0	0	0	0	0	0	0	0	0	0	0	0	0	0	0	0	0	0	0	0	0	0	0	0	0	0	0	0	0	0	0	0	0	5.15817e-06	0	0	0	0	0	0	0	0	0
Beta_lactam	OXA-226	1.04034e-05	0	3.5874e-06	2.93979e-06	0	0	0	1.76164e-06	0	0	0	4.95544e-06	0	0	0	0	0	0	2.0231e-05	5.67473e-06	0	0	0	0	0	4.41082e-06	0	0	0	0	0	5.46551e-06	8.74239e-06	0	1.05918e-05	0	0	0	0	5.27205e-06	0	0	2.69731e-06	0	0	0	6.34463e-06	0
Beta_lactam	OXA-228	1.05068e-05	1.35196e-05	0	1.25628e-05	3.56241e-06	9.0464e-06	6.98153e-06	3.4403e-06	0	7.46217e-06	0	0	0	5.48198e-06	5.1835e-06	0	9.6223e-05	4.42426e-06	0	0	0	0	0	0	0	4.39484e-06	0	0	0	0	0	0	0	0	0	0	0	0	5.60191e-05	0	3.15888e-06	0	0	0	0	0	0	0
Beta_lactam	OXA-229	0	2.08051e-05	0	0	0	4.5232e-06	3.56201e-06	1.75526e-06	0	7.69295e-06	0	0	0	0	5.23639e-06	0	3.13358e-05	0	0	0	0	0	0	0	0	0	0	0	0	0	0	0	0	0	0	0	0	0	1.03083e-05	0	0	0	5.06497e-06	0	0	0	0	0
Beta_lactam	OXA-23	0	0	0	0	0	0	3.16482e-06	1.65908e-06	0	3.63571e-06	0	0	0	0	0	0	0	0	0	0	0	0	0	0	0	0	0	0	0	0	0	0	0	0	0	0	0	0	9.7435e-06	0	0	0	0	0	0	0	0	0
Beta_lactam	OXA-230	0	0	0	0	0	0	0	1.72015e-06	0	0	0	0	0	0	0	0	3.16523e-06	0	0	0	0	0	0	0	0	0	0	0	0	0	0	0	0	0	0	0	0	0	4.89386e-06	0	0	0	0	0	0	0	0	0
Beta_lactam	OXA-232	0	0	0	0	0	0	0	0	0	0	0	0	0	0	0	0	0	0	0	0	0	0	0	0	0	0	0	0	0	0	0	0	0	0	0	0	0	0	0	0	0	0	0	0	0	0	0	0
Beta_lactam	OXA-236	0	0	0	0	0	0	3.34829e-06	0	0	2.46175e-06	0	0	0	0	0	0	0	0	0	0	0	0	0	0	0	0	0	0	0	0	0	0	0	0	0	0	0	0	0	0	0	0	0	0	0	0	0	0
Beta_lactam	OXA-237	0	3.68033e-06	0	0	0	0	0	0	0	0	0	0	0	0	0	0	9.49569e-06	0	0	0	0	0	0	0	0	0	0	0	0	0	0	0	0	0	0	0	0	0	0	0	0	0	0	0	0	0	0	0
Beta_lactam	OXA-239	0	0	0	0	0	0	0	0	0	0	0	0	0	0	0	0	0	0	0	0	0	0	0	0	0	0	0	0	0	0	0	0	0	0	0	0	0	0	0	0	0	0	0	0	0	0	0	0
Beta_lactam	OXA-24	0	0	0	0	0	0	0	0	0	0	0	0	0	0	0	0	0	0	0	0	0	0	0	0	0	0	0	0	0	0	0	0	0	0	0	0	0	0	0	0	0	0	0	0	0	0	0	0
Beta_lactam	OXA-240	0	0	0	0	0	0	0	0	0	0	0	0	0	0	0	0	0	0	0	0	0	0	0	0	0	0	0	0	0	2.82776e-06	0	0	0	0	0	0	0	0	0	0	0	0	0	0	0	0	0	0
Beta_lactam	OXA-241	0	0	0	0	0	0	0	0	0	0	0	0	0	0	0	0	0	0	0	0	0	0	0	0	0	0	0	0	0	0	0	0	0	0	0	0	0	0	0	0	0	0	0	0	0	0	0	0
Beta_lactam	OXA-242	0	0	0	0	0	0	0	0	0	0	0	0	0	0	0	0	0	0	0	0	0	0	0	0	0	0	0	0	0	0	0	0	0	0	0	0	0	0	0	0	0	0	0	0	0	0	0	0
Beta_lactam	OXA-243	7.00639e-06	0	7.17481e-06	0	0	0	0	0	0	0	0	0	0	0	0	0	0	0	5.00666e-06	0	0	0	0	0	0	0	0	9.84249e-06	0	0	0	0	0	0	0	0	0	0	0	0	0	0	0	0	0	0	3.95509e-06	0
Beta_lactam	OXA-244	0	0	0	0	0	0	0	0	0	0	0	0	0	0	0	0	0	0	0	0	0	0	0	0	0	0	0	0	0	0	0	0	0	0	0	0	0	0	0	0	0	0	0	0	0	0	0	0
Beta_lactam	OXA-247	0	0	0	0	0	0	0	0	0	0	0	0	0	0	0	0	0	0	0	0	0	0	0	0	0	0	0	0	0	0	0	0	0	0	0	0	0	0	0	0	0	0	0	0	0	0	0	0
Beta_lactam	OXA-248	0	0	0	0	0	0	0	0	0	0	0	0	0	0	0	0	0	0	0	0	0	0	0	0	0	0	0	0	0	0	0	0	0	0	0	0	0	0	0	0	0	0	0	0	0	0	0	0
Beta_lactam	OXA-25	0	0	0	0	0	0	0	0	0	0	0	0	0	0	0	0	0	0	0	0	0	0	0	0	0	0	0	0	0	0	0	0	0	0	0	0	0	0	0	0	0	0	0	0	0	0	0	0
Beta_lactam	OXA-250	3.48046e-06	3.40456e-06	0	0	0	0	3.22921e-06	0	0	0	0	0	0	0	0	0	0	0	0	0	0	0	0	0	0	0	0	0	0	0	0	0	0	0	0	0	0	0	8.9152e-06	0	0	0	0	0	0	0	0	0
Beta_lactam	OXA-251	5.56062e-06	2.57177e-06	0	0	0	0	5.69171e-06	3.09611e-06	0	2.87358e-06	0	0	0	0	1.14702e-05	0	1.7078e-06	8.35673e-05	0	0	1.13189e-05	0	0	8.20341e-06	0	2.19627e-05	0	4.62523e-06	1.30539e-05	6.51539e-05	3.7518e-06	0	0	3.02991e-06	0	1.75249e-05	0	4.81738e-06	0	0	0	0	4.82637e-06	0	1.60932e-05	3.01941e-06	0	0
Beta_lactam	OXA-254	0	0	0	0	0	0	0	0	0	0	0	0	0	0	0	0	0	0	0	0	0	0	0	0	0	0	0	0	0	0	0	0	0	0	0	0	0	0	0	0	0	0	0	0	0	0	0	0
Beta_lactam	OXA-257	6.981e-06	1.84767e-05	0	1.91371e-05	0	0	3.41953e-06	6.8455e-06	6.08662e-06	1.13086e-05	0	0	4.06001e-06	0	0	0	0.000133509	4.33396e-06	0	0	0	0	0	0	0	4.48453e-06	0	0	0	0	0	0	0	0	0	0	0	0	2.02002e-05	0	0	0	0	0	4.96729e-06	0	0	0
Beta_lactam	OXA-258	0	0	0	0	0	0	0	0	0	0	0	0	0	0	0	0	0	0	0	0	0	0	0	0	0	0	0	0	0	0	0	0	0	0	0	0	0	0	0	0	0	0	0	0	0	0	0	0
Beta_lactam	OXA-26	0	0	0	0	0	0	0	0	0	0	0	0	0	0	0	0	0	0	0	0	0	0	0	0	0	0	0	0	0	0	0	0	0	0	0	0	0	0	0	0	0	0	0	0	0	0	0	0
Beta_lactam	OXA-27	3.42192e-06	0	0	0	0	0	0	0	0	0	0	0	0	0	0	0	0	0	0	0	0	0	0	0	0	0	0	0	0	0	0	0	0	0	0	0	0	0	0	0	0	0	0	0	0	0	0	0
Beta_lactam	OXA-278	0	1.12663e-05	0	0	3.56241e-06	0	3.27705e-06	0	0	0	0	0	0	0	4.65457e-06	0	0	0	0	0	0	0	0	0	0	0	0	0	0	0	0	0	0	0	0	0	0	0	0	0	0	0	0	0	0	0	0	0
Beta_lactam	OXA-28	3.6583e-06	0	0	0	0	0	0	8.37772e-06	0	0	0	0	0	0	2.74406e-06	0	6.50276e-06	8.99379e-06	0	0	0	0	0	0	0	9.21318e-06	0	0	0	1.14265e-05	0	0	0	0	0	0	0	0	0	0	0	0	0	0	5.25921e-06	7.3709e-06	2.9815e-06	0
Beta_lactam	OXA-29	0	0	0	0	0	0	0	0	0	0	0	0	0	0	0	0	0	0	0	0	0	0	0	0	0	0	0	0	0	2.88547e-06	0	0	0	0	0	0	0	0	0	0	0	0	0	0	0	0	0	0
Beta_lactam	OXA-3	0.000141119	6.6336e-06	7.10306e-06	0.000135818	1.20395e-05	7.22638e-05	0	2.23024e-05	6.23342e-06	8.88679e-05	0	0	1.7766e-05	5.86073e-06	5.7969e-05	4.85762e-06	8.96476e-05	1.16899e-05	0	0	0	5.75236e-06	0	0	0	5.8781e-05	9.79748e-06	1.27256e-05	0	7.59162e-06	4.93949e-06	3.23469e-06	3.76458e-05	4.10305e-06	9.30799e-06	0	4.50672e-05	2.02957e-05	7.38838e-05	4.70091e-05	1.1711e-05	8.24382e-06	0.000109552	6.20408e-05	1.78048e-05	1.34862e-05	4.84499e-05	1.96232e-05
Beta_lactam	OXA-309	0	3.70719e-06	0	0	0	0	0	0	0	0	0	0	0	0	0	0	0	0	0	0	0	0	0	0	0	0	0	0	0	0	0	0	0	0	0	0	0	0	0	0	0	0	0	0	0	0	0	0
Beta_lactam	OXA-312	0	0	0	0	0	0	0	0	0	0	0	0	0	0	0	0	0	0	0	0	0	0	0	0	0	0	0	0	0	0	0	0	0	0	0	0	0	0	0	0	0	0	0	0	0	0	0	0
Beta_lactam	OXA-313	0	0	0	0	0	0	0	0	0	0	0	0	0	0	0	0	0	0	0	0	0	0	0	0	0	0	0	0	0	0	0	0	0	0	0	0	0	0	0	0	0	0	0	0	0	0	0	0
Beta_lactam	OXA-314	0	0	0	0	0	0	0	0	0	0	0	0	0	0	0	0	0	0	0	0	0	0	0	0	0	0	0	0	0	0	0	0	0	0	0	0	0	0	0	0	0	0	0	0	0	0	0	0
Beta_lactam	OXA-315	0	0	0	0	0	0	0	0	0	0	0	0	0	0	0	0	0	0	0	0	0	0	0	0	0	0	0	0	0	0	0	0	0	0	0	0	0	0	0	0	0	0	0	0	0	0	0	0
Beta_lactam	OXA-316	0	0	0	0	0	0	0	0	0	0	0	0	0	0	0	0	0	0	0	0	0	0	0	0	0	0	0	0	0	0	0	0	0	0	0	0	0	0	0	0	0	0	0	0	0	0	0	0
Beta_lactam	OXA-317	0	0	0	0	0	0	0	0	0	0	0	0	0	0	0	0	0	0	0	0	0	0	0	0	0	0	0	0	0	0	0	0	0	0	0	0	0	0	0	0	0	0	0	0	0	0	0	0
Beta_lactam	OXA-32	0	0	0	0	0	0	0	0	0	0	0	0	0	0	0	0	0	0	0	0	0	0	0	0	0	0	0	0	0	0	0	0	0	0	0	0	0	0	0	0	0	0	0	0	0	0	0	0
Beta_lactam	OXA-322	0	0	0	0	0	0	0	0	0	0	0	0	0	0	0	0	0	0	0	0	0	0	0	0	0	0	0	0	0	0	0	0	0	0	0	0	0	0	0	0	0	0	0	0	0	0	0	0
Beta_lactam	OXA-323	0	0	0	0	0	0	0	0	0	0	0	0	0	0	0	0	0	0	0	0	0	0	0	0	0	0	0	0	0	0	0	0	0	0	0	0	0	0	0	0	0	0	0	0	0	0	0	0
Beta_lactam	OXA-324	0	0	0	0	0	0	0	0	0	9.87742e-06	0	0	0	0	0	0	0	0	0	0	0	0	0	0	0	0	0	0	0	0	0	0	0	0	0	0	0	0	0	0	0	0	0	0	0	0	0	0
Beta_lactam	OXA-325	0	0	0	0	0	0	0	0	0	0	0	0	0	0	0	0	0	0	0	0	0	0	0	0	0	0	0	0	0	0	0	0	0	0	0	0	0	0	0	0	0	0	0	0	0	0	0	0
Beta_lactam	OXA-326	0	0	0	0	0	0	0	0	0	0	0	0	0	0	0	0	0	0	0	0	0	0	0	0	0	0	0	0	0	0	0	0	0	0	0	0	0	0	0	0	0	0	0	0	0	0	0	0
Beta_lactam	OXA-327	0	0	0	0	0	0	0	0	0	0	0	0	0	0	0	0	0	0	0	0	0	0	0	0	0	0	0	0	0	0	0	0	0	0	0	0	0	0	0	0	0	0	0	0	0	0	0	0
Beta_lactam	OXA-328	0	0	0	0	0	0	0	0	0	0	0	0	0	0	0	0	0	0	0	0	0	0	0	0	0	0	0	0	0	0	0	0	0	0	0	0	0	0	0	0	0	0	0	0	0	0	0	0
Beta_lactam	OXA-329	0	0	0	0	0	0	0	0	0	0	0	0	0	0	0	0	0	0	0	0	0	0	0	0	0	0	0	0	0	0	0	0	0	0	0	0	0	0	0	0	0	0	0	0	0	0	0	0
Beta_lactam	OXA-330	0	0	0	0	0	0	0	0	0	0	0	0	3.61207e-06	0	0	0	3.07201e-06	0	0	0	0	0	0	0	0	0	0	0	0	0	0	0	0	0	0	0	0	0	0	0	0	0	5.12062e-06	0	0	0	0	0
Beta_lactam	OXA-331	0	0	0	0	0	0	0	0	0	0	0	0	0	0	0	0	0	0	0	0	0	0	0	0	0	0	0	0	0	0	0	0	0	0	0	0	0	0	0	0	0	0	0	0	0	0	0	0
Beta_lactam	OXA-332	0	0	0	0	0	0	0	0	0	0	0	0	0	0	0	0	0	0	0	0	0	0	0	0	0	0	0	0	0	0	0	0	0	0	0	0	0	0	0	0	0	0	0	0	0	0	0	0
Beta_lactam	OXA-333	0	0	0	0	0	0	0	1.76807e-06	0	0	0	0	0	0	0	0	0	0	0	0	0	0	0	0	0	0	0	0	0	0	0	0	0	0	0	0	0	0	0	0	0	0	0	0	0	0	0	0
Beta_lactam	OXA-334	0	0	0	0	0	0	0	0	0	0	0	0	0	0	0	0	0	0	5.12748e-06	0	0	0	0	0	0	0	0	0	0	0	0	0	0	0	0	0	0	0	0	0	0	0	0	0	0	0	0	0
Beta_lactam	OXA-335	0	0	0	0	0	0	0	0	0	0	0	0	0	0	0	0	0	0	0	0	0	0	0	0	0	0	0	0	0	0	0	0	0	0	0	0	0	0	5.15817e-06	0	0	0	0	0	0	0	0	0
Beta_lactam	OXA-34	0	0	0	3.3554e-06	0	0	0	0	0	0	0	0	0	0	0	0	3.33125e-06	0	1.07146e-05	1.22962e-05	0	0	0	4.51632e-06	0	4.71975e-06	0	0	0	2.92679e-06	0	0	1.89958e-05	0	0	0	0	0	0	0	3.39242e-06	0	0	5.677e-06	0	0	4.32027e-06	0
Beta_lactam	OXA-348	0	0	0	0	0	0	0	0	0	0	0	0	0	0	0	0	0	0	0	0	0	0	0	0	0	0	0	0	0	0	0	0	0	0	0	0	0	0	0	0	0	0	0	0	0	0	0	0
Beta_lactam	OXA-349	0	0	0	0	0	0	0	0	0	0	0	0	0	0	0	0	0	0	0	0	0	0	0	0	0	0	0	0	0	0	0	0	0	0	0	0	0	0	0	0	0	0	0	0	0	0	0	0
Beta_lactam	OXA-35	0	0	0	0	0	0	0	0	0	0	0	0	4.12839e-06	0	2.68918e-06	0	0	1.38654e-05	0	0	6.44912e-06	0	0	8.72703e-06	0	9.12012e-06	0	0	0	8.48329e-06	0	0	0	4.32844e-06	0	0	0	5.35265e-06	5.29392e-06	0	0	0	0	0	5.15403e-06	3.10821e-06	0	0
Beta_lactam	OXA-350	0	0	0	0	0	0	0	0	0	0	0	0	0	0	0	0	0	0	0	0	0	0	0	0	0	0	0	0	0	0	0	0	0	0	0	0	0	0	0	0	0	0	0	0	0	0	0	0
Beta_lactam	OXA-351	0	0	0	0	0	0	0	0	0	0	0	0	0	0	0	0	0	0	0	0	0	0	0	0	0	0	0	0	0	0	0	0	0	0	0	0	0	0	0	0	0	0	0	0	0	0	0	0
Beta_lactam	OXA-352	0	0	0	0	0	0	0	0	0	0	0	0	0	0	0	0	0	0	0	0	0	0	0	0	0	0	0	0	0	0	0	0	0	0	0	0	0	0	0	0	0	0	0	0	0	0	0	0
Beta_lactam	OXA-353	3.49321e-06	3.7967e-06	0	0	0	0	0	0	0	0	0	0	0	0	0	0	0	0	0	0	0	0	0	0	0	0	0	0	0	0	0	0	0	0	0	0	0	0	0	0	0	0	0	0	0	0	0	0
Beta_lactam	OXA-354	0	0	0	0	0	0	0	0	0	0	0	0	0	0	0	0	0	0	0	0	0	0	0	0	0	0	0	0	0	0	0	0	0	0	0	0	0	0	0	0	0	0	0	0	0	0	0	0
Beta_lactam	OXA-355	0	0	0	0	0	0	0	0	0	0	0	0	0	0	0	0	0	0	0	0	0	0	0	0	0	0	0	0	0	0	0	0	0	0	0	0	0	0	5.20623e-06	0	0	0	3.61783e-06	0	0	0	0	0
Beta_lactam	OXA-356	0	0	0	0	0	0	0	0	0	3.61569e-06	0	0	0	0	0	0	2.17768e-05	0	0	0	0	0	0	0	0	0	0	0	0	0	0	0	0	0	0	0	0	0	5.10211e-06	0	0	0	0	0	0	0	0	0
Beta_lactam	OXA-357	0	0	0	0	0	0	0	0	0	0	0	0	0	0	0	0	0	0	0	0	0	0	0	0	0	0	0	0	0	0	0	0	0	0	0	0	0	0	0	0	0	0	0	0	0	0	0	0
Beta_lactam	OXA-358	1.41867e-05	3.7967e-06	0	6.3175e-06	0	0	3.52913e-06	6.99171e-06	0	2.27881e-05	0	0	8.04507e-06	0	0	0	3.13601e-06	0	0	0	0	0	0	0	0	0	0	0	0	0	0	0	4.31336e-06	0	0	0	0	0	6.67405e-05	5.53195e-06	0	0	1.03458e-05	0	0	0	0	0
Beta_lactam	OXA-359	0	0	0	0	0	0	0	0	0	3.88875e-06	0	0	0	0	0	0	0	0	0	0	0	0	0	0	0	0	0	0	0	0	0	0	0	0	0	0	0	0	5.26344e-06	0	0	0	0	0	0	0	0	0
Beta_lactam	OXA-36	7.91146e-06	0	0	0	0	0	0	0	0	0	0	0	0	0	0	0	0	0	0	0	0	0	6.61628e-06	0	0	0	0	0	0	0	0	0	0	0	0	0	0	0	0	0	0	0	0	0	0	0	0	0
Beta_lactam	OXA-360	0	1.95283e-06	0	0	2.10836e-06	0	0	1.29889e-06	0	5.61586e-06	0	0	2.19241e-06	0	0	0	0	0	0	0	0	0	0	0	0	0	0	0	0	0	0	0	0	0	0	0	0	0	0	0	0	0	0	0	0	0	0	0
Beta_lactam	OXA-361	0	2.58374e-05	0	0	3.56241e-06	0	3.56201e-06	1.75526e-06	0	0	0	0	6.00882e-06	0	7.08764e-06	0	0	0	0	0	0	0	0	4.12131e-06	0	4.39484e-06	0	0	0	0	0	0	0	0	0	0	0	0	0	0	0	0	0	0	0	0	0	0
Beta_lactam	OXA-365	0	0	0	0	0	0	0	0	0	0	0	0	0	0	0	0	0	0	0	0	0	0	0	0	0	0	0	0	0	0	0	0	0	0	0	0	0	0	0	0	0	0	0	0	0	0	0	0
Beta_lactam	OXA-37	0	0	0	3.03926e-06	0	0	0	0	0	3.75162e-06	0	0	0	0	0	0	0	0	0	0	0	0	0	0	0	0	0	0	0	0	0	0	0	0	0	0	0	0	0	0	0	0	0	0	0	0	0	0
Beta_lactam	OXA-370	0	0	0	0	0	0	0	0	0	0	0	0	0	0	0	0	0	0	0	0	0	0	0	0	0	0	0	0	0	0	0	0	0	0	0	0	0	0	0	0	0	0	0	0	0	0	0	0
Beta_lactam	OXA-374	0	0	0	0	0	0	0	0	0	0	0	0	0	0	0	0	0	0	0	0	0	0	0	0	0	0	0	0	0	0	0	0	0	0	0	0	0	0	0	0	0	0	0	0	0	0	0	0
Beta_lactam	OXA-375	0	0	0	0	0	0	0	0	0	0	0	0	0	0	0	0	0	0	0	0	0	0	0	0	0	0	0	0	0	0	0	0	0	0	0	0	0	0	0	0	0	0	0	0	0	0	0	0
Beta_lactam	OXA-376	0	0	0	0	0	0	0	0	0	0	0	0	0	0	0	0	0	0	0	0	0	0	0	0	0	0	0	0	0	0	0	0	0	0	0	0	0	0	0	0	0	0	0	0	0	0	0	0
Beta_lactam	OXA-377	0	0	0	0	0	0	0	0	0	0	0	0	0	0	0	0	0	0	0	0	0	0	0	0	0	0	0	0	0	0	0	0	0	0	0	0	0	0	0	0	0	0	0	0	0	0	0	0
Beta_lactam	OXA-378	0	0	0	0	0	0	0	0	0	0	0	0	0	0	0	0	0	0	0	0	0	0	0	0	0	0	0	0	0	0	0	0	0	0	0	0	0	0	0	0	0	0	0	0	0	0	0	0
Beta_lactam	OXA-379	0	0	0	0	0	0	0	0	0	0	0	0	0	0	0	0	0	0	0	0	0	0	0	0	0	0	0	0	0	0	0	0	0	0	0	0	0	0	0	0	0	0	0	0	0	0	0	0
Beta_lactam	OXA-380	0	0	0	0	0	0	0	0	0	0	0	0	0	0	0	0	0	0	0	0	0	0	0	0	0	0	0	0	0	0	0	0	0	0	0	0	0	0	0	0	0	0	0	0	0	0	0	0
Beta_lactam	OXA-381	0	0	0	0	0	0	0	0	0	0	0	0	0	0	0	0	0	0	0	0	0	0	0	0	0	0	0	0	0	0	0	0	0	0	0	0	0	0	0	0	0	0	0	0	0	0	0	0
Beta_lactam	OXA-382	0	0	0	0	0	0	0	0	0	0	0	0	0	0	0	0	0	0	0	0	0	0	0	0	0	0	0	0	0	0	0	0	0	0	0	0	0	0	0	0	0	0	0	0	0	0	0	0
Beta_lactam	OXA-383	0	0	0	0	0	0	0	0	0	0	0	0	0	0	0	0	0	0	0	0	0	0	0	0	0	0	0	0	0	0	0	0	0	0	0	0	0	0	0	0	0	0	0	0	0	0	0	0
Beta_lactam	OXA-384	0	0	0	0	0	0	0	0	0	0	0	0	0	0	0	0	0	0	0	0	0	0	0	0	0	0	0	0	0	0	0	0	0	0	0	0	0	0	0	0	0	0	0	0	0	0	0	0
Beta_lactam	OXA-385	0	0	0	0	0	0	0	0	0	0	0	0	0	0	0	0	0	0	0	0	0	0	0	0	0	0	0	0	0	0	0	0	0	0	0	0	0	0	0	0	0	0	0	0	0	0	0	0
Beta_lactam	OXA-386	0	0	0	0	0	0	0	0	0	0	0	0	0	0	0	0	0	0	0	0	0	0	0	0	0	0	0	0	0	0	0	0	0	0	0	0	0	0	0	0	0	0	0	0	0	0	0	0
Beta_lactam	OXA-387	0	0	0	0	0	0	0	0	0	0	0	0	0	0	0	0	0	0	0	0	0	0	0	0	0	0	0	0	0	0	0	0	0	0	0	0	0	0	0	0	0	0	0	0	0	0	0	0
Beta_lactam	OXA-388	0	0	0	0	0	0	0	0	0	0	0	0	0	0	0	0	0	0	0	0	0	0	0	0	0	0	0	0	0	0	0	0	0	0	0	0	0	0	0	0	0	0	0	0	0	0	0	0
Beta_lactam	OXA-390	0	0	0	0	0	0	0	0	0	0	0	0	0	0	0	0	0	0	0	0	0	0	0	0	0	0	0	0	0	0	0	0	0	0	0	0	0	0	0	0	0	0	0	0	0	0	0	0
Beta_lactam	OXA-391	0	0	0	0	0	0	0	0	0	0	0	0	0	0	0	0	0	0	0	0	0	0	0	0	0	0	0	0	0	0	0	0	0	0	0	0	0	0	5.24423e-06	0	0	0	0	0	0	0	0	0
Beta_lactam	OXA-4	0	0	0	0	0	0	0	0	4.72023e-06	0	0	3.62754e-06	0	0	2.59175e-06	0	4.87445e-06	0	0	0	0	0	0	0	0	8.07216e-06	0	0	0	2.72531e-06	0	0	0	0	0	0	0	0	0	0	0	0	0	0	0	0	0	0
Beta_lactam	OXA-42	0	0	0	0	0	0	0	0	0	0	0	0	0	0	0	0	0	0	0	0	0	0	0	0	0	0	0	0	0	0	0	0	0	0	0	0	0	0	0	0	0	0	0	0	0	0	0	0
Beta_lactam	OXA-43	0	0	0	0	0	0	0	0	0	0	0	0	0	0	0	0	0	0	0	0	0	0	0	0	0	0	0	0	0	0	0	0	0	0	0	0	0	0	0	0	0	0	0	0	0	0	0	0
Beta_lactam	OXA-46	1.44869e-05	0	0	0	0	0	0	4.91736e-06	0	0	0	0	0	0	0	0	2.49601e-06	0	0	0	0	0	0	0	0	4.56006e-06	0	0	0	0	0	0	0	0	0	0	0	0	5.29392e-06	0	0	0	0	0	0	0	0	0
Beta_lactam	OXA-47	6.981e-06	0	0	3.18951e-06	0	0	0	0	6.08662e-06	0	0	9.97573e-06	0	0	2.59175e-06	4.84002e-06	1.55729e-05	4.42426e-06	0	0	0	0	0	0	0	1.55165e-05	0	0	0	2.72531e-06	0	0	4.35536e-06	0	0	0	0	0	0	0	3.15888e-06	0	0	0	2.12884e-05	0	0	0
Beta_lactam	OXA-48	0	0	0	0	0	0	0	0	0	0	0	0	0	0	0	0	0	0	0	0	0	0	0	0	0	0	0	0	0	0	0	0	0	0	0	0	0	0	0	0	0	0	0	0	0	0	0	0
Beta_lactam	OXA-49	0	0	0	0	0	0	0	0	0	0	0	0	0	0	0	0	0	0	0	0	0	0	0	0	0	0	0	0	0	0	0	0	0	0	0	0	0	0	0	0	0	0	0	0	0	0	0	0
Beta_lactam	OXA-5	1.4214e-05	0	0	0	0	0	0	8.70923e-06	0	0	0	0	1.25067e-05	0	0	1.01084e-05	6.34753e-06	0	0	0	0	0	0	0	0	0	0	0	0	0	0	0	0	0	0	0	0	0	5.27409e-06	0	0	0	0	0	0	0	0	0
Beta_lactam	OXA-50	0	0	0	0	0	0	0	0	0	0	0	0	0	0	0	0	0	0	0	0	0	0	0	0	0	0	0	0	0	0	0	0	0	0	0	0	0	0	0	0	0	0	0	0	0	0	0	0
Beta_lactam	OXA-51	0	0	0	0	0	0	0	0	0	0	0	0	0	0	0	0	0	0	0	0	0	0	0	0	0	0	0	0	0	0	0	0	0	0	0	0	0	0	0	0	0	0	0	0	0	0	0	0
Beta_lactam	OXA-53	6.79407e-06	0	0	3.20111e-06	0	0	0	0	0	3.78326e-06	0	4.04525e-06	0	0	0	0	0	0	0	0	0	0	0	0	0	0	0	0	0	0	0	0	0	0	0	0	0	5.07392e-06	0	0	0	0	0	0	0	0	0	0
Beta_lactam	OXA-54	0	0	0	0	0	0	0	0	0	0	0	0	0	0	0	0	0	0	0	0	0	0	0	0	0	0	0	0	0	0	0	0	0	0	0	0	0	0	0	0	0	0	0	0	0	0	0	0
Beta_lactam	OXA-55	0	0	0	0	0	0	0	0	0	0	0	0	0	0	0	0	0	0	0	0	0	0	0	0	0	0	0	0	0	0	0	0	4.15944e-06	0	0	0	0	0	0	0	0	0	0	0	0	0	0	0
Beta_lactam	OXA-56	0	0	0	3.37695e-06	0	0	0	1.78482e-06	0	6.54537e-06	0	0	0	0	0	0	0	0	0	0	0	0	0	0	0	0	0	0	0	0	0	0	0	0	0	0	0	0	0	0	0	0	0	0	0	0	0	0
Beta_lactam	OXA-57	0	0	0	0	0	0	0	0	0	0	0	0	0	0	0	0	0	0	0	0	0	0	0	0	0	0	0	0	0	0	0	0	0	0	0	0	0	0	0	0	0	0	0	0	0	0	0	0
Beta_lactam	OXA-58	0.000775545	0.000654517	3.72065e-05	0.00115633	0.000184733	0.000243079	0.000236353	0.000137476	0.00010228	0.000903066	1.63257e-05	1.88829e-05	0.000204432	0.000240567	0.000417857	8.74445e-05	0.000915606	0.000293773	0	0	0	0	0	4.23285e-05	1.29586e-05	0.000501694	0	0	3.04775e-06	3.73717e-05	0	6.08607e-06	0.000227536	1.2994e-05	1.68125e-05	1.00306e-05	0	0	0.000321996	1.1039e-05	3.45973e-06	0	7.71647e-05	0	1.11028e-05	0	4.04632e-06	0
Beta_lactam	OXA-59	0	0	0	0	0	0	0	0	0	0	0	0	0	0	0	0	0	0	0	0	0	0	0	0	0	0	0	0	0	0	0	0	0	0	0	0	0	0	0	0	0	0	0	0	0	0	0	0
Beta_lactam	OXA-60	0	0	0	0	0	0	0	0	0	0	0	0	0	0	0	0	0	0	0	0	0	0	4.28994e-06	8.39469e-06	0	0	9.84167e-06	0	0	2.09585e-06	0	0	1.34882e-05	8.49717e-06	0	5.23526e-06	0	0	0	7.46753e-06	0	0	0	0	0	8.62959e-06	0	0
Beta_lactam	OXA-61	0	0	0	0	0	0	0	0	1.10722e-05	0	0	0	0	0	0	0	0	0	0	2.26189e-05	0	0	1.71898e-05	0	0	0	0	0	0	0	2.65351e-05	0	0	0	0	2.78276e-05	0	0	0	0	0	0	0	0	0	0	0	0
Beta_lactam	OXA-62	0	0	0	0	0	0	0	0	0	0	0	0	0	0	0	0	0	0	0	0	0	0	0	0	0	0	0	0	0	0	0	0	0	0	0	0	0	0	0	0	0	0	0	0	0	0	0	0
Beta_lactam	OXA-63	0	0	0	0	0	0	0	0	0	0	0	0	0	0	0	0	0	0	0	0	0	0	0	0	0	0	0	0	0	0	0	0	0	0	0	0	0	0	0	0	0	0	0	0	0	0	0	0
Beta_lactam	OXA-64	0	0	0	0	0	0	0	0	0	0	0	0	0	0	0	0	0	0	0	0	0	0	0	0	0	0	0	0	0	0	0	0	0	0	0	0	0	0	0	0	0	0	0	0	0	0	0	0
Beta_lactam	OXA-65	0	0	0	0	0	0	0	0	0	0	0	0	0	0	0	0	0	0	0	0	0	0	0	0	0	0	0	0	0	0	0	0	0	0	0	0	0	0	0	0	0	0	0	0	0	0	0	0
Beta_lactam	OXA-66	0	0	0	0	0	0	0	0	0	0	0	0	0	0	0	0	0	0	0	0	0	0	0	0	0	0	0	0	0	0	0	0	0	0	0	0	0	0	0	0	0	0	0	0	0	0	0	0
Beta_lactam	OXA-67	0	0	0	0	0	0	0	0	0	0	0	0	0	0	0	0	0	0	0	0	0	0	0	0	0	0	0	0	0	0	0	0	0	0	0	0	0	0	0	0	0	0	0	0	0	0	0	0
Beta_lactam	OXA-68	0	0	0	0	0	0	0	0	0	0	0	0	0	0	0	0	0	0	0	0	0	0	0	0	0	0	0	0	0	0	0	0	0	0	0	0	0	0	0	0	0	0	0	0	0	0	0	0
Beta_lactam	OXA-69	0	0	0	0	0	0	0	0	0	0	0	0	0	0	0	0	0	0	0	0	0	0	0	0	0	0	0	0	0	0	0	0	0	0	0	0	0	0	0	0	0	0	0	0	0	0	0	0
Beta_lactam	OXA-7	0	0	0	0	0	0	0	0	0	0	0	0	0	0	0	0	0	0	0	0	0	0	0	0	0	0	0	0	0	0	0	0	0	0	0	0	0	0	0	0	0	0	0	0	0	0	0	0
Beta_lactam	OXA-70	0	0	0	0	0	0	0	0	0	0	0	0	0	0	0	0	0	0	0	0	0	0	0	0	0	0	0	0	0	0	0	0	0	0	0	0	0	0	0	0	0	0	0	0	0	0	0	0
Beta_lactam	OXA-71	0	0	0	0	0	0	0	0	0	0	0	0	0	0	0	0	0	0	0	0	0	0	0	0	0	0	0	0	0	0	0	0	0	0	0	0	0	0	0	0	0	0	0	0	0	0	0	0
Beta_lactam	OXA-72	0	0	0	0	0	0	0	0	0	0	0	0	0	0	0	0	0	0	0	0	0	0	0	0	0	0	0	0	0	0	0	0	0	0	0	0	0	0	0	0	0	0	0	0	0	0	0	0
Beta_lactam	OXA-73	0	0	0	0	0	0	0	0	0	0	0	0	0	0	0	0	0	0	0	0	0	0	0	0	0	0	0	0	0	0	0	0	0	0	0	0	0	0	0	0	0	0	0	0	0	0	0	0
Beta_lactam	OXA-74	0	0	0	0	0	0	0	0	0	0	0	0	0	0	0	0	0	0	0	0	0	0	0	0	0	0	0	0	0	2.65463e-06	0	0	0	0	0	0	0	0	0	0	0	0	0	0	0	0	0	0
Beta_lactam	OXA-75	0	0	0	0	0	0	0	0	0	0	0	0	0	0	0	0	0	0	0	0	0	0	0	0	0	0	0	0	0	0	0	0	0	0	0	0	0	0	0	0	0	0	0	0	0	0	0	0
Beta_lactam	OXA-76	0	0	0	0	0	0	0	0	0	0	0	0	0	0	0	0	0	0	0	0	0	0	0	0	0	0	0	0	0	0	0	0	0	0	0	0	0	0	0	0	0	0	0	0	0	0	0	0
Beta_lactam	OXA-77	0	0	0	0	0	0	0	0	0	0	0	0	0	0	0	0	0	0	0	0	0	0	0	0	0	0	0	0	0	0	0	0	0	0	0	0	0	0	0	0	0	0	0	0	0	0	0	0
Beta_lactam	OXA-78	0	0	0	0	0	0	0	0	0	0	0	0	0	0	0	0	0	0	0	0	0	0	0	0	0	0	0	0	0	0	0	0	0	0	0	0	0	0	0	0	0	0	0	0	0	0	0	0
Beta_lactam	OXA-79	0	0	0	0	0	0	0	0	0	0	0	0	0	0	0	0	0	0	0	0	0	0	0	0	0	0	0	0	0	0	0	0	0	0	0	0	0	0	0	0	0	0	0	0	0	0	0	0
Beta_lactam	OXA-80	0	0	0	0	0	0	0	0	0	0	0	0	0	0	0	0	0	0	0	0	0	0	0	0	0	0	0	0	0	0	0	0	0	0	0	0	0	0	0	0	0	0	0	0	0	0	0	0
Beta_lactam	OXA-82	0	0	0	0	0	0	0	0	0	0	0	0	0	0	0	0	0	0	0	0	0	0	0	0	0	0	0	0	0	0	0	0	0	0	0	0	0	0	0	0	0	0	0	0	0	0	0	0
Beta_lactam	OXA-83	0	0	0	0	0	0	0	0	0	0	0	0	0	0	0	0	0	0	0	0	0	0	0	0	0	0	0	0	0	0	0	0	0	0	0	0	0	0	0	0	0	0	0	0	0	0	0	0
Beta_lactam	OXA-84	0	0	0	0	0	0	0	0	0	0	0	0	0	0	0	0	0	0	0	0	0	0	0	0	0	3.97519e-06	0	0	0	0	0	0	0	0	0	0	0	0	0	0	0	0	0	0	0	0	0	0
Beta_lactam	OXA-85	3.83114e-06	3.83587e-06	0	1.31558e-05	0	0	0	0	0	0	0	0	0	0	0	0	0	0	0	7.67987e-06	0	3.15211e-05	0	0	0	3.72294e-05	0	1.09792e-05	0	0	5.34787e-06	0	0	0	0	5.69965e-06	0	0.000116483	0	5.6128e-05	0	1.68467e-05	5.95294e-06	0	1.89464e-05	8.64915e-06	8.8318e-06	0
Beta_lactam	OXA-86	0	0	0	0	0	0	0	0	0	0	0	0	0	0	0	0	0	0	0	0	0	0	0	0	0	0	0	0	0	0	0	0	0	0	0	0	0	0	0	0	0	0	0	0	0	0	0	0
Beta_lactam	OXA-87	0	0	0	0	0	0	0	0	0	0	0	0	0	0	0	0	0	0	0	0	0	0	0	0	0	0	0	0	0	0	0	0	0	0	0	0	0	0	0	0	0	0	0	0	0	0	0	0
Beta_lactam	OXA-88	0	0	0	0	0	0	0	0	0	0	0	0	0	0	0	0	0	0	0	0	0	0	0	0	0	0	0	0	0	0	0	0	0	0	0	0	0	0	0	0	0	0	0	0	0	0	0	0
Beta_lactam	OXA-89	0	0	0	0	0	0	0	0	0	0	0	0	0	0	0	0	0	0	0	0	0	0	0	0	0	4.51727e-06	0	0	0	0	0	0	0	0	0	0	0	0	0	0	0	0	0	0	0	0	0	0
Beta_lactam	OXA-9	5.14445e-05	7.40132e-05	8.43244e-05	0.000123777	0.000104068	2.71245e-06	0.000287084	0.000107721	4.69284e-06	9.20347e-05	1.16838e-05	2.13606e-05	0.00013157	4.46479e-05	0.00112741	3.78353e-05	0.000228333	0.00262696	2.27567e-05	0.000135436	0.000155346	9.37822e-05	8.95454e-05	6.32865e-05	8.20733e-05	0.000956488	2.00751e-05	0.000338478	0.000100923	0.000670003	5.20703e-05	1.79611e-05	0.000440461	7.73123e-05	5.30264e-05	0.000560038	2.61707e-05	0.000300136	0.00485187	0.000101868	8.2402e-05	3.40489e-05	0.000531749	3.30585e-05	0.000426707	0.000629003	1.13728e-05	7.04258e-05
Beta_lactam	OXA-90	0	0	0	0	0	0	0	0	0	0	0	0	0	0	0	0	0	0	0	0	0	0	0	0	0	0	0	0	0	0	0	0	0	0	0	0	0	0	0	0	0	0	0	0	0	0	0	0
Beta_lactam	OXA-91	0	0	0	0	0	0	0	0	0	0	0	0	0	0	0	0	0	0	0	0	0	0	0	0	0	0	0	0	0	0	0	0	0	0	0	0	0	0	0	0	0	0	0	0	0	0	0	0
Beta_lactam	OXA-92	0	0	0	0	0	0	0	1.69735e-06	0	0	0	0	0	0	0	0	0	0	0	0	0	0	0	0	0	0	0	0	0	0	0	0	0	0	0	0	0	0	8.60054e-06	0	0	0	4.89369e-06	0	0	0	0	0
Beta_lactam	OXA-93	0	0	0	0	0	0	0	0	0	0	0	0	0	0	0	0	0	0	0	0	0	0	0	0	0	0	0	0	0	0	0	0	0	0	0	0	0	0	5.13935e-06	0	0	0	0	0	0	0	0	0
Beta_lactam	OXA-94	0	0	0	0	0	0	0	0	0	0	0	0	0	0	0	0	0	0	0	0	0	0	0	0	0	0	0	0	0	0	0	0	0	0	0	0	0	0	0	0	0	0	0	0	0	0	0	0
Beta_lactam	OXA-95	0	0	0	0	0	0	0	0	0	0	0	0	0	0	0	0	0	0	0	0	0	0	0	0	0	0	0	0	0	0	0	0	0	0	0	0	0	0	0	0	0	0	0	0	0	0	0	0
Beta_lactam	OXA-96	9.26539e-05	6.81869e-05	6.90575e-06	0.000164576	2.12841e-05	2.69335e-05	2.75974e-05	6.85152e-06	2.42435e-05	9.95655e-05	0	1.47002e-05	1.56079e-05	1.15122e-05	4.80184e-05	4.77088e-06	0.000156749	3.51554e-05	0	0	0	0	0	1.64155e-05	0	6.08256e-05	0	0	0	2.7412e-06	0	5.36791e-06	2.97015e-05	0	0	5.17039e-06	0	0	7.06144e-05	0	0	0	4.99261e-06	0	0	0	0	0
Beta_lactam	OXA-97	7.89608e-05	6.15237e-05	6.90575e-06	0.00010837	2.10691e-05	2.60236e-05	2.91423e-05	2.14196e-05	1.82439e-05	0.000105025	0	1.91698e-05	2.35318e-05	1.75032e-05	2.75806e-05	0	7.65651e-05	2.54543e-05	0	0	0	0	0	4.06243e-06	6.19697e-06	5.18079e-05	0	0	0	2.68637e-06	4.85129e-06	0	3.42575e-05	0	5.14881e-06	0	0	0	3.0278e-05	0	3.11376e-06	0	0	0	0	0	0	0
Beta_lactam	OXA-98	0	0	0	0	0	0	0	0	0	0	0	0	0	0	0	0	0	0	0	0	0	0	0	0	0	0	0	0	0	0	0	0	0	0	0	0	0	0	0	0	0	0	0	0	0	0	0	0
Beta_lactam	OXA-99	0	0	0	0	0	0	0	0	0	0	0	0	0	0	0	0	0	0	0	0	0	0	0	0	0	0	0	0	0	0	0	0	0	0	0	0	0	0	0	0	0	0	0	0	0	0	0	0
Beta_lactam	OXA_1	4.69069e-05	2.38881e-05	7.55316e-06	4.42819e-05	1.35601e-05	0	1.90478e-05	1.12786e-05	0.000549478	2.7536e-05	0	5.32322e-06	3.45799e-05	0	3.94614e-05	5.21815e-06	6.74995e-05	5.3053e-05	0	7.46748e-06	0	6.3054e-06	0	0	6.77794e-06	6.20799e-05	0	0	0	2.35657e-05	0	0	2.68321e-05	0	0	6.15277e-05	1.66678e-05	0	2.05435e-05	0	5.07375e-05	0	4.94803e-05	0	0.0001329	9.13523e-06	2.63769e-05	0
Beta_lactam	OXY-1	0	0	0	0	0	0	0	0	0	0	0	0	0	0	0	0	0	0	0	0	0	0	0	0	0	0	0	0	0	7.75448e-06	0	0	0	0	0	0	0	0	0	0	0	0	0	0	0	0	0	0
Beta_lactam	OXY-2	0	0	0	0	0	0	0	0	0	0	0	0	0	0	0	0	0	0	0	0	0	0	0	0	0	0	0	0	0	0	0	0	0	0	0	0	0	0	0	0	0	0	0	0	0	0	0	0
Beta_lactam	OXY-3	0	0	0	0	0	0	0	0	0	0	0	0	0	0	0	0	0	0	0	0	0	0	0	0	0	0	0	0	0	0	0	0	0	0	0	0	0	0	0	0	0	0	0	0	0	0	0	0
Beta_lactam	OXY-4	0	0	0	0	0	0	0	0	0	0	0	0	0	0	0	0	0	0	0	0	0	0	0	0	0	0	0	0	0	0	0	0	0	0	0	0	0	0	0	0	0	0	0	0	0	0	0	0
Beta_lactam	OXY-5	0	0	0	0	0	0	0	0	0	0	0	0	0	0	0	0	0	0	0	0	0	0	0	0	0	0	0	0	0	2.64667e-06	0	0	0	0	0	0	0	0	0	0	0	0	0	0	0	0	0	0
Beta_lactam	OXY_2	0	0	0	0	0	0	0	0	0	0	0	0	0	0	0	0	0	0	0	0	0	0	0	0	0	0	0	0	0	0	0	0	0	0	0	0	0	0	0	0	0	0	0	0	0	0	0	0
Beta_lactam	PBP-1A	7.73476e-06	4.52253e-06	1.89764e-05	1.19814e-05	2.02025e-05	1.45991e-05	2.28409e-05	1.57796e-05	8.22762e-06	1.77007e-05	1.01723e-05	8.49081e-06	2.58568e-05	1.21575e-05	5.56862e-05	8.40269e-06	1.37606e-05	7.25268e-05	7.4643e-06	3.38661e-06	8.08533e-06	4.06409e-06	4.23215e-06	2.68059e-06	1.13718e-05	4.82527e-05	4.08892e-06	9.67987e-06	5.20339e-06	3.06911e-05	9.56184e-06	2.03122e-05	2.5039e-05	2.8568e-05	8.23692e-06	1.56305e-05	2.40146e-05	4.31e-05	9.09699e-05	4.50861e-05	6.33991e-05	5.28458e-05	5.66404e-05	2.68179e-05	1.96605e-05	4.11847e-05	3.17081e-05	2.65045e-05
Beta_lactam	PBP-1B	0.000241607	0.000366753	7.18605e-06	0.000415948	9.67883e-06	3.85741e-05	0.000463812	5.89489e-05	0.000479681	0.000257946	3.0623e-06	1.2161e-05	0.000215188	0.000338173	0.000119613	7.04099e-06	0.000223523	0.000150297	1.95082e-05	4.69502e-05	6.69599e-06	9.27615e-05	4.02573e-05	1.54652e-05	8.36931e-06	4.1126e-05	6.10027e-06	1.90522e-05	0	5.40377e-05	2.58659e-05	1.75599e-06	2.82443e-05	3.69394e-05	2.51728e-05	4.53236e-05	6.81755e-06	2.5427e-05	4.76969e-05	1.66668e-05	3.14692e-05	3.05131e-05	3.5738e-05	3.9178e-06	2.88813e-05	3.72546e-05	2.26318e-06	7.32655e-06
Beta_lactam	PBP-2X	0.000173577	0.000258185	5.12999e-06	0.000341606	0	2.2794e-05	0.000309825	3.99446e-05	0.000368939	0.00020522	3.25062e-06	1.25706e-05	0.000179768	0.00021178	3.66907e-05	0	0.000162048	6.5125e-06	0	1.14961e-05	0	1.55392e-05	3.45451e-06	2.97138e-06	2.17472e-06	0	3.04811e-06	0	0	0	3.54837e-06	0	1.3411e-06	6.00553e-05	1.84377e-06	1.19677e-06	2.85893e-06	0	9.80937e-06	3.8259e-06	6.52406e-06	0	5.62976e-06	0	1.79066e-06	0	9.03354e-06	0
Beta_lactam	PDC-1	0	0	0	0	0	0	0	0	0	0	0	0	0	0	0	0	0	0	0	0	0	0	0	0	0	0	0	0	0	0	0	0	0	0	0	0	0	0	0	0	0	0	0	0	0	0	0	0
Beta_lactam	PDC-10	0	0	0	0	0	0	0	0	0	0	0	0	0	0	0	0	0	0	0	0	0	0	0	0	0	0	0	0	0	0	0	0	0	0	0	0	0	0	0	0	0	0	0	0	0	0	0	0
Beta_lactam	PDC-2	0	0	0	0	0	0	0	0	0	0	0	0	0	0	0	0	0	0	0	0	0	0	0	0	0	0	0	0	0	0	0	0	0	0	0	0	0	0	0	0	0	0	0	0	0	0	0	0
Beta_lactam	PDC-3	0	0	0	0	0	0	0	0	0	0	0	0	0	0	0	0	0	0	0	0	0	0	0	0	0	0	0	0	0	0	0	0	0	0	0	0	0	0	0	0	0	0	0	0	0	0	0	0
Beta_lactam	PDC-4	0	0	0	0	0	0	0	0	0	0	0	0	0	0	0	0	0	0	0	0	0	0	0	0	0	0	0	0	0	0	0	0	0	0	0	0	0	0	0	0	0	0	0	0	0	0	0	0
Beta_lactam	PDC-5	0	0	0	0	0	0	0	0	0	0	0	0	0	0	0	0	0	0	0	0	0	0	0	0	0	0	0	0	0	0	0	0	0	0	0	0	0	0	0	0	0	0	0	0	0	0	0	0
Beta_lactam	PDC-6	0	0	0	0	0	0	0	0	0	0	0	0	0	0	0	0	0	0	0	0	0	0	0	0	0	0	0	0	0	0	0	0	0	0	0	0	0	0	0	0	0	0	0	0	0	0	0	0
Beta_lactam	PDC-7	0	0	0	0	0	0	0	0	0	0	0	0	0	0	0	0	0	0	0	0	0	0	0	0	0	0	0	0	0	0	0	0	0	0	0	0	0	0	0	0	0	0	0	0	0	0	0	0
Beta_lactam	PDC-8	0	0	0	0	0	0	0	0	0	0	0	0	0	0	0	0	0	0	0	0	0	0	0	0	0	0	0	0	0	0	0	0	0	0	0	0	0	0	0	0	0	0	0	0	0	0	0	0
Beta_lactam	PDC-9	0	0	0	0	0	0	0	0	0	0	0	0	0	0	0	0	0	0	0	0	0	0	0	0	0	0	0	0	0	0	0	0	0	0	0	0	0	0	0	0	0	0	0	0	0	0	0	0
Beta_lactam	PER-1	0	0	0	0	0	0	0	0	0	0	0	0	0	0	2.36987e-06	0	0	0	0	0	0	0	0	0	0	0	0	0	0	0	0	0	0	0	0	0	0	0	0	0	0	0	0	0	0	0	3.67847e-06	0
Beta_lactam	PER-2	0	0	0	0	0	0	0	0	0	0	0	0	0	0	0	0	0	0	0	0	0	0	0	0	0	0	0	0	0	0	0	0	0	0	0	0	0	0	0	0	0	0	0	0	0	0	0	0
Beta_lactam	PER-3	0	0	0	0	0	0	0	0	0	0	0	0	0	0	1.65891e-06	0	0	0	0	0	0	0	0	0	0	0	0	0	0	0	0	0	0	0	0	0	0	0	0	0	0	0	0	0	0	0	3.67847e-06	0
Beta_lactam	PER-4	0	0	0	0	0	0	0	0	0	0	0	0	0	0	2.36987e-06	0	0	0	0	0	0	0	0	0	0	0	0	0	0	0	0	0	0	0	0	0	0	0	0	0	0	0	0	0	0	0	0	0
Beta_lactam	PER-5	0	0	0	0	0	0	0	0	0	0	0	0	0	0	1.27973e-06	0	0	0	0	0	0	0	0	0	0	0	0	0	0	0	0	0	0	0	0	0	0	0	0	0	0	0	0	0	0	0	0	0
Beta_lactam	PER-6	0	0	0	0	0	0	0	0	0	0	0	0	0	0	0	0	0	0	0	0	0	0	0	0	0	0	0	0	0	0	0	0	0	0	0	0	0	0	0	0	0	0	0	0	0	0	0	0
Beta_lactam	PER-7	0	0	0	0	0	0	0	0	0	0	0	0	0	0	0	0	0	0	0	0	0	0	0	0	0	0	0	0	0	0	0	0	0	0	0	0	0	0	0	0	0	0	0	0	0	0	0	0
Beta_lactam	PSE-1	0.000316477	0.000340204	4.51827e-05	0.000426659	8.56012e-05	8.3611e-05	9.4155e-05	0.000134513	6.18816e-05	0.000388227	1.16893e-05	8.78754e-06	5.46804e-05	6.95343e-05	0.000160203	1.44021e-05	0.000477742	0.00010247	8.5753e-06	5.35903e-06	0	0	0	3.02187e-05	0	0.000243124	0	4.74657e-06	0	0	7.94691e-06	0	0.000123807	3.32925e-06	0	8.18041e-06	0	9.27346e-06	0.000119545	0	1.06339e-05	0	1.68296e-05	0	4.27457e-06	6.39026e-06	2.69711e-05	0
Beta_lactam	PSE-4	4.35196e-05	4.63546e-05	3.35696e-06	6.46255e-05	6.89762e-06	1.74274e-05	6.75891e-06	2.31123e-05	0	4.71835e-05	4.32076e-06	0	0	0	2.51417e-05	0	7.76536e-05	8.65288e-06	0	0	0	0	0	3.94959e-06	0	2.54422e-05	0	0	0	0	0	0	1.16698e-05	0	0	0	0	0	2.4747e-05	0	0	0	4.85393e-06	0	0	0	3.85524e-06	0
Beta_lactam	ROB-1	0	8.63184e-06	0	1.07203e-05	0	1.6456e-05	0	0	0	0	0	0	0	0	0	1.26926e-05	0	1.02132e-05	0	0	5.62447e-06	1.0479e-05	0	7.535e-06	3.98232e-06	0	8.92303e-06	0	0	0	1.35427e-05	0	0	0	4.72678e-06	0	0	0.000144715	4.33432e-06	9.28911e-05	5.71706e-06	1.74674e-05	2.21686e-05	0	4.03632e-05	5.59967e-05	5.05193e-06	0
Beta_lactam	RTG-4	3.26547e-06	0	0	8.74155e-06	0	0	0	3.21883e-06	0	0	4.17577e-06	0	3.68508e-06	0	3.62511e-06	1.35396e-05	7.27026e-06	3.84676e-06	0	0	0	0	0	0	0	0	0	0	0	0	0	0	2.38736e-06	0	0	0	0	0	0	0	0	0	0	0	0	0	0	0
Beta_lactam	RTG-5	0	0	0	0	0	0	0	1.59316e-06	0	0	0	0	0	0	1.2247e-06	1.24418e-05	1.7003e-06	0	0	0	0	0	0	0	0	0	0	0	0	0	0	0	0	0	0	0	0	0	0	0	0	0	0	0	0	0	0	0
Beta_lactam	SHV	0	0	0	0	0	0	0	0	5.8738e-06	0	0	0	0	0	0	0	0	0	0	0	0	0	0	0	0	0	0	3.91941e-06	0	0	0	0	0	0	0	0	0	0	0	0	0	0	0	0	0	0	0	0
Beta_lactam	SHV-1	0	0	0	0	0	0	0	0	8.6912e-05	0	0	0	0	0	0	0	0	0	0	0	3.69665e-06	0	0	0	0	0	0	2.78497e-05	0	2.71736e-06	0	0	0	0	0	0	0	0	0	2.53267e-06	0	0	0	0	2.34607e-06	0	0	0
Beta_lactam	SHV-100	0	0	0	0	0	0	0	0	0	0	0	0	0	0	0	0	0	0	0	0	0	0	0	0	0	0	0	0	0	0	0	0	0	0	0	0	0	0	0	0	0	0	0	0	0	0	0	0
Beta_lactam	SHV-101	0	0	0	0	0	0	0	0	0	0	0	0	0	0	0	0	0	0	0	0	0	0	0	0	0	0	0	0	0	0	0	0	0	0	0	0	0	0	0	0	0	0	0	0	0	0	0	0
Beta_lactam	SHV-102	0	0	0	0	0	0	0	0	0	0	0	0	0	0	0	0	0	0	0	0	0	0	0	0	0	0	0	0	0	0	0	0	0	0	0	0	0	0	0	0	0	0	0	0	0	0	0	0
Beta_lactam	SHV-105	0	0	0	0	0	0	0	0	0	0	0	0	0	0	0	0	0	0	0	0	0	0	0	0	0	0	0	4.77976e-06	0	0	0	0	0	0	0	0	0	0	0	0	0	0	0	0	0	0	0	0
Beta_lactam	SHV-109	0	0	0	0	0	0	0	0	0	0	0	0	0	0	0	0	0	0	0	0	0	0	0	0	0	0	0	0	0	0	0	0	0	0	0	0	0	0	0	0	0	0	0	0	0	0	0	0
Beta_lactam	SHV-112	0	0	0	0	0	0	0	0	4.59214e-05	0	0	0	0	0	0	0	0	0	0	0	1.60594e-05	0	0	0	0	0	0	1.25414e-05	0	0	0	0	0	0	0	0	0	0	0	0	7.99864e-06	0	0	0	0	0	0	0
Beta_lactam	SHV-12	0	0	0	0	0	0	0	0	0.00022819	0	0	0	0	0	0	0	0	0	0	0	2.49709e-05	5.66989e-06	0	0	0	0	0	4.6743e-05	0	1.0839e-05	0	0	0	4.12676e-06	0	0	0	0	0	0	0	0	0	0	4.91388e-06	0	0	0
Beta_lactam	SHV-120	0	0	0	0	0	0	0	0	0	0	0	0	0	0	0	0	0	0	0	0	0	0	0	0	0	0	0	0	0	0	0	0	0	0	0	0	0	0	0	0	0	0	0	0	0	0	0	0
Beta_lactam	SHV-121	0	0	0	0	0	0	0	0	0	0	0	0	0	0	0	0	0	0	0	0	0	0	0	0	0	0	0	4.68417e-06	0	0	0	0	0	0	0	0	0	0	0	5.17489e-06	0	0	0	0	0	0	0	0
Beta_lactam	SHV-128	0	0	0	0	0	0	0	0	0	0	0	0	0	0	0	0	0	0	0	0	0	5.644e-06	0	0	0	3.72185e-06	0	2.59063e-05	0	0	0	0	0	0	0	0	0	0	0	0	0	0	0	0	0	0	0	0
Beta_lactam	SHV-13	0	0	0	0	0	0	0	0	0	0	0	0	0	0	0	0	0	0	0	0	0	0	0	0	0	0	0	0	0	0	0	0	0	0	0	0	0	0	0	0	0	0	0	0	0	0	0	0
Beta_lactam	SHV-133	0	0	0	0	0	0	0	0	0	0	0	0	0	0	0	0	0	0	0	0	0	0	0	0	0	0	0	0	0	0	0	0	0	0	0	0	0	0	0	0	0	0	0	0	0	0	0	0
Beta_lactam	SHV-134	0	0	0	0	0	0	0	0	0	0	0	0	0	0	0	0	0	0	0	0	0	0	0	0	0	0	0	0	0	0	0	0	0	0	0	0	0	0	0	0	0	0	0	0	0	0	0	0
Beta_lactam	SHV-135	0	0	0	0	0	0	0	0	0	0	0	0	0	0	0	0	0	0	0	0	0	0	0	0	0	0	0	0	0	0	0	0	0	0	0	0	0	0	0	0	0	0	0	0	0	0	0	0
Beta_lactam	SHV-137	0	0	0	0	0	0	0	0	4.43532e-06	0	0	0	0	0	0	0	0	0	0	0	0	0	0	0	0	0	0	4.49298e-06	0	0	0	0	0	0	0	0	0	0	0	0	0	0	0	0	0	0	0	0
Beta_lactam	SHV-14	0	0	0	0	0	0	0	0	0	0	0	0	0	0	0	0	0	0	0	0	0	0	0	0	0	0	0	0	0	0	0	0	0	0	0	0	0	0	0	0	0	0	0	0	0	0	0	0
Beta_lactam	SHV-140	0	0	0	0	0	0	0	0	0	0	0	0	0	0	0	0	0	0	0	0	0	0	0	0	0	0	0	0	0	0	0	0	0	0	0	0	0	0	0	0	0	0	0	0	0	0	0	0
Beta_lactam	SHV-141	0	0	0	0	0	0	0	0	0	0	0	0	0	0	0	0	0	0	0	0	0	0	0	0	0	0	0	0	0	0	0	0	0	0	0	0	0	0	0	0	0	0	0	0	0	0	0	0
Beta_lactam	SHV-142	0	0	0	0	0	0	0	0	0	0	0	0	0	0	0	0	0	0	0	0	0	0	0	0	0	0	0	0	0	0	0	0	0	0	0	0	0	0	0	0	0	0	0	0	0	0	0	0
Beta_lactam	SHV-143	0	0	0	0	0	0	0	0	0	0	0	0	0	0	0	0	0	0	0	0	0	0	0	0	0	0	0	0	0	0	0	0	0	0	0	0	0	0	0	0	0	0	0	0	0	0	0	0
Beta_lactam	SHV-145	0	0	0	0	0	0	0	0	0	0	0	0	0	0	0	0	0	0	0	0	0	0	0	0	0	0	0	0	0	0	0	0	4.20307e-06	0	0	0	0	0	0	0	0	0	0	0	0	0	0	0
Beta_lactam	SHV-147	0	0	0	0	0	0	0	0	0	0	0	0	0	0	0	0	0	0	0	0	0	0	0	0	0	0	0	0	0	0	0	0	0	0	0	0	0	0	0	0	0	0	0	0	0	0	0	0
Beta_lactam	SHV-148	0	0	0	0	0	0	0	0	0	0	0	0	0	0	0	0	0	0	0	0	0	0	0	0	0	0	0	0	0	0	0	0	0	0	0	0	0	0	0	0	0	0	0	0	0	0	0	0
Beta_lactam	SHV-149	0	0	0	0	0	0	0	0	0	0	0	0	0	0	0	0	0	0	0	0	0	0	0	0	0	0	0	0	0	0	0	0	0	0	0	0	0	0	0	0	0	0	0	0	0	0	0	0
Beta_lactam	SHV-150	0	0	0	0	0	0	0	0	0	0	0	0	0	0	0	0	0	0	0	0	0	0	0	0	0	0	0	0	0	0	0	0	0	0	0	0	0	0	0	0	0	0	0	0	0	0	0	0
Beta_lactam	SHV-151	0	0	0	0	0	0	0	0	0	0	0	0	0	0	0	0	0	0	0	0	0	0	0	0	0	0	0	0	0	0	0	0	0	0	0	0	0	0	0	0	0	0	0	0	0	0	0	0
Beta_lactam	SHV-152	0	0	0	0	0	0	0	0	0	0	0	0	0	0	0	0	0	0	0	0	4.77402e-06	0	0	0	0	0	0	0	0	0	0	0	0	0	0	3.9483e-06	0	0	0	0	0	0	0	0	0	0	0	0
Beta_lactam	SHV-153	0	0	0	0	0	0	0	0	0	0	0	0	0	0	0	0	0	0	0	0	0	0	0	0	0	0	0	0	0	0	0	0	0	0	0	0	0	0	0	0	0	0	0	0	0	0	0	0
Beta_lactam	SHV-154	0	0	0	0	0	0	0	0	0	0	0	0	0	0	0	0	0	0	0	0	0	0	0	0	0	0	0	0	0	0	0	0	0	0	0	0	0	0	0	0	0	0	0	0	0	0	0	0
Beta_lactam	SHV-155	0	0	0	0	0	0	0	0	0	0	0	0	0	0	0	0	0	0	0	0	0	0	0	0	0	0	0	0	0	0	0	0	0	0	0	0	0	0	0	0	0	0	0	0	0	0	0	0
Beta_lactam	SHV-157	0	0	0	0	0	0	0	0	0	0	0	0	0	0	0	0	0	0	0	0	0	0	0	0	0	0	0	0	0	0	0	0	0	0	0	0	0	0	0	0	0	0	0	0	0	0	0	0
Beta_lactam	SHV-158	0	0	0	0	0	0	0	0	0	0	0	0	0	0	0	0	0	0	0	0	0	0	0	0	0	0	0	0	0	0	0	0	0	0	0	0	0	0	0	0	0	0	0	0	0	0	0	0
Beta_lactam	SHV-159	0	0	0	0	0	0	0	0	0	0	0	0	0	0	0	0	0	0	0	0	0	0	0	0	0	0	0	0	0	0	0	0	0	0	0	0	0	0	0	0	0	0	0	0	0	0	0	0
Beta_lactam	SHV-160	0	0	0	0	0	0	0	0	0	0	0	0	0	0	0	0	0	0	0	0	0	0	0	0	0	0	0	0	0	0	0	0	0	0	0	0	0	0	0	0	0	0	0	0	0	0	0	0
Beta_lactam	SHV-161	0	0	0	0	0	0	0	0	0	0	0	0	0	0	0	0	0	0	0	0	0	0	0	0	0	0	0	0	0	0	0	0	0	0	0	0	0	0	0	0	0	0	0	0	0	0	0	0
Beta_lactam	SHV-162	0	0	0	0	0	0	0	0	0	0	0	0	0	0	0	0	0	0	0	0	0	0	0	0	0	0	0	0	0	0	0	0	0	0	0	0	0	0	0	0	0	0	0	0	0	0	0	0
Beta_lactam	SHV-164	0	0	0	0	0	0	0	0	0	0	0	0	0	0	0	0	0	0	0	0	0	0	0	0	0	0	0	0	0	0	0	0	0	0	0	0	0	0	0	0	0	0	0	0	0	0	0	0
Beta_lactam	SHV-165	0	0	0	0	0	0	0	0	0	0	0	0	0	0	0	0	0	0	0	0	0	0	0	0	0	0	0	0	0	0	0	0	0	0	0	0	0	0	0	0	0	0	0	0	0	0	0	0
Beta_lactam	SHV-167	0	0	0	0	0	0	0	0	3.57427e-05	0	0	0	0	0	0	0	0	4.33012e-06	0	0	0	0	0	0	0	0	0	4.75061e-06	0	0	0	0	4.26269e-06	0	0	0	0	0	0	0	0	0	0	0	0	0	0	0
Beta_lactam	SHV-168	0	0	0	0	0	0	0	0	0	0	0	0	0	0	0	0	0	0	0	0	0	0	0	0	0	0	0	0	0	0	0	0	0	0	0	0	0	0	0	0	0	0	0	0	0	0	0	0
Beta_lactam	SHV-172	0	0	0	0	0	0	0	0	0	0	0	0	0	0	0	0	0	0	0	0	0	0	0	0	0	0	0	0	0	0	0	0	0	0	0	0	0	0	0	0	0	0	0	0	0	0	0	0
Beta_lactam	SHV-173	0	0	0	0	0	0	0	0	0	0	0	0	0	0	0	0	0	0	0	0	0	0	0	0	0	0	0	0	0	0	0	0	0	0	0	0	0	0	0	0	0	0	0	0	0	0	0	0
Beta_lactam	SHV-178	0	0	0	0	0	0	0	0	0	0	0	0	0	0	0	0	0	0	0	0	0	0	0	0	0	0	0	0	0	0	0	0	0	0	0	0	0	0	0	0	0	0	0	0	0	0	0	0
Beta_lactam	SHV-179	0	0	0	0	0	0	0	0	0	0	0	0	0	0	0	0	0	0	0	0	0	0	0	0	0	0	0	0	0	0	0	0	0	0	0	0	0	0	0	0	0	0	0	0	0	0	0	0
Beta_lactam	SHV-2	0	0	0	0	0	0	0	0	0	0	0	0	0	0	0	0	0	0	0	0	0	0	0	0	0	0	0	0	0	0	0	0	0	0	0	0	0	0	0	0	0	0	0	0	0	0	0	0
Beta_lactam	SHV-24	0	0	0	0	0	0	0	0	0	0	0	0	0	0	0	0	0	0	0	0	0	0	0	0	0	0	0	0	0	0	0	0	0	0	0	0	0	0	0	0	0	0	0	0	0	0	0	0
Beta_lactam	SHV-27	0	0	0	0	0	0	0	0	0	0	0	0	0	0	0	0	0	0	0	0	0	0	0	0	0	0	0	0	0	0	0	0	0	0	0	0	0	0	0	0	0	0	0	0	0	0	0	0
Beta_lactam	SHV-28	0	0	0	0	0	0	0	0	0	0	0	0	0	0	0	0	0	0	0	0	0	0	0	0	0	0	0	0	0	0	0	0	0	0	0	0	0	0	0	0	0	0	0	0	0	0	0	0
Beta_lactam	SHV-29	0	0	0	0	0	0	0	0	0	0	0	0	0	0	0	0	0	0	0	0	0	0	0	0	0	0	0	0	0	0	0	0	0	0	0	0	0	0	0	0	0	0	0	0	0	0	0	0
Beta_lactam	SHV-3	0	0	0	0	0	0	0	0	0	0	0	0	0	0	0	0	0	0	0	0	0	0	0	0	0	0	0	0	0	0	0	0	0	0	0	0	0	0	0	0	0	0	0	0	0	0	0	0
Beta_lactam	SHV-34	0	0	0	0	0	0	0	0	0	0	0	0	0	0	0	0	0	0	0	0	0	0	0	0	0	0	0	0	0	0	0	0	0	0	0	0	0	0	0	0	0	0	0	0	0	0	0	0
Beta_lactam	SHV-35	0	0	0	0	0	0	0	0	0	0	0	0	0	0	0	0	0	0	0	0	0	0	0	0	0	0	0	0	0	0	0	0	0	0	0	0	0	0	0	0	0	0	0	0	0	0	0	0
Beta_lactam	SHV-36	0	0	0	0	0	0	0	0	0	0	0	0	0	0	0	0	0	0	0	0	0	0	0	0	0	0	0	0	0	0	0	0	0	0	0	0	0	0	0	0	0	0	0	0	0	0	0	0
Beta_lactam	SHV-37	0	0	0	0	0	0	0	0	0	0	0	0	0	0	0	0	0	0	0	0	0	0	0	0	0	0	0	0	0	0	0	0	0	0	0	0	0	0	0	0	0	0	0	0	0	0	0	0
Beta_lactam	SHV-38	0	0	0	0	0	0	0	0	0	0	0	0	0	0	0	0	0	0	0	0	0	0	0	0	0	0	0	0	0	0	0	0	0	0	0	0	0	0	0	0	0	0	0	0	0	0	0	0
Beta_lactam	SHV-39	0	0	0	0	0	0	0	0	3.57273e-05	0	0	0	0	0	0	0	0	0	0	0	7.22301e-05	1.66516e-05	0	0	0	1.27682e-05	0	0.000227068	0	0	1.42985e-05	0	0	0	0	2.95638e-05	0	0	0	0	0	0	0	0	9.71903e-06	0	0	0
Beta_lactam	SHV-4	0	0	0	0	0	0	0	0	4.94204e-05	0	0	0	0	0	0	0	0	4.6079e-06	0	0	1.92882e-05	0	0	0	0	7.37968e-06	0	0.000118956	0	0	3.34752e-06	0	4.53615e-06	4.08409e-06	0	0	0	0	0	0	0	0	0	0	0	0	0	0
Beta_lactam	SHV-40	0	0	0	0	0	0	0	0	0	0	0	0	0	0	0	0	0	0	0	0	0	0	0	0	0	0	0	0	0	0	0	0	0	0	0	0	0	0	0	0	0	0	0	0	0	0	0	0
Beta_lactam	SHV-41	0	0	0	0	0	0	0	0	0	0	0	0	0	0	0	0	0	0	0	0	0	0	0	0	0	0	0	0	0	0	0	0	0	0	0	0	0	0	0	0	0	0	0	0	0	0	0	0
Beta_lactam	SHV-42	0	0	0	0	0	0	0	0	0	0	0	0	0	0	0	0	0	0	0	0	0	0	0	0	0	0	0	0	0	0	0	0	0	0	0	0	0	0	0	0	0	0	0	0	0	0	0	0
Beta_lactam	SHV-44	0	0	0	0	0	0	0	0	0	0	0	0	0	0	0	0	0	0	0	0	0	0	0	0	0	0	0	0	0	0	0	0	0	0	0	0	0	0	0	0	0	0	0	0	0	0	0	0
Beta_lactam	SHV-46	0	0	0	0	0	0	0	0	0	0	0	0	0	0	0	0	0	0	0	0	0	0	0	0	0	0	0	0	0	0	0	0	0	0	0	0	0	0	0	0	0	0	0	0	0	0	0	0
Beta_lactam	SHV-48	0	0	0	0	0	0	0	0	0	0	0	0	0	0	0	0	0	0	0	0	0	0	0	0	0	0	0	0	0	0	0	0	0	0	0	0	0	0	0	0	0	0	0	0	0	0	0	0
Beta_lactam	SHV-5	0	0	0	0	0	0	0	0	0	0	0	0	0	0	0	0	0	0	0	0	0	0	0	0	0	0	0	0	0	0	0	0	0	0	0	0	0	0	0	0	0	0	0	0	0	0	0	0
Beta_lactam	SHV-50	0	0	0	0	0	0	0	0	0	0	0	0	0	0	0	0	0	0	0	0	0	0	0	0	0	0	0	0	0	0	0	0	0	0	0	0	0	0	0	0	0	0	0	0	0	0	0	0
Beta_lactam	SHV-51	0	0	0	0	0	0	0	0	0	0	0	0	0	0	0	0	0	0	0	0	0	0	0	0	0	0	0	0	0	0	0	0	0	0	0	0	0	0	0	1.0561e-05	0	0	0	0	0	0	0	0
Beta_lactam	SHV-52	0	0	0	0	0	0	0	0	0	0	0	0	0	0	0	0	0	0	0	0	0	0	0	0	0	0	0	0	0	0	0	0	0	0	0	0	0	0	0	0	0	0	0	0	0	0	0	0
Beta_lactam	SHV-53	0	0	0	0	0	0	6.58118e-06	0	0.000345955	0	0	0	0	0	0	0	0	0	0	8.06069e-06	2.84995e-05	6.67018e-06	0	0	0	3.17105e-06	0	0.000238041	0	1.00224e-05	2.24522e-05	0	5.06864e-06	0	0	0	0	0	0	0	3.60269e-06	0	0	0	2.28919e-05	0	0	0
Beta_lactam	SHV-55	0	0	0	0	0	0	0	0	0	0	0	0	0	0	0	0	0	0	0	0	0	0	0	0	0	0	0	0	0	0	0	0	0	0	0	0	0	0	0	0	0	0	0	0	0	0	0	0
Beta_lactam	SHV-56	0	0	0	0	0	0	0	0	0	0	0	0	0	0	0	0	0	0	0	0	0	0	0	0	0	0	0	0	0	0	0	0	0	0	0	0	0	0	0	0	0	0	0	0	0	0	0	0
Beta_lactam	SHV-59	0	0	0	0	0	0	0	0	0	0	0	0	0	0	0	0	0	0	0	0	0	0	0	0	0	0	0	0	0	0	0	0	0	0	0	0	0	0	0	0	0	0	0	0	0	0	0	0
Beta_lactam	SHV-6	0	0	0	0	0	0	0	0	9.88956e-06	0	0	0	0	0	0	0	0	0	0	0	0	0	0	0	0	0	0	9.35878e-06	0	0	0	0	0	0	0	0	0	0	0	0	0	0	0	0	5.27297e-06	0	0	0
Beta_lactam	SHV-60	0	0	0	0	0	0	0	0	0	0	0	0	0	0	0	0	0	0	0	0	0	0	0	0	0	0	0	0	0	0	0	0	0	0	0	0	0	0	0	0	0	0	0	0	0	0	0	0
Beta_lactam	SHV-61	0	0	0	0	0	0	0	0	0	0	0	0	0	0	0	0	0	0	0	0	0	0	0	0	0	0	0	0	0	0	0	0	0	0	0	0	0	0	0	0	0	0	0	0	0	0	0	0
Beta_lactam	SHV-62	0	0	0	0	0	0	0	0	0	0	0	0	0	0	0	0	0	0	0	0	0	0	0	0	0	0	0	0	0	0	0	0	0	0	0	0	0	0	0	0	0	0	0	0	0	0	0	0
Beta_lactam	SHV-63	0	0	0	0	0	0	0	0	1.19873e-05	0	0	0	0	0	0	0	0	0	0	0	0	0	0	0	0	0	0	4.68417e-06	0	0	0	0	0	0	0	0	0	0	0	0	0	0	0	0	0	0	0	0
Beta_lactam	SHV-64	0	0	0	0	0	0	0	0	0	0	0	0	0	0	0	0	0	0	0	0	0	0	0	0	0	0	0	0	0	0	0	0	0	0	0	0	0	0	0	0	0	0	0	0	0	0	0	0
Beta_lactam	SHV-65	0	0	0	0	0	0	0	0	0	0	0	0	0	0	0	0	0	0	0	0	0	0	0	0	0	0	0	0	0	0	0	0	0	0	0	0	0	0	0	0	0	0	0	0	0	0	0	0
Beta_lactam	SHV-66	0	0	0	0	0	0	0	0	0	0	0	0	0	0	0	0	0	0	0	0	0	0	0	0	0	0	0	0	0	0	0	0	0	0	0	0	0	0	0	0	0	0	0	0	0	0	0	0
Beta_lactam	SHV-67	0	0	0	0	0	0	0	0	0	0	0	0	0	0	0	0	0	0	0	0	0	0	0	0	0	0	0	0	0	2.63002e-06	0	0	0	0	0	0	0	0	0	0	0	0	0	0	0	0	0	0
Beta_lactam	SHV-69	0	0	0	0	0	0	0	0	0	0	0	0	0	0	0	0	0	0	0	0	0	0	0	0	0	0	0	0	0	0	0	0	0	0	0	0	0	0	0	0	0	0	0	0	0	0	0	0
Beta_lactam	SHV-70	0	0	0	0	0	0	0	0	0	0	0	0	0	0	0	0	0	0	0	0	0	0	0	0	0	0	0	0	0	0	0	0	0	0	0	0	0	0	0	0	0	0	0	0	0	0	0	0
Beta_lactam	SHV-71	0	0	0	0	0	0	0	0	0	0	0	0	0	0	0	0	0	0	0	0	0	0	0	0	0	0	0	0	0	0	0	0	0	0	0	0	0	0	0	0	0	0	0	0	0	0	0	0
Beta_lactam	SHV-77	0	0	0	0	0	0	0	0	0	0	0	0	0	0	0	0	0	0	0	0	0	0	0	0	0	0	0	0	0	0	0	0	0	0	0	0	0	0	0	0	0	0	0	0	0	0	0	0
Beta_lactam	SHV-8	0	0	0	0	0	0	0	0	0	0	0	0	0	0	0	0	0	0	0	0	0	0	0	0	0	0	0	0	0	0	0	0	0	0	0	0	0	0	0	0	0	0	0	0	0	0	0	0
Beta_lactam	SHV-85	0	0	0	0	0	0	0	0	0	0	0	0	0	0	0	0	0	0	0	0	0	0	0	0	0	0	0	0	0	0	0	0	0	0	0	0	0	0	0	0	0	0	0	0	0	0	0	0
Beta_lactam	SHV-86	0	0	0	0	0	0	0	0	0	0	0	0	0	0	0	0	0	0	0	0	0	0	0	0	0	0	0	0	0	0	0	0	0	0	0	0	0	0	0	0	0	0	0	0	0	0	0	0
Beta_lactam	SHV-93	0	0	0	0	0	0	0	0	0	0	0	0	0	0	0	0	0	0	0	0	0	0	0	0	0	0	0	0	0	0	0	0	0	0	0	0	0	0	0	0	0	0	0	0	0	0	0	0
Beta_lactam	SHV-94	0	0	0	0	0	0	0	0	0	0	0	0	0	0	0	0	0	0	0	0	0	0	0	0	0	0	0	0	0	0	0	0	0	0	0	0	0	0	0	0	0	0	0	0	0	0	0	0
Beta_lactam	SHV-95	0	0	0	0	0	0	0	0	0	0	0	0	0	0	0	0	0	0	0	0	0	0	0	0	0	0	0	0	0	0	0	0	0	0	0	0	0	0	0	0	0	0	0	0	0	0	0	0
Beta_lactam	SHV-96	0	0	0	0	0	0	0	0	0	0	0	0	0	0	0	0	0	0	0	0	0	0	0	0	0	0	0	0	0	0	0	0	0	0	0	0	0	0	0	0	0	0	0	0	0	0	0	0
Beta_lactam	SHV-97	0	0	0	0	0	0	0	0	0	0	0	0	0	0	0	0	0	0	0	0	0	0	0	0	0	0	0	0	0	0	0	0	0	0	0	0	0	0	0	0	0	0	0	0	0	0	0	0
Beta_lactam	SHV_1	0	0	0	0	0	0	0	0	0	0	0	0	0	0	0	0	0	0	0	0	0	0	0	0	0	0	0	0	0	0	0	0	0	0	0	0	0	0	0	0	0	0	0	0	0	0	0	0
Beta_lactam	SIM-1	0	0	0	0	0	0	0	0	0	0	0	0	0	0	0	0	0	0	0	0	0	0	0	0	0	0	0	0	0	0	0	0	0	0	0	0	0	0	0	0	0	0	0	0	0	0	0	0
Beta_lactam	SMB-1	0	0	0	0	0	0	0	0	0	0	0	0	0	0	0	0	0	0	0	0	0	0	0	0	0	0	0	0	0	0	0	0	0	0	0	0	0	0	0	0	0	0	0	0	0	0	0	0
Beta_lactam	SME-1	0	0	0	0	0	0	0	0	0	0	0	0	0	0	0	0	0	0	0	0	0	0	0	0	0	0	0	0	0	0	0	0	0	0	0	0	0	0	0	0	0	0	0	0	0	0	0	0
Beta_lactam	SME-2	0	0	0	0	0	0	0	0	0	0	0	0	0	0	0	0	0	0	0	0	0	0	0	0	0	0	0	0	0	0	0	0	0	0	0	0	0	0	0	0	0	0	0	0	0	0	0	0
Beta_lactam	SME-3	0	0	0	0	0	0	0	0	0	0	0	0	0	0	0	0	0	0	0	0	0	0	0	0	0	0	0	0	0	0	0	0	0	0	0	0	0	0	0	0	0	0	0	0	0	0	0	0
Beta_lactam	SME-4	0	0	0	0	0	0	0	0	0	0	0	0	0	0	0	0	0	0	0	0	0	0	0	0	0	0	0	0	0	0	0	0	0	0	0	0	0	0	0	0	0	0	0	0	0	0	0	0
Beta_lactam	SME-5	0	0	0	0	0	0	0	0	0	0	0	0	0	0	0	0	0	0	0	0	0	0	0	0	0	0	0	0	0	0	0	0	0	0	0	0	0	0	0	0	0	0	0	0	0	0	0	0
Beta_lactam	SRT-1	0	0	0	0	0	0	0	0	0	0	0	0	0	0	0	0	0	0	0	0	0	0	0	0	0	0	0	0	0	0	0	0	0	0	0	0	0	0	0	0	0	0	0	0	0	0	0	0
Beta_lactam	SRT-2	0	0	0	0	0	0	0	0	0	0	0	0	0	0	0	0	0	0	0	0	0	0	0	0	0	0	0	0	0	0	0	0	0	0	0	0	0	0	0	0	0	0	0	0	0	0	0	0
Beta_lactam	TEM-1	0.000250748	0.000152208	0.000144891	0.000466245	0.000222158	1.25563e-05	0.000887348	0.000341036	0.00121064	0.000246534	4.6906e-05	8.28316e-05	0.000518084	0.000141137	0.00442017	6.71146e-05	0.000737599	0.0072961	0.000168455	0.000592066	0.000584958	0.000187394	0.000465269	0.000514778	0.000938778	0.00097204	0.000171003	0.00044446	0.000224029	0.00129932	0.000159763	0.00010833	0.000506437	0.000243539	0.000184451	0.000778015	3.61653e-05	0.00205994	0.00220389	0.000475165	4.3113e-05	0.000146579	0.00120562	7.52999e-05	0.00109876	0.00335785	0.000113045	0.000284303
Beta_lactam	TEM-10	0	0	0	0	0	0	0	0	0	0	0	0	0	0	0	0	0	0	0	0	0	0	0	0	0	0	0	0	0	0	0	0	0	0	0	0	0	0	0	0	0	0	0	0	0	0	0	0
Beta_lactam	TEM-101	0	0	0	0	0	0	2.88747e-06	1.69388e-06	0	0	0	0	0	0	0	0	3.05456e-06	0	0	0	4.28438e-06	0	0	0	5.09625e-06	6.49159e-06	0	0	0	0	0	0	0	0	0	4.96069e-06	0	0	0	0	0	0	0	0	0	0	0	0
Beta_lactam	TEM-102	0	0	0	0	0	0	0	5.65757e-06	1.88201e-05	0	0	0	0	0	2.50113e-06	4.57547e-06	0	1.25473e-05	0	0	0	0	4.7618e-06	0	0	0	0	0	0	0	0	0	0	0	0	0	0	7.46751e-06	0	0	0	0	0	0	0	8.0118e-06	0	0
Beta_lactam	TEM-104	0	0	0	0	0	0	0	0	0	0	0	0	0	0	0	0	0	0	0	0	0	0	0	0	0	0	0	0	0	0	0	0	0	0	0	4.96069e-06	0	0	0	0	0	0	0	0	0	0	0	0
Beta_lactam	TEM-105	0	0	0	0	0	0	0	0	0	0	0	0	0	0	2.55217e-06	0	0	8.45199e-06	0	0	0	0	0	0	0	0	0	0	0	1.82491e-06	4.74951e-06	0	0	0	0	0	0	4.97834e-06	0	0	0	0	0	0	0	0	0	0
Beta_lactam	TEM-106	5.03567e-06	2.68185e-06	5.10515e-06	1.1621e-05	2.59593e-06	0	1.89748e-05	6.40288e-06	9.35013e-06	5.56798e-06	0	0	2.58592e-06	4.25524e-06	3.76701e-05	0	1.13019e-05	8.89637e-05	6.77903e-06	1.32319e-05	9.18081e-06	0	0	3.40903e-06	1.3954e-05	0	0	3.53702e-06	0	1.14325e-05	0	8.04383e-06	3.17375e-06	9.25924e-06	7.61263e-06	0	5.77285e-06	1.51341e-05	2.4719e-05	4.43562e-06	2.61294e-06	0	1.58606e-05	0	2.41637e-05	4.27021e-05	0	3.63612e-06
Beta_lactam	TEM-107	0	0	0	0	0	0	0	0	0	0	0	0	0	0	0	0	0	4.26956e-06	0	0	0	0	0	0	0	0	0	0	0	5.26003e-06	0	0	0	0	0	0	0	0	0	0	0	0	0	0	0	8.09439e-06	0	0
Beta_lactam	TEM-108	0	0	0	0	0	0	0	0	4.55519e-06	0	0	0	0	0	4.84913e-06	0	2.99347e-06	1.94309e-05	0	0	0	0	0	0	0	0	0	0	0	0	0	0	4.20307e-06	0	0	0	0	1.46363e-05	0	4.64684e-06	0	4.95422e-06	4.88787e-06	0	9.68505e-06	1.19764e-05	0	0
Beta_lactam	TEM-109	0	0	0	0	0	0	0	0	0	0	0	0	0	0	0	0	0	4.26956e-06	0	0	0	0	0	0	0	0	0	0	0	2.63002e-06	0	0	0	0	0	0	0	0	0	0	0	0	3.29183e-06	0	0	4.0472e-06	0	0
Beta_lactam	TEM-11	0	0	0	0	0	0	0	0	0	0	0	0	0	0	0	0	0	0	0	0	0	0	0	0	0	0	0	0	0	0	0	0	0	0	0	0	0	0	0	0	0	0	0	0	0	0	0	0
Beta_lactam	TEM-110	0	0	0	0	0	0	0	0	0	0	0	0	0	0	0	0	0	0	0	0	0	0	0	0	0	0	0	0	0	0	0	0	0	0	0	0	0	0	0	0	0	0	0	0	0	0	0	0
Beta_lactam	TEM-111	0	0	0	0	0	0	3.36871e-06	0	0	0	0	0	0	0	0	0	0	0	0	0	0	0	0	0	0	0	0	0	0	0	0	0	0	0	0	0	0	0	4.92371e-06	0	0	0	0	0	3.81532e-06	4.12979e-06	0	0
Beta_lactam	TEM-112	0	0	0	0	0	0	6.80617e-06	1.18572e-06	0	3.71199e-06	0	0	0	0	1.00556e-05	0	0	0	0	0	0	0	0	0	0	0	0	0	0	0	0	0	0	0	0	0	0	0	0	0	0	0	0	0	0	0	0	0
Beta_lactam	TEM-113	1.83734e-06	0	2.69055e-06	3.07799e-06	0	0	3.36871e-06	1.08409e-06	1.05489e-05	0	0	0	0	0	2.50113e-06	0	1.95492e-06	2.87542e-05	0	0	5.38607e-06	0	0	3.16553e-06	0	3.89496e-06	0	0	0	0	0	0	0	3.94524e-06	0	4.96069e-06	0	1.69263e-05	3.41645e-06	0	0	0	7.58118e-06	0	5.28275e-06	3.71681e-06	0	0
Beta_lactam	TEM-114	0	0	0	0	0	0	0	0	0	0	0	0	0	0	0	0	2.81019e-06	4.26956e-06	0	0	0	0	0	0	0	0	0	0	0	0	0	0	0	0	0	0	0	0	0	0	0	0	0	0	0	0	0	0
Beta_lactam	TEM-115	0	0	0	0	0	0	0	0	0	0	0	0	0	0	0	0	0	0	0	0	0	0	0	0	0	0	0	0	0	0	0	0	0	0	0	0	0	0	0	0	0	0	0	0	0	0	0	0
Beta_lactam	TEM-117	0.000389933	0.000276427	0.000158234	0.000589534	0.000407004	2.32709e-05	0.00122425	0.000434747	0.00147474	0.000431756	4.84914e-05	0.000102485	0.000564164	0.000140373	0.00538009	9.86375e-05	0.00101379	0.00932765	0.000280654	0.000817446	0.000750223	0.000239967	0.000545063	0.00073928	0.00114725	0.0013387	0.000171542	0.000469951	0.000261363	0.00151464	0.000164911	0.000153973	0.000494508	0.000296907	0.000199118	0.00114905	3.6215e-05	0.0024606	0.00302726	0.00055795	8.02081e-05	0.000286171	0.00138468	4.06772e-05	0.00152871	0.00370565	0.000130158	0.000349889
Beta_lactam	TEM-118	5.24957e-05	4.71786e-05	4.62651e-05	0.000129199	6.61941e-05	3.22131e-06	0.000152929	6.21062e-05	0.000238936	7.48427e-05	9.73007e-06	1.58768e-05	6.80925e-05	2.50785e-05	0.000899844	1.02364e-05	0.000161332	0.00130101	3.02517e-05	6.71156e-05	0.000139904	1.22455e-05	5.65061e-05	9.8281e-05	0.000166335	0.000196994	3.95194e-05	8.50585e-05	2.07451e-05	0.000247846	2.41104e-05	3.10264e-05	9.57791e-05	3.21147e-05	3.348e-05	0.000135452	1.15015e-05	0.00042125	0.000436141	7.62634e-05	7.90795e-06	4.27787e-05	0.00013412	5.70408e-06	0.000207431	0.000574359	3.46402e-05	4.49053e-05
Beta_lactam	TEM-120	0	0	0	0	0	0	0	0	0	0	0	0	0	0	0	0	0	0	0	0	0	0	0	0	0	0	0	0	0	0	0	0	0	0	0	0	0	0	0	0	0	0	0	0	0	0	0	0
Beta_lactam	TEM-121	0	3.55164e-06	0	0	0	0	0	1.62613e-06	4.31544e-06	0	4.43977e-06	0	0	0	0	0	0	2.07379e-05	0	0	0	5.53112e-06	0	2.75969e-06	0	4.32773e-06	0	0	0	0	0	0	0	0	0	0	0	0	3.31597e-06	0	0	0	0	0	0	8.17699e-06	3.16914e-06	0
Beta_lactam	TEM-123	0	0	0	2.26931e-06	0	4.38036e-06	5.45025e-06	1.69983e-06	0	0	0	0	3.9318e-06	0	2.5099e-05	0	1.06059e-05	5.44749e-05	4.83099e-06	0	0	5.6638e-06	1.15383e-05	0	0	1.18127e-05	0	0	0	1.92826e-05	0	0	3.44312e-06	0	0	1.43247e-05	0	2.42796e-05	4.40655e-05	5.29903e-06	0	0	2.96303e-05	0	2.88626e-05	4.29348e-05	0	0
Beta_lactam	TEM-124	0	0	0	0	0	0	0	0	0	0	0	0	0	0	1.47009e-05	0	0	1.84498e-05	0	0	0	0	0	0	3.89648e-06	2.69261e-06	0	0	0	7.32525e-06	0	3.65933e-06	0	0	0	0	0	4.89589e-06	8.67194e-06	0	0	0	0	0	4.9086e-06	2.48657e-06	0	0
Beta_lactam	TEM-125	0	0	0	0	0	0	0	0	0	0	0	0	0	0	0	0	0	0	0	0	0	0	0	0	0	0	0	0	0	0	0	0	0	0	0	0	0	0	0	0	0	0	1.45639e-05	0	0	0	0	0
Beta_lactam	TEM-126	0	0	0	0	0	0	0	0	0	0	0	0	0	0	0	0	0	0	0	0	0	0	0	0	0	0	0	0	0	0	0	0	0	0	0	0	0	0	0	0	0	0	0	0	0	0	0	0
Beta_lactam	TEM-127	0	0	0	0	0	0	0	0	0	0	0	0	0	0	2.50113e-06	0	2.99347e-06	1.13274e-05	0	0	0	0	0	0	0	0	0	0	0	2.63002e-06	0	0	0	0	0	0	0	4.87877e-06	0	0	0	4.85514e-06	0	0	0	0	0	0
Beta_lactam	TEM-128	0	0	0	2.51264e-06	0	0	1.01061e-05	3.28614e-06	0	0	4.26218e-06	0	0	0	1.16379e-05	0	0	3.31109e-05	0	0	0	0	0	0	0	5.7126e-06	0	0	3.49826e-06	5.26003e-06	0	0	0	0	0	4.75821e-06	0	9.75754e-06	0	5.17489e-06	0	0	4.88787e-06	0	8.11979e-06	3.70855e-05	0	0
Beta_lactam	TEM-129	0	0	0	0	0	0	0	0	0	0	0	0	0	0	0	0	0	0	0	0	0	0	0	0	0	0	0	0	0	0	0	0	0	0	0	0	0	0	0	0	0	0	0	0	0	0	0	0
Beta_lactam	TEM-130	0	0	0	0	0	0	0	0	0	0	0	0	0	0	0	0	0	0	0	0	0	0	0	0	0	4.32773e-06	0	0	0	0	0	0	0	0	0	0	0	0	0	0	0	0	0	0	0	0	0	0
Beta_lactam	TEM-131	0	0	0	0	0	0	0	0	0	0	0	0	0	0	0	4.00354e-06	0	2.17835e-06	0	0	0	0	0	0	0	0	0	0	0	0	0	0	0	0	0	5.06193e-06	0	4.87877e-06	0	0	0	0	0	0	0	4.0472e-06	0	0
Beta_lactam	TEM-132	0	0	0	0	0	0	0	0	0	0	0	0	0	0	0	0	0	0	0	0	0	0	0	0	0	0	0	0	0	0	0	0	0	0	0	0	0	0	0	0	0	0	0	0	0	4.12979e-06	0	0
Beta_lactam	TEM-133	0	0	0	0	0	0	0	0	0	0	0	0	0	0	0	0	0	0	0	0	0	0	0	0	0	0	0	0	0	2.68369e-06	0	0	0	0	0	0	0	4.97834e-06	0	0	0	0	0	0	0	0	0	0
Beta_lactam	TEM-134	0	0	0	0	0	0	0	0	0	0	0	0	0	0	0	0	0	0	0	0	0	0	0	0	0	0	0	0	0	0	0	0	0	0	0	0	0	0	5.0242e-06	0	0	0	0	0	0	0	0	0
Beta_lactam	TEM-135	0	0	0	0	0	0	0	0	0	0	0	0	0	0	0	0	0	0	0	0	0	0	0	0	0	0	0	0	0	0	0	0	0	0	0	0	0	0	0	0	0	0	0	0	0	0	0	0
Beta_lactam	TEM-136	0	0	0	0	0	0	0	0	0	0	0	0	3.36953e-06	0	1.48026e-06	0	2.93237e-06	0	0	0	0	0	0	0	0	0	0	0	0	4.13288e-06	0	0	0	0	0	0	0	0	0	0	0	0	0	0	0	0	0	0
Beta_lactam	TEM-137	2.79003e-06	0	0	0	0	0	0	0	0	0	0	0	0	0	0	0	0	0	0	0	0	0	0	0	0	0	0	0	0	0	0	0	0	0	0	0	3.67363e-06	0	0	0	0	0	0	0	0	0	0	0
Beta_lactam	TEM-138	0	1.04375e-05	5.03616e-06	0	0	0	0	3.1845e-06	5.03468e-06	0	0	0	0	0	2.01622e-05	0	0	3.41565e-05	0	0	5.87572e-06	0	5.80707e-06	0	0	4.24118e-06	0	2.77226e-06	4.83583e-06	9.82231e-06	0	0	0	0	4.21781e-06	0	0	8.26404e-06	0	1.55247e-05	0	0	0	0	9.09807e-06	1.65192e-05	0	4.8154e-06
Beta_lactam	TEM-139	0	0	0	0	0	0	0	0	0	0	0	0	0	0	5.0533e-06	0	0	8.53912e-06	0	0	0	0	0	0	0	4.24118e-06	0	0	0	0	0	0	0	0	0	0	0	0	0	0	0	0	0	0	0	0	0	0
Beta_lactam	TEM-141	0	0	0	0	0	0	0	1.25347e-06	0	0	0	0	0	0	0	0	0	0	0	0	0	0	0	0	0	0	0	0	0	0	0	0	0	0	0	0	0	0	3.51694e-06	0	0	0	0	0	0	0	0	0
Beta_lactam	TEM-142	0	0	0	0	0	0	0	0	0	0	0	0	0	0	0	0	0	0	0	0	0	0	0	0	0	0	0	0	0	0	0	0	0	0	0	0	0	0	0	0	0	0	0	0	4.79361e-06	0	0	0
Beta_lactam	TEM-143	0	0	0	0	0	0	0	0	0	0	0	0	0	0	0	0	0	0	0	0	0	0	0	0	0	0	0	0	0	0	0	0	0	0	0	0	0	0	0	0	0	3.76521e-06	0	0	0	0	0	0
Beta_lactam	TEM-144	3.40248e-06	0	0	0	0	0	0	1.69388e-06	0	0	0	0	0	0	2.50113e-06	0	0	4.00816e-06	0	0	0	0	0	0	0	0	0	0	0	0	0	0	0	0	0	0	0	0	0	0	0	0	4.88787e-06	0	4.89144e-06	0	0	0
Beta_lactam	TEM-145	0	0	0	0	0	0	0	0	0	0	0	0	0	0	0	0	0	8.53912e-06	0	0	0	0	0	0	0	0	0	0	0	0	0	0	0	0	0	4.65697e-06	0	0	0	0	0	0	0	0	0	7.9292e-06	2.85223e-06	0
Beta_lactam	TEM-146	0	0	0	3.07799e-06	0	0	2.06248e-06	0	5.8738e-06	0	0	0	0	0	1.78652e-06	0	0	1.28958e-05	0	0	0	0	0	0	5.94563e-06	0	0	9.46393e-06	0	0	0	0	0	0	0	4.96069e-06	0	9.75754e-06	4.92371e-06	0	0	0	4.88787e-06	0	4.50012e-06	1.23068e-05	0	0
Beta_lactam	TEM-147	3.33443e-06	2.60937e-06	2.55257e-06	3.1408e-06	3.43785e-06	0	1.28561e-05	1.38899e-06	9.94949e-06	0	0	0	7.67939e-06	0	2.02132e-05	0	2.99347e-06	0.000194483	2.77056e-05	8.60758e-05	0	0	6.85234e-05	0	0	3.86899e-05	0	4.68417e-06	0	1.93226e-06	4.26487e-06	0	4.20307e-06	0	0	1.00226e-05	0	1.97142e-05	5.0242e-06	0	0	4.95422e-06	0	0	4.30447e-06	1.84189e-05	0	0
Beta_lactam	TEM-148	0	0	0	0	0	0	0	0	0	3.63775e-06	0	0	0	0	2.55217e-06	0	0	4.18243e-06	0	0	5.99813e-06	0	0	0	0	0	0	0	0	0	0	0	0	0	0	0	0	0	4.72274e-06	0	0	0	0	0	4.89144e-06	4.0472e-06	0	0
Beta_lactam	TEM-149	0	0	0	0	0	0	0	0	0	0	0	0	0	0	9.03469e-06	0	2.99347e-06	8.53912e-06	0	0	0	0	0	0	0	4.24118e-06	4.75791e-06	0	0	4.72329e-06	0	4.71905e-06	0	0	0	0	0	0	0	0	3.04843e-06	0	0	0	9.58722e-06	8.09439e-06	0	0
Beta_lactam	TEM-15	0	0	0	0	0	0	0	0	0	0	0	0	0	0	0	0	0	0	0	0	0	0	0	0	0	0	0	0	0	0	0	0	0	0	0	0	0	0	0	0	0	0	0	0	0	0	0	0
Beta_lactam	TEM-151	0	0	0	0	0	0	0	0	0	0	0	0	0	0	0	0	0	0	0	0	0	0	0	0	0	0	0	0	0	0	0	0	0	0	0	0	0	0	0	0	0	0	0	0	0	0	0	0
Beta_lactam	TEM-152	0	0	0	0	0	0	0	0	0	0	0	0	0	0	2.50113e-06	0	0	0	0	0	0	0	0	0	5.94563e-06	0	0	0	0	2.63002e-06	0	0	0	0	5.14367e-06	0	0	0	0	0	0	0	0	0	0	0	0	0
Beta_lactam	TEM-153	0	0	0	0	0	0	3.36871e-06	0	0	0	0	0	2.89936e-06	0	2.50113e-06	0	0	0	0	0	0	0	0	0	0	0	0	0	0	0	0	0	0	0	0	0	2.62402e-06	3.2857e-06	0	0	0	0	0	0	7.92413e-06	8.09439e-06	0	0
Beta_lactam	TEM-154	6.73691e-06	7.10329e-06	6.82986e-06	1.52015e-05	1.0524e-05	4.36505e-06	3.05934e-05	8.26615e-06	5.03468e-06	0	0	0	7.75775e-06	0	9.84117e-05	0	9.10258e-06	0.000193612	0	6.82059e-06	6.12054e-06	0	5.80707e-06	1.60712e-05	3.59164e-05	3.00344e-05	0	4.68417e-06	5.04161e-06	2.93059e-05	4.74951e-06	0	0	7.971e-06	5.0408e-06	1.50845e-05	0	3.45497e-05	5.0041e-05	2.09108e-05	3.04843e-06	4.85514e-06	1.47634e-05	0	1.44787e-05	6.88849e-05	3.96143e-06	1.94581e-05
Beta_lactam	TEM-155	0	0	0	0	0	0	0	0	0	0	0	0	0	0	0	0	0	0	0	0	0	0	0	0	0	0	0	0	0	0	0	0	0	0	0	0	0	0	0	0	0	0	0	0	0	0	0	0
Beta_lactam	TEM-156	0	0	5.51908e-06	0	0	0	0	1.62613e-06	0	0	0	0	0	0	0	0	0	2.87542e-06	0	0	0	0	0	4.05837e-06	5.94563e-06	0	0	0	0	2.52267e-06	0	0	0	0	0	4.75821e-06	0	9.45884e-06	1.00484e-05	0	0	0	0	0	0	1.22242e-05	0	0
Beta_lactam	TEM-157	6.66886e-06	0	0.000105759	3.1408e-06	3.50801e-06	0	0	5.25104e-05	0.000171299	3.63775e-06	0	0	3.91806e-06	0	6.43147e-06	4.76611e-06	0	3.01483e-05	0	1.03673e-05	1.18738e-05	5.53112e-06	9.63973e-06	9.35049e-05	3.3975e-06	2.81302e-05	1.87462e-05	0	2.47965e-05	1.32574e-05	4.74951e-06	5.2553e-06	1.02075e-05	7.89048e-06	2.37638e-05	0	0	9.85711e-06	1.99963e-05	1.04554e-05	0	4.95422e-06	1.96512e-05	0	7.33716e-06	2.98997e-05	0	9.6308e-06
Beta_lactam	TEM-158	0	0	0	0	0	0	3.36871e-06	0	0	0	0	0	0	0	0	0	0	0	0	0	0	0	0	0	0	0	0	0	0	0	0	0	0	0	0	0	0	0	0	0	0	0	0	0	0	0	0	0
Beta_lactam	TEM-159	0	0	0	0	0	0	0	0	0	0	0	0	0	0	0	0	0	1.28958e-05	0	0	6.12054e-06	0	0	0	0	0	0	0	0	5.26003e-06	0	0	0	0	0	9.82013e-06	0	0	0	0	0	4.85514e-06	0	0	0	0	0	0
Beta_lactam	TEM-160	0	0	0	0	0	0	0	0	0	0	0	0	0	0	0	0	0	4.26956e-06	0	0	0	0	0	0	0	0	0	0	0	0	0	0	0	0	0	0	0	0	0	0	0	0	0	0	0	0	0	0
Beta_lactam	TEM-162	0	0	3.38044e-06	0	0	0	0	0	0	3.71199e-06	0	0	0	0	4.54287e-06	0	0	2.26548e-05	0	0	0	0	0	0	0	3.54874e-06	0	0	0	2.57634e-06	0	0	0	0	0	0	0	0	4.92371e-06	0	0	0	0	0	4.79361e-06	0	0	0
Beta_lactam	TEM-163	0	0	0	0	0	0	1.92498e-06	0	0	0	0	0	0	0	0	0	0	3.48536e-06	0	0	0	0	0	0	0	0	0	0	0	0	0	0	3.51686e-06	0	0	0	0	4.67964e-06	0	0	0	0	0	0	0	0	0	0
Beta_lactam	TEM-166	0	0	0	0	0	0	0	0	0	0	0	0	0	0	0	0	0	4.26956e-06	0	0	0	0	0	0	5.94563e-06	0	0	0	0	0	0	0	0	0	0	0	0	0	0	0	0	0	0	0	0	0	0	0
Beta_lactam	TEM-167	0	0	0	0	0	0	0	0	0	0	0	0	0	0	1.78652e-06	0	0	1.69911e-05	4.8141e-06	1.33684e-05	0	0	3.83266e-06	0	0	4.32773e-06	0	0	0	0	0	0	0	0	0	0	0	0	0	0	0	0	4.98762e-06	0	0	0	0	0
Beta_lactam	TEM-168	0	0	0	0	0	0	0	0	0	0	0	0	0	0	0	0	0	0	0	0	0	0	0	0	0	0	0	0	0	0	0	0	0	0	0	0	0	0	0	0	0	0	0	0	0	0	0	0
Beta_lactam	TEM-169	0	0	0	0	0	0	0	0	0	0	0	0	0	0	0	0	0	0	0	0	0	0	0	0	5.94563e-06	0	0	0	0	2.63002e-06	0	0	0	0	0	3.44211e-06	0	0	0	0	0	0	0	0	0	1.09852e-05	0	0
Beta_lactam	TEM-17	0	0	0	0	0	0	0	0	0	0	0	0	0	0	0	0	0	0	0	0	0	0	0	0	0	0	0	0	0	0	0	0	0	0	0	0	0	0	0	0	0	0	0	0	0	0	0	0
Beta_lactam	TEM-171	0	0	0	0	0	0	0	3.35389e-06	1.57034e-05	3.63775e-06	0	0	6.11217e-06	0	4.13452e-06	0	1.95492e-06	4.79236e-06	0	0	0	3.16064e-06	0	0	0	0	4.75791e-06	4.68417e-06	0	7.72903e-06	0	0	0	0	4.83505e-06	0	0	4.08224e-06	3.31597e-06	0	0	4.85514e-06	0	0	3.13052e-06	3.46903e-06	0	0
Beta_lactam	TEM-176	0	0	0	0	0	0	0	0	0	0	0	0	0	0	2.50113e-06	0	0	0	0	0	0	0	0	0	0	0	0	0	0	0	0	0	0	0	0	0	0	0	0	0	0	0	0	0	0	0	0	0
Beta_lactam	TEM-177	5.04247e-05	2.47165e-05	1.02103e-05	5.57178e-05	3.33261e-05	4.45413e-06	0.000165686	4.82757e-05	3.75204e-05	2.95474e-05	0	4.86208e-06	5.42259e-05	2.84066e-05	0.000569185	1.41077e-05	0.000103794	0.00103018	8.74397e-06	6.05668e-05	4.22317e-05	4.233e-05	4.58758e-05	7.29695e-05	0.000179825	0.000124552	0	3.76645e-05	1.01861e-05	0.000165852	1.42485e-05	1.59804e-05	3.8085e-05	6.36875e-05	1.00816e-05	9.49617e-05	2.99888e-06	0.000253995	0.00028035	7.28709e-05	1.74818e-05	1.22865e-05	0.000147135	0	9.9394e-05	0.000364248	1.5608e-05	9.72907e-06
Beta_lactam	TEM-178	1.39308e-05	1.90571e-05	1.98692e-05	6.77012e-05	4.6257e-05	0	0.000125149	3.37246e-05	9.67164e-05	3.15136e-05	0	1.68818e-05	2.85449e-05	1.50033e-05	0.000518884	1.18614e-05	8.03715e-05	0.000815287	1.6662e-05	9.3633e-05	5.62609e-05	1.35931e-05	7.33092e-05	8.76426e-05	0.000104596	0.000177017	2.35865e-05	6.44654e-05	4.03711e-05	0.000156362	2.70408e-05	1.48526e-05	5.8447e-05	2.44817e-05	4.53199e-05	8.20877e-05	9.02821e-06	0.000208925	0.000251688	1.55791e-05	8.30335e-06	2.33665e-05	0.000111714	0	9.26744e-05	0.000362791	1.37546e-05	4.48713e-05
Beta_lactam	TEM-182	0	0	3.38044e-06	0	0	0	0	0	4.0757e-06	0	0	0	0	0	0	0	0	3.65962e-06	0	0	0	0	0	0	0	0	0	0	0	2.68369e-06	0	0	0	0	0	4.96069e-06	3.67363e-06	0	0	0	0	0	0	0	3.03269e-06	0	0	0
Beta_lactam	TEM-183	0	0	0	0	0	0	0	0	0	0	0	0	0	0	2.50113e-06	0	0	7.23211e-06	0	4.77441e-06	0	0	0	0	4.24688e-06	0	0	0	0	0	0	0	0	0	0	0	0	0	0	0	0	0	0	0	0	4.0472e-06	0	0
Beta_lactam	TEM-184	3.40248e-06	1.07999e-05	3.38044e-06	3.1408e-06	6.94585e-06	0	1.01749e-05	3.35389e-06	1.77413e-05	1.09875e-05	0	0	2.70346e-05	0	3.03198e-05	0	9.10258e-06	0.000119373	0	1.35048e-05	6.12054e-06	1.62547e-05	1.59114e-05	0	1.20126e-05	3.2458e-05	0	3.05905e-06	5.1445e-06	3.44049e-05	0	0	0	8.05151e-06	0	0	0	1.77229e-05	9.94791e-06	0	0	0	1.34666e-05	0	1.94679e-05	4.50147e-05	3.8822e-06	1.46427e-05
Beta_lactam	TEM-185	0	0	0	0	0	0	3.43746e-06	0	0	0	0	0	3.83969e-06	0	0	0	0	0	4.42111e-06	0	0	0	5.69093e-06	0	0	2.8563e-06	0	0	0	0	4.65258e-06	0	0	0	0	0	0	1.47359e-05	0	0	0	0	4.98762e-06	0	0	0	0	0
Beta_lactam	TEM-186	0	3.62413e-06	0	3.07799e-06	0	0	6.11868e-06	0	1.18675e-05	3.63775e-06	4.35097e-06	0	0	0	9.90243e-06	0	0	1.78625e-05	0	0	0	0	0	0	0	4.24118e-06	0	2.96345e-06	0	2.63002e-06	0	0	0	0	0	4.25202e-06	0	4.87877e-06	0	0	0	0	4.88787e-06	0	0	2.21357e-05	0	4.42231e-06
Beta_lactam	TEM-187	1.59112e-05	3.19315e-05	7.17229e-05	4.33061e-05	1.68271e-05	0	9.25162e-05	6.8843e-05	0.000187178	2.04131e-05	0	0	3.87676e-05	1.14256e-05	0.000376229	0	7.27696e-05	0.000606831	8.38028e-06	3.38119e-05	4.55738e-05	2.51473e-05	1.71327e-05	3.28253e-05	9.98473e-05	9.64127e-05	2.81701e-05	3.01222e-05	3.2111e-05	0.000134224	2.50954e-05	0	4.3039e-05	3.68437e-05	3.42738e-05	7.71096e-05	2.70846e-06	0.000187543	0.000205001	3.63513e-05	2.30995e-06	2.56535e-05	0.000159163	1.02385e-05	9.97428e-05	0.000301372	7.87115e-06	4.65478e-05
Beta_lactam	TEM-188	0	0	3.38044e-06	0	0	0	6.66868e-06	2.64246e-06	0	2.15295e-06	0	0	0	0	1.61808e-05	0	2.32146e-06	8.53912e-06	0	0	0	0	0	0	0	0	0	0	0	2.68369e-06	0	0	0	0	0	9.61766e-06	0	8.66231e-06	4.92371e-06	0	0	0	1.46636e-05	0	0	1.2059e-05	0	0
Beta_lactam	TEM-189	0	0	0	0	0	0	0	0	0	0	0	0	0	0	0	0	0	0	0	0	0	0	0	0	0	0	0	0	0	0	0	0	0	0	0	0	0	0	0	0	0	0	0	0	0	4.0472e-06	0	0
Beta_lactam	TEM-19	0	0	0	0	0	0	0	0	0	0	0	0	0	0	0	0	0	0	0	0	0	0	0	0	0	0	0	0	0	0	0	0	0	0	0	0	0	0	0	0	0	0	0	0	0	0	0	0
Beta_lactam	TEM-190	0	0	0	0	0	0	0	0	0	0	0	0	0	0	0	0	0	4.26956e-06	0	0	0	0	0	0	0	0	0	0	0	0	0	0	0	0	0	0	0	0	0	0	0	0	0	0	0	0	0	0
Beta_lactam	TEM-193	0	0	0	0	0	0	0	0	0	0	0	0	0	0	0	0	0	4.26956e-06	0	0	0	0	0	4.05837e-06	0	0	0	0	0	1.98593e-06	0	0	4.20307e-06	0	0	0	0	6.96967e-06	0	0	0	0	0	0	0	0	0	0
Beta_lactam	TEM-194	0	0	6.69189e-06	3.07799e-06	0	0	0	1.08409e-06	5.8738e-06	0	0	0	0	0	4.2366e-06	0	0	7.31925e-06	0	6.68418e-06	0	0	0	0	0	4.24118e-06	0	0	0	0	0	0	0	0	0	4.96069e-06	0	9.75754e-06	0	0	0	0	0	0	0	1.23068e-05	0	0
Beta_lactam	TEM-195	1.00713e-05	1.07274e-05	1.02103e-05	1.56412e-05	1.04539e-05	0	4.04245e-05	9.01146e-06	0.000171779	3.63775e-06	4.35097e-06	4.47312e-06	7.75775e-06	0	0.000125158	0	1.8083e-05	0.000276999	1.76844e-05	6.68418e-06	2.10547e-05	5.53112e-06	0	3.97721e-06	2.77867e-05	4.55277e-05	0	8.79476e-06	1.00832e-05	4.11141e-05	3.39251e-06	1.06179e-05	1.69838e-05	7.971e-06	2.03689e-05	1.30598e-05	0	4.42076e-05	0.000107719	1.03498e-05	2.11524e-06	2.20958e-05	5.17715e-05	3.3315e-06	3.38487e-05	0.000118525	0	4.8154e-06
Beta_lactam	TEM-197	0	0	0	0	0	0	0	1.42286e-06	1.19873e-05	0	0	0	0	0	0	0	0	2.78828e-06	0	0	0	0	0	0	0	0	0	0	0	0	0	0	0	0	4.93792e-06	0	0	0	0	0	0	0	0	0	0	0	0	0
Beta_lactam	TEM-198	0	0	0	0	0	0	1.85623e-06	0	0	0	0	0	0	0	1.48026e-06	0	0	4.26956e-06	0	0	0	0	0	0	0	0	0	0	0	0	0	0	0	0	0	0	0	0	0	0	0	0	6.58366e-06	0	0	0	0	0
Beta_lactam	TEM-2	0	0	0	0	0	0	0	0	0	0	0	0	0	0	0	0	0	0	0	0	0	0	0	0	0	0	0	0	0	0	0	0	0	0	0	0	0	0	0	0	0	0	0	0	0	0	0	0
Beta_lactam	TEM-20	0	0	0	0	0	0	0	0	0	0	0	0	0	0	0	0	0	0	0	0	0	0	0	0	0	0	0	0	0	0	0	0	0	0	0	0	0	0	0	0	0	0	0	0	0	0	0	0
Beta_lactam	TEM-201	0	0	3.38044e-06	1.88448e-06	0	0	6.73742e-06	5.0139e-06	0	0	0	0	0	0	1.47005e-05	0	0	1.99537e-05	0	0	0	0	0	0	0	4.32773e-06	0	0	0	2.63002e-06	0	0	4.20307e-06	0	4.73218e-06	0	0	0	8.23968e-06	0	0	0	9.87549e-06	0	4.10881e-06	1.6767e-05	0	0
Beta_lactam	TEM-205	4.9404e-05	1.71784e-05	3.04929e-05	4.53532e-05	3.76058e-05	4.00872e-06	0.000133511	5.86761e-05	0.000358302	5.07057e-05	4.35097e-06	1.34194e-05	9.01153e-05	5.63532e-06	0.000574749	2.05896e-05	8.52832e-05	0.00104944	1.95511e-05	4.55615e-05	9.38891e-05	3.89436e-05	5.56317e-05	0.000129462	0.00010059	0.000119618	1.37028e-05	6.5196e-05	8.0357e-05	0.000203424	1.91919e-05	2.48822e-05	6.55336e-05	4.7987e-05	6.337e-05	0.000115311	0	0.000278588	0.000276029	4.61516e-05	0	9.21485e-06	0.000117608	5.10136e-06	0.000113188	0.000443044	7.7644e-06	1.68048e-05
Beta_lactam	TEM-208	0	0	0	0	0	0	0	0	0	0	0	0	0	0	3.62408e-06	0	0	0	0	0	0	0	0	0	0	4.32773e-06	0	0	0	7.13862e-06	0	0	0	3.94524e-06	0	0	0	0	0	0	0	0	9.77574e-06	0	0	1.23068e-05	0	0
Beta_lactam	TEM-209	8.57425e-06	3.62413e-06	9.65839e-06	1.25004e-05	6.87569e-06	0	1.62248e-05	9.28249e-06	1.48643e-05	0	0	0	1.15191e-05	0	0.000137052	0	3.32336e-05	0.000239967	3.24215e-06	1.74607e-05	1.5791e-05	0	2.2996e-05	1.599e-05	4.7929e-05	5.21059e-05	3.33053e-06	2.22737e-05	1.0289e-05	5.0185e-05	7.26966e-06	1.06179e-05	1.26092e-05	3.94524e-06	5.0408e-06	2.76381e-05	3.67363e-06	7.18872e-05	7.1645e-05	5.17489e-06	3.04843e-06	4.85514e-06	3.89034e-05	5.20547e-06	3.62945e-05	8.73038e-05	7.92286e-06	8.54979e-06
Beta_lactam	TEM-21	0	0	0	6.15597e-06	6.87569e-06	0	9.55614e-06	0	0	0	0	0	1.16758e-05	0	1.00556e-05	0	6.04802e-06	8.53912e-06	0	0	0	0	0	0	0	7.18403e-06	0	0	0	1.34185e-06	0	0	2.65909e-06	0	0	4.15078e-06	0	1.16493e-05	3.51694e-06	3.90757e-06	0	0	0	0	1.26199e-05	1.18938e-05	0	0
Beta_lactam	TEM-211	0	0	0	0	0	0	0	0	0	0	0	0	0	0	5.0533e-06	0	0	0	0	0	0	0	0	0	0	0	0	0	0	0	0	0	0	0	0	0	0	0	0	0	0	0	0	0	0	0	0	0
Beta_lactam	TEM-213	0	0	0	3.1408e-06	0	0	3.43746e-06	0	0	3.71199e-06	0	0	0	0	2.50113e-06	0	2.50474e-06	4.26956e-06	0	0	0	0	0	0	0	4.24118e-06	0	4.68417e-06	0	2.63002e-06	0	0	0	0	4.83505e-06	0	0	4.67964e-06	0	0	0	0	0	0	0	1.64366e-05	0	0
Beta_lactam	TEM-216	0	0	0	0	0	0	0	1.08409e-06	0	2.22719e-06	0	0	0	0	0	0	0	6.62218e-06	0	0	0	0	0	0	0	0	0	0	0	0	0	0	0	0	0	0	0	0	5.0242e-06	0	0	0	0	0	0	1.38761e-05	0	0
Beta_lactam	TEM-22	0	0	0	0	0	0	0	0	0	0	0	0	0	0	1.83756e-06	0	0	0	0	0	0	0	0	0	0	0	0	0	0	0	0	0	0	0	0	0	0	0	0	0	0	0	0	0	0	2.97345e-06	0	0
Beta_lactam	TEM-28	0	0	0	0	0	0	3.36871e-06	0	0	0	0	0	0	0	5.0533e-06	0	0	0	0	6.68418e-06	0	0	5.69093e-06	0	0	0	0	0	0	0	0	0	0	0	0	0	0	0	0	5.2805e-06	0	0	4.88787e-06	0	0	0	0	0
Beta_lactam	TEM-29	6.66886e-06	0	0	8.91988e-06	0	0	6.39368e-06	6.64003e-06	5.51418e-06	0	0	0	3.83969e-06	0	3.07281e-05	0	5.98693e-06	3.70319e-05	0	1.35048e-05	1.19963e-05	0	0	7.95441e-06	0	1.27235e-05	0	0	0	1.31501e-05	0	5.2553e-06	8.40615e-06	0	0	2.98654e-05	0	2.93722e-05	2.58244e-05	5.17489e-06	3.04843e-06	0	1.98507e-05	0	1.93701e-05	1.9823e-05	3.40683e-06	9.6308e-06
Beta_lactam	TEM-3	0	0	0	0	0	0	0	0	0	0	0	0	0	0	0	0	0	0	0	0	0	0	0	0	0	0	0	0	0	0	0	0	0	0	0	0	0	0	0	0	0	0	0	0	0	0	0	0
Beta_lactam	TEM-30	0	0	0	3.07799e-06	0	0	0	6.70778e-06	5.15456e-06	3.63775e-06	0	0	0	0	0	0	0	3.37208e-05	0	0	0	0	0	0	5.94563e-06	0	0	0	0	0	0	0	0	0	0	0	0	0	0	0	0	0	0	0	0	0	0	0
Beta_lactam	TEM-33	0	0	0	0	0	0	0	0	0	0	0	0	0	0	0	0	0	0	0	0	0	0	0	0	0	0	0	0	0	0	0	0	0	0	0	0	0	0	0	0	0	0	0	0	0	0	0	0
Beta_lactam	TEM-34	0	0	0	0	0	0	0	0	0	0	0	0	0	0	2.45008e-06	0	0	0	0	0	0	0	0	0	0	0	0	0	0	0	0	0	0	0	0	0	0	0	0	0	0	0	0	0	0	0	0	0
Beta_lactam	TEM-40	0	0	0	0	0	0	0	0	0	0	0	0	0	0	7.55443e-06	0	0	4.26956e-06	4.8141e-06	0	0	0	0	0	0	4.24118e-06	0	0	0	2.63002e-06	0	0	0	0	0	0	0	0	0	0	0	0	4.98762e-06	0	4.50012e-06	4.12979e-06	0	0
Beta_lactam	TEM-43	0	3.55164e-06	0	0	0	0	6.73742e-06	3.32001e-06	0	0	0	0	3.83969e-06	0	2.50113e-05	0	5.98693e-06	1.28087e-05	0	0	1.19963e-05	0	0	0	1.18913e-05	8.56891e-06	0	0	5.04161e-06	7.89005e-06	0	0	4.20307e-06	0	0	0	3.67363e-06	4.87877e-06	4.92371e-06	0	0	0	9.77574e-06	0	0	8.09439e-06	3.8822e-06	0
Beta_lactam	TEM-45	0	0	0	0	0	0	0	0	0	0	0	0	0	0	0	0	0	0	0	0	0	0	0	0	0	0	0	0	0	0	0	0	0	0	0	0	0	0	0	0	0	0	0	0	0	0	0	0
Beta_lactam	TEM-47	0	0	0	0	0	0	0	0	0	0	0	0	0	0	0	0	0	0	0	0	0	0	0	0	0	0	0	0	0	0	0	0	0	0	0	0	0	0	0	0	0	0	0	0	0	0	0	0
Beta_lactam	TEM-48	0	0	0	0	0	0	0	0	0	0	0	0	0	0	0	0	0	0	0	0	0	0	0	0	0	0	0	0	0	0	0	0	0	0	0	0	0	0	0	0	0	0	0	0	0	0	0	0
Beta_lactam	TEM-49	0	0	0	0	0	0	0	0	0	0	0	0	0	0	0	0	0	0	0	0	0	0	0	0	0	0	0	0	0	0	0	0	0	0	0	0	0	0	0	0	0	0	0	0	0	0	0	0
Beta_lactam	TEM-52	0	0	0	0	0	0	3.36871e-06	1.66001e-06	0	0	0	0	7.67939e-06	0	2.50113e-06	0	0	8.53912e-06	0	0	0	0	0	0	0	0	0	0	0	2.63002e-06	0	0	0	0	0	0	0	0	0	0	0	0	0	0	0	0	0	0
Beta_lactam	TEM-53	0	0	0	0	0	0	3.36871e-06	0	9.35013e-06	0	0	0	0	0	0	0	2.99347e-06	0	0	0	0	0	0	0	5.94563e-06	0	0	0	0	0	0	0	0	0	0	0	0	0	0	0	0	0	0	0	4.79361e-06	8.09439e-06	0	0
Beta_lactam	TEM-54	0	0	0	0	0	0	0	0	0	0	0	0	0	0	0	0	0	8.62626e-06	0	0	0	0	0	0	0	0	0	0	0	2.30797e-06	0	0	0	0	0	0	0	4.87877e-06	0	0	0	0	0	0	0	7.51622e-06	0	0
Beta_lactam	TEM-55	0	0	0	0	0	0	0	4.81063e-06	0	0	0	0	0	0	7.50338e-06	0	0	1.72525e-05	0	0	0	0	0	0	0	7.27059e-06	0	0	0	4.5086e-06	0	0	0	0	0	0	0	1.89177e-05	4.92371e-06	0	0	0	7.78069e-06	4.4767e-06	4.79361e-06	8.17699e-06	0	0
Beta_lactam	TEM-57	3.33443e-06	0	3.38044e-06	0	0	0	1.92498e-06	4.98002e-06	0	0	0	0	0	0	1.24036e-05	0	0	2.03893e-05	0	0	0	0	0	0	0	0	0	0	0	0	0	0	0	0	0	0	0	4.7792e-06	0	0	0	0	4.88787e-06	0	4.79361e-06	1.95752e-05	0	0
Beta_lactam	TEM-6	2.69476e-05	2.51514e-05	1.68332e-05	5.87958e-05	4.17453e-05	0	0.000139217	3.77397e-05	0.000154037	4.40241e-05	0	9.72417e-06	9.99888e-05	2.28863e-05	0.0006017	9.4369e-06	7.55697e-05	0.000965531	3.38952e-05	8.08922e-05	4.7985e-05	1.65934e-05	7.46789e-05	7.50799e-05	0.000117942	0.000170339	1.40834e-05	8.03e-05	1.52277e-05	0.000193065	0	3.70016e-05	3.82565e-05	2.6409e-05	4.07379e-05	8.87862e-05	1.0796e-05	0.000294917	0.000336521	5.65014e-05	1.17582e-05	1.98169e-05	0.000129279	9.16162e-06	0.000108981	0.000395717	3.96143e-06	4.2749e-05
Beta_lactam	TEM-60	0	0	0	0	3.43785e-06	0	0	0	0	0	0	0	0	0	2.50113e-06	0	0	4.26956e-06	0	0	0	0	5.69093e-06	0	0	0	0	0	0	5.36738e-06	0	0	0	0	0	0	0	8.96101e-06	0	0	0	0	0	0	4.79361e-06	8.17699e-06	0	0
Beta_lactam	TEM-63	1.67402e-05	7.10329e-06	6.76087e-06	1.85307e-05	1.37514e-05	0	3.56809e-05	2.66956e-05	2.57728e-05	2.05644e-05	8.70195e-06	0	2.68779e-05	0	0.000166197	0	3.29281e-05	0.000356116	4.8141e-06	2.00525e-05	2.41149e-05	5.53112e-06	2.27637e-05	1.9886e-05	4.17407e-05	6.79454e-05	9.3255e-06	1.41481e-05	5.04161e-06	8.2604e-05	1.42485e-05	1.05106e-05	4.20307e-06	3.94524e-06	0	5.33527e-05	7.04737e-06	0.000107433	6.90325e-05	3.10494e-05	6.09686e-06	9.71027e-06	5.87542e-05	0	6.27082e-05	0.000124142	0	4.8154e-06
Beta_lactam	TEM-67	0	0	2.20763e-06	0	0	0	0	1.62613e-06	0	3.71199e-06	0	0	0	0	2.85843e-06	0	0	0	0	0	0	0	0	0	0	0	0	0	0	0	0	0	0	0	0	0	0	0	0	0	0	0	9.47648e-06	0	0	1.87493e-05	0	0
Beta_lactam	TEM-68	0	0	0	0	0	0	0	0	0	0	0	0	0	0	0	0	0	0	0	0	0	0	0	0	0	0	0	0	0	0	0	0	0	0	0	0	0	0	0	0	0	0	0	0	0	0	0	0
Beta_lactam	TEM-70	0	0	0	0	0	0	3.43746e-06	0	0	0	0	0	3.83969e-06	0	0	0	0	4.26956e-06	0	0	0	0	0	0	0	0	0	0	0	0	0	5.2553e-06	0	0	0	0	0	4.87877e-06	0	0	0	0	4.58861e-06	0	0	4.0472e-06	0	0
Beta_lactam	TEM-72	0	0	0	0	0	0	0	0	0	0	0	0	0	0	0	0	0	0	0	0	0	0	0	0	0	0	0	0	0	0	0	0	0	0	0	0	0	0	0	0	0	0	0	0	0	0	0	0
Beta_lactam	TEM-75	3.31081e-05	5.51212e-05	2.80463e-05	9.83623e-05	4.68202e-05	0	0.000131383	3.97213e-05	0.000120716	3.17268e-05	0	1.04425e-05	6.76632e-05	1.26022e-05	0.000602115	1.73392e-05	0.000115677	0.0010794	2.11009e-05	7.89244e-05	5.8215e-05	1.83064e-05	6.89782e-05	6.73292e-05	0.000108231	0.000128326	1.88734e-05	5.62518e-05	1.65736e-05	0.000206146	1.04089e-05	0	6.03436e-05	2.9115e-05	2.78436e-05	0.000109383	4.02551e-06	0.000243847	0.000336933	6.26077e-05	1.24755e-05	3.69156e-05	0.000128545	1.118e-05	0.00013893	0.000384475	8.59494e-06	4.55514e-05
Beta_lactam	TEM-76	0	0	0	0	0	0	3.43746e-06	2.81185e-06	0	0	0	0	0	0	0	0	0	3.22395e-06	0	0	0	0	0	0	0	0	0	0	0	0	0	0	0	0	0	0	0	3.78354e-06	0	0	0	0	0	0	0	0	0	0
Beta_lactam	TEM-77	0	3.55164e-06	0	3.07799e-06	0	0	0	0	0	0	0	0	0	0	2.55217e-06	0	0	4.2957e-05	0	0	0	0	0	2.43502e-06	0	0	0	0	0	0	0	0	0	0	0	0	0	4.87877e-06	5.0242e-06	0	0	0	0	0	0	8.09439e-06	0	0
Beta_lactam	TEM-78	0	0	0	0	3.50801e-06	0	6.87492e-06	1.69388e-06	0	0	0	0	0	0	9.85138e-06	0	6.10911e-06	3.04097e-05	0	0	0	0	1.16141e-05	0	6.06696e-06	2.15521e-05	0	0	0	0	0	0	0	0	0	0	0	8.76187e-06	1.50726e-05	0	2.67515e-06	0	1.49629e-05	0	9.78288e-06	1.22242e-05	0	0
Beta_lactam	TEM-79	0	0	0	0	0	0	3.23121e-06	0	0	0	0	0	0	0	2.50113e-06	0	0	6.88358e-06	0	0	0	0	0	0	0	0	0	0	0	0	0	0	0	0	0	0	0	4.67964e-06	0	0	0	0	0	0	0	0	0	0
Beta_lactam	TEM-80	0	0	0	0	0	0	3.43746e-06	0	0	0	0	0	0	0	0	0	0	0	0	0	0	0	0	0	0	0	0	0	0	0	0	0	0	0	0	0	0	0	0	0	0	0	0	0	0	2.14749e-06	0	0
Beta_lactam	TEM-81	0	0	0	0	0	0	0	0	0	0	0	0	0	0	0	0	0	0	0	0	0	0	0	0	0	0	0	0	0	0	0	0	0	0	0	0	0	0	0	0	0	0	0	0	0	0	0	0
Beta_lactam	TEM-82	0	0	0	0	0	0	0	0	0	0	0	0	0	0	0	0	0	0	0	0	0	0	0	0	0	0	0	0	0	0	0	0	0	0	0	0	0	0	0	0	0	0	0	0	0	0	0	0
Beta_lactam	TEM-83	0	0	2.69055e-06	0	0	0	3.43746e-06	1.66001e-06	5.99367e-06	3.63775e-06	0	0	3.83969e-06	0	5.0533e-06	0	2.68801e-06	2.30034e-05	4.6176e-06	0	0	0	3.60038e-06	3.4902e-06	5.94563e-06	4.24118e-06	0	0	0	2.63002e-06	4.74951e-06	0	4.20307e-06	0	0	0	0	0	3.41645e-06	1.0561e-05	0	0	1.30676e-05	0	4.69578e-06	1.22242e-05	0	3.24302e-06
Beta_lactam	TEM-84	0	0	0	0	0	0	0	0	0	0	0	0	0	0	0	0	0	0	0	0	0	0	0	0	0	0	0	0	0	0	0	0	0	0	0	0	0	0	0	0	0	0	0	0	0	0	0	0
Beta_lactam	TEM-85	0	0	0	0	0	0	3.02497e-06	0	0	0	0	0	0	0	0	0	0	0	0	0	0	0	0	0	0	0	0	0	0	0	0	0	0	0	0	0	0	0	0	0	0	0	0	0	0	0	0	0
Beta_lactam	TEM-86	0	0	0	0	0	0	0	1.49062e-06	0	0	0	0	0	0	0	0	0	4.18243e-06	0	0	0	0	5.69093e-06	0	0	0	0	0	0	0	0	0	0	0	0	0	0	0	0	0	0	0	3.59109e-06	0	0	0	0	0
Beta_lactam	TEM-87	0	0	0	0	0	0	0	1.62613e-06	0	2.67263e-06	0	0	0	0	0	0	0	0	0	0	0	0	0	0	0	4.24118e-06	0	0	0	0	0	0	0	0	0	0	0	0	0	0	0	0	0	0	0	2.89085e-06	0	0
Beta_lactam	TEM-88	0	0	3.38044e-06	0	0	0	0	0	5.15456e-06	0	0	0	0	0	0	0	2.99347e-06	0	0	0	0	0	0	0	0	0	0	0	0	0	0	0	0	0	0	0	0	0	5.0242e-06	0	0	0	0	0	0	4.0472e-06	0	0
Beta_lactam	TEM-89	1.84121e-05	8.94821e-06	1.8879e-05	4.71753e-05	1.44358e-05	0	4.55486e-05	2.90322e-05	0.000120117	1.8483e-05	0	6.0024e-06	3.97437e-05	2.12969e-05	0.000319012	9.41427e-06	4.70112e-05	0.000514362	1.75869e-05	3.88734e-05	3.55132e-05	2.03224e-05	4.19387e-05	3.80775e-05	6.5786e-05	7.05239e-05	2.64321e-06	2.93072e-05	1.22787e-05	9.09447e-05	8.57576e-06	1.30198e-05	2.3385e-05	9.44286e-06	1.49226e-05	7.54059e-05	0	0.000113597	9.89304e-05	4.09607e-05	6.14431e-06	2.31394e-05	7.46069e-05	6.64053e-06	9.42028e-05	0.000251264	2.20073e-06	2.16357e-05
Beta_lactam	TEM-90	0	0	0	0	0	0	0	0	0	0	0	0	0	0	0	0	0	8.62626e-06	0	0	0	0	0	0	0	0	0	0	0	2.63002e-06	0	0	0	0	5.14367e-06	4.96069e-06	0	0	0	0	0	0	0	0	0	0	0	0
Beta_lactam	TEM-91	3.10306e-05	4.50117e-05	1.8282e-05	0.000101636	4.74283e-05	0	0.000227766	6.95848e-05	0.000195993	5.21163e-05	0	1.78925e-05	8.21224e-05	2.35763e-05	0.000925622	1.26779e-05	0.000131651	0.00154332	3.54671e-05	0.000147188	0.000103804	3.80405e-05	7.81631e-05	0.000149267	0.000200817	0.000174754	2.55975e-05	0.000106398	5.85444e-05	0.000303364	3.45067e-05	2.9494e-05	8.91223e-05	3.79226e-05	2.75701e-05	0.000174231	8.77173e-06	0.000329964	0.000428463	5.42836e-05	1.03273e-05	3.21033e-05	0.000242099	2.11342e-05	0.000239974	0.000587009	7.68517e-06	3.61646e-05
Beta_lactam	TEM-92	0	0	0	0	0	0	0	0	0	0	0	0	0	0	0	0	0	0	0	0	0	0	0	0	0	0	0	0	0	0	0	0	0	0	0	0	0	0	0	0	0	0	0	0	0	0	0	0
Beta_lactam	TEM-93	0	0	0	0	0	0	0	0	0	0	0	0	0	0	0	0	0	0	0	0	0	0	0	0	0	0	0	0	0	0	0	0	0	0	0	0	0	0	0	0	0	0	0	0	0	0	0	0
Beta_lactam	TEM-94	0	0	0	0	0	0	1.35436e-05	0	0	3.63775e-06	0	0	0	0	1.51599e-05	0	6.04802e-06	3.86003e-05	0	0	5.01884e-06	5.644e-06	0	0	0	0	0	0	0	0	0	0	0	0	0	0	0	0	0	0	0	0	0	0	2.73921e-06	0	0	0
Beta_lactam	TEM-95	0	0	0	0	0	0	3.36871e-06	3.11675e-06	0	0	0	0	0	0	2.50113e-06	4.67079e-06	6.04802e-06	1.2983e-05	0	0	0	0	0	0	5.94563e-06	4.32773e-06	0	0	0	5.36738e-06	0	0	0	0	0	0	0	1.97142e-05	9.74694e-06	0	0	0	4.78812e-06	0	0	2.44484e-05	0	0
Beta_lactam	TEM-96	0	0	3.38044e-06	0	0	0	9.89989e-06	0	0	0	0	0	0	0	2.50113e-06	0	3.05456e-06	8.45199e-06	0	0	0	0	5.80707e-06	0	0	8.56891e-06	0	4.68417e-06	0	2.63002e-06	0	0	0	0	0	0	0	9.85711e-06	4.92371e-06	3.37952e-06	3.04843e-06	0	0	0	3.42401e-06	7.76401e-06	0	4.8154e-06
Beta_lactam	THIN-B	0	0	0	0	0	0	0	0	0	0	0	0	0	0	0	0	0	0	0	0	0	0	0	0	0	0	0	0	0	0	0	0	0	0	0	0	0	0	0	0	0	0	0	0	0	0	0	0
Beta_lactam	TUS-1	0	0	0	0	0	0	0	0	0	0	0	0	0	0	0	0	0	0	0	0	0	0	0	0	0	0	0	0	0	0	0	0	0	0	0	0	0	0	0	0	0	0	0	0	0	0	0	0
Beta_lactam	Toho-1	0	0	0	0	0	0	0	0	0	0	0	0	0	0	0	0	0	0	0	0	0	0	0	0	0	0	0	0	0	0	0	0	0	0	0	0	0	0	0	0	0	0	0	0	0	0	0	0
Beta_lactam	Toho_1	0	0	0	0	0	0	0	0	0	0	0	0	0	0	0	0	0	0	0	0	0	0	0	2.21507e-06	0	0	0	0	0	0	0	0	0	0	0	0	0	0	0	0	0	0	0	0	0	0	0	0
Beta_lactam	VEB-1	2.21028e-05	1.03129e-05	0	8.33067e-06	0	0	0	1.6262e-05	0	7.53404e-06	0	0	0	0	0	0	2.33206e-05	0	0	0	0	0	0	0	0	1.62063e-05	0	0	0	6.78825e-06	0	0	0	0	0	0	0	0	7.07629e-06	0	0	0	1.78187e-05	0	0	7.82147e-06	0	0
Beta_lactam	VEB-2	0	0	0	0	0	0	0	0	0	0	0	0	0	0	0	0	5.78507e-06	0	0	0	0	0	0	0	0	0	0	0	0	0	0	0	0	0	0	0	0	0	0	0	0	0	0	0	0	0	0	0
Beta_lactam	VEB-3	0	0	0	0	0	0	0	0	0	3.47958e-06	0	0	0	0	0	0	0	0	0	0	0	0	0	0	0	0	0	0	0	0	0	0	0	0	0	0	0	0	4.70964e-06	0	0	0	0	0	0	0	0	0
Beta_lactam	VEB-4	0	0	0	0	0	0	0	0	0	0	0	0	0	0	0	0	0	0	0	0	0	0	0	0	0	0	0	0	0	0	0	0	0	0	0	0	0	0	0	0	0	0	0	0	0	0	0	0
Beta_lactam	VEB-5	0	0	0	2.94416e-06	0	0	0	0	0	0	0	0	0	0	0	0	2.92175e-06	0	0	0	0	0	0	0	0	0	0	0	0	0	0	0	0	0	0	0	0	0	0	0	0	0	0	0	0	0	0	0
Beta_lactam	VEB-6	0	0	0	0	0	0	0	0	0	0	0	0	0	0	0	0	5.49289e-06	0	0	0	0	0	0	0	0	0	0	0	0	0	0	0	0	0	0	0	0	0	4.70964e-06	0	0	0	0	0	0	0	0	0
Beta_lactam	VEB-7	0	0	0	0	2.95283e-06	0	0	3.17566e-06	0	0	0	0	0	0	0	0	0	0	0	0	0	0	0	0	0	0	0	0	0	0	0	0	0	0	0	0	0	0	0	0	0	0	0	0	0	0	0	0
Beta_lactam	VEB-8	0	0	0	0	0	0	0	0	0	0	0	0	0	0	0	0	0	0	0	0	0	0	0	0	0	0	0	0	0	0	0	0	0	0	0	0	0	0	0	0	0	0	0	0	0	0	0	0
Beta_lactam	VIM-1	0	0	0	0	0	0	0	0	0	0	0	0	0	0	0	0	0	0	0	0	0	0	0	0	0	0	0	0	0	0	0	0	0	0	0	0	0	0	0	0	0	0	0	0	0	0	0	0
Beta_lactam	VIM-10	0	0	0	0	0	0	0	0	0	0	0	0	0	0	0	0	0	0	0	0	0	0	0	0	0	0	0	0	0	0	0	0	0	0	0	0	0	0	0	0	0	0	0	0	0	0	0	0
Beta_lactam	VIM-12	0	0	0	0	0	0	0	0	0	0	0	0	0	0	0	0	0	0	0	0	0	0	0	0	0	0	0	0	0	0	0	0	0	0	0	0	0	0	0	0	0	0	0	0	0	0	0	0
Beta_lactam	VIM-13	3.6583e-06	0	0	0	0	0	0	0	0	0	0	0	0	0	0	0	0	0	0	0	0	0	0	0	0	0	0	0	0	0	0	0	0	0	0	0	0	0	0	0	0	0	0	0	0	0	0	0
Beta_lactam	VIM-14	0	0	0	0	0	0	0	0	0	0	0	0	0	0	0	0	0	0	0	0	0	0	0	0	0	0	0	0	0	0	0	0	0	0	0	0	0	0	0	0	0	0	0	0	0	0	0	0
Beta_lactam	VIM-15	0	0	0	0	0	0	0	0	0	0	0	0	0	0	0	0	0	0	0	0	0	0	0	0	0	0	0	0	0	0	0	0	0	0	0	0	0	0	0	0	0	0	0	0	0	0	0	0
Beta_lactam	VIM-16	0	0	0	0	0	0	0	0	0	0	0	0	0	0	0	0	0	0	0	0	0	0	0	0	0	0	0	0	0	0	0	0	0	0	0	0	0	0	0	0	0	0	0	0	0	0	0	0
Beta_lactam	VIM-18	0	0	0	0	0	0	0	0	0	0	0	0	0	0	0	0	0	0	0	0	0	0	0	0	0	0	0	0	0	0	0	0	0	0	0	0	0	0	0	0	0	0	0	0	0	0	0	0
Beta_lactam	VIM-2	0	0	0	0	0	0	0	0	0	0	0	0	0	0	0	0	0	0	0	0	0	0	0	0	0	0	0	0	0	0	0	0	0	0	0	0	0	0	0	0	0	0	0	0	0	0	0	0
Beta_lactam	VIM-23	0	0	0	0	0	0	0	0	0	0	0	0	0	0	0	0	0	0	0	0	0	0	0	0	0	0	0	0	0	0	0	0	0	0	0	0	0	0	0	0	0	0	0	0	0	0	0	0
Beta_lactam	VIM-24	0	0	0	0	0	0	0	0	0	0	0	0	0	0	0	0	0	0	0	0	0	0	0	0	0	0	0	0	0	0	0	0	0	0	0	0	0	0	0	0	0	0	0	0	0	0	0	0
Beta_lactam	VIM-25	0	0	0	0	0	0	0	0	0	0	0	0	0	0	0	0	0	0	0	0	0	0	0	0	0	0	0	0	0	0	0	0	0	0	0	0	0	0	0	0	0	0	0	0	0	0	0	0
Beta_lactam	VIM-26	0	0	0	0	0	0	0	0	0	0	0	0	0	0	0	0	0	0	0	0	0	0	0	0	0	0	0	0	0	0	0	0	0	0	0	0	0	0	0	0	0	0	0	0	0	0	0	0
Beta_lactam	VIM-28	0	0	0	0	0	0	0	0	0	0	0	0	0	0	0	0	0	0	0	0	0	0	0	0	0	0	0	0	0	0	0	0	0	0	0	0	0	0	0	0	0	0	0	0	0	0	0	0
Beta_lactam	VIM-30	0	0	0	0	0	0	0	0	0	0	0	0	0	0	0	0	0	0	0	0	0	0	0	0	0	0	0	0	0	0	0	0	0	0	0	0	0	0	0	0	0	0	0	0	0	0	0	0
Beta_lactam	VIM-33	0	0	0	0	0	0	0	0	0	0	0	0	0	0	0	0	0	0	0	0	0	0	0	0	0	0	0	0	0	0	0	0	0	0	0	0	0	0	0	0	0	0	0	0	0	0	0	0
Beta_lactam	VIM-34	0	0	0	0	0	0	0	0	0	0	0	0	0	0	0	0	0	0	0	0	0	0	0	0	0	0	0	0	0	0	0	0	0	0	0	0	0	0	0	0	0	0	0	0	0	0	0	0
Beta_lactam	VIM-4	0	0	0	0	0	0	0	0	0	0	0	0	0	0	0	0	0	0	0	0	0	0	0	0	0	0	0	0	0	0	0	0	0	0	0	0	0	0	0	0	0	0	0	0	0	0	0	0
Beta_lactam	VIM-7	0	0	0	0	0	0	0	0	0	0	0	0	0	0	0	0	0	0	0	0	0	0	0	0	0	0	0	0	0	0	0	0	0	0	0	0	0	0	0	0	0	0	0	0	0	0	0	0
Beta_lactam	VIM-8	0	0	0	0	0	0	0	0	0	0	0	0	0	0	0	0	0	0	0	0	0	0	0	0	0	0	0	0	0	0	0	0	0	0	0	0	0	0	0	0	0	0	0	0	0	0	0	0
Beta_lactam	VIM-9	0	0	0	0	0	0	0	0	0	0	0	0	0	0	0	0	0	0	0	0	0	0	0	0	0	0	0	0	0	0	0	0	0	0	0	0	0	0	0	0	0	0	0	0	0	0	0	0
Beta_lactam	VIM_2	0	0	0	0	0	0	0	0	0	0	0	0	0	0	0	0	0	0	0	0	0	0	0	0	0	0	0	0	0	0	0	0	0	0	0	0	0	0	0	0	0	0	0	0	0	0	0	0
Beta_lactam	ampC	0	0	0	0	0	0	5.05749e-06	1.93272e-06	0	0	0	1.08763e-05	2.58818e-06	0	1.53361e-05	5.65279e-06	7.97937e-06	0.000434437	3.09011e-05	6.33846e-05	2.54773e-05	2.73691e-05	2.78318e-05	6.29395e-05	1.16588e-05	5.34206e-05	1.40719e-05	6.19999e-05	1.70689e-05	9.26043e-05	1.98827e-05	1.19153e-05	5.90448e-05	5.98348e-06	2.88812e-05	0.00011808	0	7.3993e-06	3.79135e-06	1.16947e-05	1.26091e-06	0	7.4131e-06	1.96407e-06	6.90296e-05	9.17616e-06	0	0
Beta_lactam	blaB	0	0	0	0	0	0	0	0	0	0	0	0	0	0	0	0	0	0	0	0	0	0	0	0	0	0	0	0	0	0	0	0	0	0	0	0	0	0	0	0	0	0	0	0	0	0	0	0
Beta_lactam	blaI	0	0	0	0	0	0	0	0	0	0	0	0	0	0	0	0	0	0	0	0	0	0	0	0	0	0	0	0	0	0	0	0	0	0	0	0	0	0	0	0	0	0	0	0	0	0	0	0
Beta_lactam	blaR1	0	0	0	0	0	0	0	0	0	0	0	0	0	0	0	0	0	0	0	0	0	0	0	0	0	0	0	0	0	0	0	0	0	0	0	0	0	0	0	0	0	0	0	0	0	0	0	0
Beta_lactam	blaZ	3.36978e-06	0	0	3.96389e-06	0	4.41132e-06	0	0	0	2.04014e-06	0	0	0	0	0	0	0	0	0	6.94195e-06	0	0	0	0	0	4.31664e-06	0	0	0	5.40826e-06	0	5.45797e-06	0	4.09739e-06	0	0	0	0	2.96588e-06	0	0	5.00674e-06	0	0	0	0	7.90256e-06	0
Beta_lactam	ccrA	0	0	0	0	0	0	0	0	0	0	0	0	0	0	0	0	0	0	0	0	0	0	0	0	0	0	0	0	0	0	0	0	0	0	0	0	0	0	0	0	0	0	0	0	0	0	0	0
Beta_lactam	cephalosporinase DHA-2	0	0	0	0	0	3.29394e-06	0	0	1.80917e-05	2.74511e-06	0	0	0	0	0	0	4.56394e-06	0	0	0	0	0	8.58894e-06	0	0	3.26578e-06	0	0	0	4.05032e-06	0	0	0	2.97715e-06	0	7.41044e-06	0	0	3.79135e-06	0	0	0	3.68847e-06	1.14702e-05	0	1.2341e-05	0	0
Beta_lactam	class A beta-lactamase	5.06419e-05	7.0826e-05	0.00011183	0.000224804	1.30139e-05	6.57201e-06	2.68773e-05	5.89307e-06	0	5.30528e-05	0	1.06393e-05	1.01888e-05	3.51272e-06	5.72934e-05	8.46094e-06	3.92588e-05	0.000104837	2.94108e-05	0.000300816	0.000261825	0.000142969	0.000146658	0.000186833	0.000118519	0.00196144	0.000153913	0.000439062	0.000152642	0.000792625	0.000218449	9.51869e-05	0.00102078	0.000190278	0.000187954	0.000636207	2.18125e-05	0.00110537	0.00862975	0.000268586	6.93868e-05	0.00013427	0.000354729	5.75203e-05	0.00053813	0.00141256	0.000113818	9.46784e-05
Beta_lactam	class B beta-lactamase	0	3.9991e-06	0	0	0	0	0	0	0	0	0	0	0	0	0	0	0	0	0	0	0	0	0	0	0	0	0	0	0	0	0	0	0	0	0	0	0	0	0	0	0	0	0	0	0	0	0	0
Beta_lactam	class C beta-lactamase	0.00124331	0.00184482	0.00124517	0.00217064	0.00163059	9.99673e-05	0.004633	0.00158361	0.000157176	0.00148014	0.000271479	0.000362712	0.00221889	0.000556954	0.0207174	0.000948819	0.00476783	0.0423115	0.000578456	0.00263005	0.00352573	0.00105606	0.00189185	0.00161626	0.00206687	0.0158122	0.000888981	0.00620528	0.00142003	0.0107293	0.00119364	0.000669209	0.00737438	0.00155756	0.00154432	0.0065057	0.000387271	0.00671912	0.0102061	0.00201038	0.00102322	0.000823128	0.00904402	0.00024188	0.00803327	0.0110037	0.000384478	0.00107383
Beta_lactam	class D beta-lactamase	0	0	0	0	0	0	0	0	0	0	0	0	0	0	0	0	0	0	0	0	0	0	0	0	0	0	0	0	0	0	0	0	0	0	0	0	0	0	0	0	0	0	0	0	0	0	0	0
Beta_lactam	class_A_beta-lactamase	0	0	0	0	0	0	0	0	0	0	0	0	0	0	0	0	0	0	0	0	0	0	0	0	0	0	0	0	0	0	0	0	0	0	0	0	0	0	0	0	0	0	0	0	0	0	0	0
Beta_lactam	class_D_beta-lactamase	0	0	0	0	0	0	0	0	0	0	0	0	0	0	0	0	0	0	0	0	0	0	0	0	0	0	0	0	0	0	0	0	0	0	0	0	0	0	0	0	0	0	0	0	0	0	0	0
Beta_lactam	fmtC	3.98511e-06	0	0	5.5821e-06	0	0	0	0	0	0	0	0	0	0	8.68954e-07	1.52538e-06	1.0192e-06	0	1.60563e-06	0	0	0	0	0	0	0	1.52276e-06	0	1.75158e-06	1.79092e-06	1.02306e-06	0	0	6.68889e-06	0	0	0	1.69501e-06	1.53956e-05	1.51022e-05	3.05021e-06	1.06605e-05	1.6642e-06	1.73689e-06	0	1.37797e-06	2.95111e-05	1.67299e-06
Beta_lactam	mecA	1.08618e-05	2.19165e-05	1.48128e-06	5.34944e-06	2.50445e-06	7.50637e-06	5.87113e-06	7.46457e-07	0	0	0	5.71478e-06	6.65537e-06	4.82545e-06	0	0	2.57483e-06	0	1.01194e-05	2.28672e-05	7.72348e-06	0	0	1.70793e-06	0	7.44594e-06	3.6043e-05	0	2.25512e-05	1.15783e-05	4.18601e-06	4.56592e-06	3.64668e-06	5.15131e-06	4.14019e-06	0	0	1.27602e-05	0.000708422	4.11979e-05	1.65077e-05	6.17941e-05	1.3956e-05	0.000125303	0	1.35684e-05	0.000224668	2.22487e-05
Beta_lactam	mecC	0	0	0	0	0	0	0	0	0	0	0	0	0	0	0	0	0	0	0	0	0	0	0	0	0	0	0	0	0	0	0	0	0	0	0	0	0	0	0	0	0	0	0	0	0	0	0	0
Beta_lactam	mecI	0	1.5035e-05	0	0	0	0	0	0	0	0	0	0	1.35122e-05	0	0	0	0	0	0	3.44859e-05	0	0	0	0	0	0	4.46851e-05	0	3.38708e-05	0	0	1.12221e-05	0	0	0	0	8.71626e-06	0	0.000468326	1.29826e-05	1.22308e-05	3.62623e-05	0	2.10231e-05	1.58972e-05	7.69518e-06	6.94527e-05	0
Beta_lactam	mecR1	8.47686e-06	2.1723e-05	3.45288e-06	7.9447e-06	0	1.07081e-05	1.67841e-05	6.13023e-06	0	0	0	9.83322e-06	1.18876e-05	0	0	0	0	0	4.91725e-06	2.03263e-05	3.13627e-05	0	7.38143e-06	2.57011e-06	0	0	0.00010182	0	1.76433e-05	2.53792e-05	9.47156e-06	2.10018e-05	8.38184e-06	0	1.55515e-05	0	0	2.77534e-05	0.000636827	5.91751e-05	1.09804e-05	0.000164785	1.48818e-05	7.3519e-05	0	3.93707e-06	0.000246327	1.24929e-05
Beta_lactam	metallo-beta-lactamase	0.000533218	0.000160226	6.37139e-05	0.000511838	8.58028e-05	0.000252828	0.000192326	0.000174596	5.23051e-05	0.000267795	2.00204e-05	1.19505e-05	0.000200793	3.96519e-05	0.000644139	6.31191e-05	0.000421663	0.000880386	2.12032e-05	0.000104954	0.000129836	4.86236e-05	7.91692e-05	9.32116e-05	0.000178199	0.000527848	7.82229e-05	0.000270803	6.98306e-05	0.000498757	5.40827e-05	3.72602e-05	0.000234482	8.46219e-05	5.86631e-05	0.000317697	7.80726e-05	5.01389e-05	0.000421236	0.000107847	0.000108067	2.47741e-05	0.000604889	7.42555e-05	0.000321957	0.000296657	0.000106972	3.54345e-05
Beta_lactam	penA	5.50369e-05	9.06938e-05	1.34528e-06	9.15997e-05	0	1.06036e-05	0.000100294	4.8623e-05	0.000389357	7.67267e-05	0	3.91094e-06	4.60028e-05	8.57805e-05	1.43027e-05	0	5.30906e-05	1.7484e-05	2.10319e-06	1.62818e-06	0	3.82507e-05	0	5.24457e-06	0	4.91119e-05	5.94824e-06	0	0	7.7071e-05	0	9.69942e-06	1.89162e-05	8.30891e-06	2.05088e-05	1.25241e-05	1.4315e-06	4.00855e-06	4.62259e-05	9.77456e-06	1.12433e-05	8.3266e-06	1.83173e-06	1.32384e-05	1.73526e-05	1.28168e-05	6.32934e-05	2.3704e-06
Beta_lactam	vim-48	0	0	0	0	0	0	0	0	0	0	0	0	0	0	0	0	0	0	0	0	0	0	0	0	0	0	0	0	0	0	0	0	0	0	0	0	0	0	0	0	0	0	0	0	0	0	0	0
Bleomycin	bleO	3.51481e-05	0	1.39882e-05	6.98505e-05	6.78344e-05	0	6.94049e-05	2.74763e-05	1.25366e-05	4.56341e-05	0	1.32829e-05	4.04741e-05	0	0.000209825	2.01415e-05	0.000119436	0.000703905	9.85548e-06	6.84197e-05	0	3.37292e-05	2.42926e-05	1.66308e-05	0.000205369	0.000110842	9.54564e-06	4.81515e-05	7.37859e-05	0.000108257	0	5.83718e-05	4.10091e-05	1.70127e-05	1.01e-05	0.000100692	0	9.56287e-06	1.80151e-05	2.18644e-05	0	0	1.02194e-05	0	2.98582e-05	5.11231e-05	0	0
Bleomycin	bleomycin resistance protein	0.00158101	0.00203144	9.00854e-05	0.00234521	0.00034469	0.000275712	0.00370355	0.00053091	0.000865162	0.00143539	6.6244e-05	0.000103602	0.00186694	0.00103885	0.00400698	0.000212612	0.00190729	0.00902435	8.58289e-05	0.00052773	0.00065654	0.000428782	0.0001582	0.000528761	0.0027233	0.00168164	0.000416169	0.000749272	0.000290893	0.00213695	0.000517949	0.000319492	0.000979044	0.000567658	0.00033472	0.00158857	0.000471864	0.000851295	0.0014962	0.00126203	0.00179522	0.00138524	0.00124312	0.000346405	0.00124171	0.00117105	0.000355852	0.000756663
Carbomycin	carA	2.89637e-06	4.77806e-06	2.75729e-06	8.15127e-07	3.71454e-06	1.15597e-06	0	6.87551e-06	6.22211e-06	1.04043e-06	0	0	2.03369e-06	4.83528e-06	1.06508e-05	5.04672e-06	5.80288e-06	0	0	3.54027e-06	9.78487e-06	4.51151e-06	4.64186e-06	2.10652e-06	3.40102e-06	4.58252e-06	6.17405e-06	0	0	2.1452e-06	1.35841e-06	2.01523e-05	0	3.21797e-06	8.22315e-06	2.83762e-06	0	0	0	0	0	0	1.55331e-06	0	0	0	0	0
Chloramphenicol	catA	2.65418e-05	1.64162e-05	4.41463e-06	6.64473e-06	3.75661e-06	0	4.39932e-06	1.88968e-05	0	7.44329e-06	0	0	0	0	3.90997e-05	0	2.79065e-05	1.14657e-05	0	0	2.38052e-05	1.48535e-05	0	1.0388e-05	0	7.19745e-05	1.25216e-05	0	1.98864e-05	4.69732e-05	1.27749e-05	6.86309e-06	4.13935e-05	3.60656e-05	3.94978e-05	4.44601e-05	0	1.13637e-05	3.31908e-05	0	1.20553e-05	0	1.13335e-05	0	0	3.86703e-05	3.64236e-05	6.2886e-06
Chloramphenicol	catB	0.00316816	0.000579749	0.000194676	0.00223849	0.000550854	0.00236165	0.000346431	0.00130705	0.00202079	0.001616	3.97862e-05	0.000188983	0.00127179	0.000390473	0.00123927	0.000166559	0.00235155	0.0020882	0.000192007	0.000158284	0.000205722	0.000106382	0.000169246	0.00015697	0.000277294	0.00161459	0.000156034	0.000139826	8.08528e-05	0.00054283	0.000286256	0.000159066	0.000723584	0.000101759	0.000115305	0.000757222	0.000694721	0.000187942	0.0018112	0.000287662	0.00071036	7.62431e-05	0.00132715	0.00066413	0.00216864	0.000356361	0.000557636	0.000278921
Chloramphenicol	catD	0.00123529	0.00060376	0.00123215	0.00160527	0.000348785	0.000222411	0.00047404	0.000302361	0.00124046	0.00093609	0.000421636	0.000520925	0.000195416	0.00208371	0.000336718	0.000292906	0.00020795	0.000177265	0.000689981	0.000597114	0.000565238	0.000792752	0.000419723	0.00042176	0.000415192	0.000333875	0.000409226	0.000424242	0.000831003	0.00063511	0.000348424	0.000782069	0.000370448	0.00108599	0.000835024	0.000304987	0.00123249	0.00173429	0.000691543	0.00154408	0.00047479	0.00108887	0.00116068	0.00217828	0.000858206	0.000112264	0.00134623	0.00466638
Chloramphenicol	catP	0	0	0	0	0	0	0	0	0	0	0	0	0	0	0	0	0	0	0	9.07297e-06	8.14174e-06	0	0	1.05812e-05	0	5.75689e-06	4.81013e-06	0	0	0	6.31795e-06	0	0	0	0	0	0	2.51649e-05	1.203e-05	1.39081e-05	0	1.75301e-05	1.31367e-05	6.78599e-06	0	0	2.60319e-05	0
Chloramphenicol	catQ	2.18616e-05	0	0	3.43721e-05	4.58123e-06	0	8.88843e-06	1.0043e-05	0	1.4252e-05	0	0	4.19572e-06	0	0	0	7.97811e-06	0	0	0	0	0	0	0	0	7.65245e-05	0	0	6.58401e-06	4.47203e-05	0	0	1.64668e-05	0	3.13026e-05	0	0	0	1.29913e-05	6.75808e-06	0	0	0	0	0	5.28538e-06	0	0
Chloramphenicol	catS	5.22156e-05	4.32297e-05	5.25751e-05	0.000156102	1.66399e-05	5.39069e-05	1.18693e-05	2.26274e-05	0.000191906	5.38582e-05	3.7319e-05	0.000100561	4.01763e-05	3.95104e-05	4.36172e-06	2.427e-05	3.64356e-05	1.50433e-05	8.39531e-06	5.87585e-05	5.16603e-05	3.87798e-05	0	2.80265e-05	7.25801e-05	2.23395e-05	1.62628e-05	2.45062e-05	3.51683e-05	2.21836e-05	1.65654e-05	1.85165e-05	2.94686e-05	1.4041e-05	1.75813e-05	2.61294e-05	5.28205e-05	2.56979e-05	4.01286e-05	5.39629e-05	3.10291e-05	1.5897e-05	8.17605e-06	3.43142e-05	0.000108163	2.07416e-05	4.29699e-05	8.39759e-06
Chloramphenicol	cat_chloramphenicol acetyltransferase	0.0122931	0.00629911	0.00533677	0.0127997	0.00799352	0.00251968	0.00395946	0.00436769	0.00862965	0.00756072	0.00201615	0.00317025	0.00264532	0.017827	0.00281752	0.00320625	0.00486822	0.00202966	0.00597608	0.0044651	0.00417811	0.00427677	0.00545351	0.00237023	0.00387372	0.002391	0.00349073	0.00554235	0.00283565	0.00356403	0.00346189	0.00468765	0.00351268	0.0050535	0.00444569	0.00337328	0.0222246	0.0355913	0.0198762	0.0174402	0.0305005	0.114836	0.0903432	0.00542505	0.0115512	0.0130867	0.0123849	0.0206684
Chloramphenicol	chloramphenicol and florfenicol exporter	0.000506031	0.00105811	0.00219372	0.000583912	0.00217601	0.00131653	0.00125846	0.00028112	0.000254623	0.000656846	0.000543963	0.00148419	0.00122201	0.000346268	0.000520707	0.000444531	0.00108858	0.000835978	0.000192563	0.000480703	0.000195201	0.000632491	8.99123e-05	0.000154176	0.000222055	0.000712242	0.000169431	0.000354799	4.95371e-05	0.00050614	0.000493162	0.000429657	0.00057837	0.000523516	0.000353758	0.000524517	8.63148e-05	0.000242273	0.000410472	0.00025548	0.0001915	0.000598144	0.000483936	8.55807e-05	0.000470456	0.000531421	0.000483252	6.12832e-05
Chloramphenicol	chloramphenicol and florfenicol resistance gene	0.00178435	0.00358515	0.00312009	0.00198377	0.00401882	0.00198059	0.00353092	0.00258885	0.00500813	0.00279819	0.000918445	0.00181678	0.00254915	0.0024406	0.000778979	0.00125303	0.000749674	0.000918936	0.00114714	0.00131581	0.00100622	0.000888645	0.00120226	0.000802229	0.000996905	0.00124176	0.00144557	0.00143218	0.00403674	0.000853928	0.000924243	0.00156829	0.00106587	0.00271642	0.00169167	0.000797588	0.00053418	0.00101595	0.000489221	0.000681883	0.000714922	0.000511652	0.00111795	0.00170663	0.000354618	0.000692878	0.0011883	0.000613761
Chloramphenicol	chloramphenicol exporter	0.028908	0.0171381	0.0278293	0.0401805	0.0287873	0.0306533	0.0172287	0.00710059	0.00450376	0.0299331	0.00587423	0.0180356	0.0232638	0.00610945	0.0208033	0.0055023	0.0143438	0.0118898	0.00324835	0.00697467	0.00374355	0.00759833	0.00243013	0.00335579	0.00282116	0.0110545	0.00427216	0.00624305	0.00178688	0.00636113	0.00711774	0.00594561	0.00741165	0.00653565	0.0058443	0.00708455	0.0100734	0.00524269	0.0189299	0.00847377	0.00829892	0.0106183	0.0216657	0.0126204	0.00832141	0.0113175	0.0138857	0.00580776
Chloramphenicol	chloramphenicol_exporter	0.000584251	0.000248247	7.00343e-05	0.000404444	5.7267e-05	0.000246073	0.000268945	0.000308658	0.000115665	0.00038329	1.24463e-05	3.2148e-05	0.000170636	0.000112598	0.000428919	4.5347e-05	0.000904698	0.000922915	1.28669e-05	6.87569e-05	5.19943e-05	4.45898e-05	4.46449e-05	8.46388e-05	4.9993e-05	0.00053106	4.9176e-05	0.000111324	6.01641e-05	0.000268637	2.14774e-05	1.50332e-05	0.000259835	1.88664e-05	5.98632e-05	0.000194223	3.91157e-05	3.74982e-05	0.000394299	5.68951e-05	3.63785e-05	9.18885e-06	0.000394466	2.12996e-05	0.000312548	0.000413918	3.56156e-05	1.71837e-05
Chloramphenicol	cmlA	0.00185192	0.00255575	0.000523606	0.00282001	0.0009159	0.000861444	0.00427019	0.0023232	0.000298467	0.00265356	0.000118224	0.000168268	0.00237843	0.000549618	0.0112449	0.000605941	0.00564659	0.0201454	0.000425897	0.00281774	0.00429673	0.00100583	0.00151705	0.00186451	0.00107331	0.00729152	0.000942404	0.00472155	0.00148617	0.0131689	0.00131385	0.000821761	0.00367538	0.0013514	0.00137293	0.00627893	0.00100338	0.00114437	0.00200512	0.0013549	0.000860768	6.19168e-05	0.0124806	0.000688149	0.00656415	0.00221331	0.000685102	0.000337813
Chloramphenicol	cmrA	0	0	0	0	0	0	0	0	0	0	0	0	0	0	2.61353e-06	0	0	0	0	0	0	0	0	0	0	0	0	0	0	0	0	0	0	0	0	0	0	0	0	0	0	0	0	0	0	0	0	0
Chloramphenicol	floR	0.0088233	0.00610063	0.0010365	0.00726754	0.00205401	0.00388294	0.00463456	0.0054972	0.00195774	0.00739019	0.000302671	0.000736995	0.00384953	0.00195145	0.0103321	0.00169282	0.0163112	0.0278452	0.000530396	0.00242706	0.00135497	0.0010883	0.0013548	0.00135135	0.00116186	0.0103684	0.000718778	0.00410253	0.00089831	0.00554563	0.000906923	0.000554634	0.00519852	0.000847964	0.00104185	0.00439144	0.00045405	0.00126197	0.00801759	0.00124369	0.000940777	0.000100586	0.00741759	0.000508464	0.00771556	0.00773207	0.000378255	0.000327256
Colistin	mcr1	0	0	0	0	0	0	0	0	0	0	0	0	0	0	0	0	0	0	0	0	0	0	0	0	0	0	0	0	0	0	0	0	0	0	5.43841e-06	0	0	5.21097e-06	0	0	0	0	0	0	0	0	0	0
Fosfomycin	fosA	0	0	0	5.73364e-06	4.69625e-06	6.50492e-06	1.00403e-05	4.94758e-06	0.000140053	1.20468e-05	8.64527e-06	6.50898e-06	0	7.80485e-06	8.5934e-06	0	5.08053e-06	4.41849e-06	0	8.05178e-05	7.57297e-05	3.41154e-05	2.09664e-05	8.23188e-06	1.84591e-05	0.000101476	1.1967e-05	6.59268e-05	0	0.000137082	5.3084e-05	1.74036e-05	7.88725e-05	0	3.73511e-05	6.32475e-05	5.93077e-06	1.81762e-05	6.21646e-05	2.80623e-05	1.69096e-05	6.83331e-06	6.89961e-05	0	6.94515e-05	0.000686223	2.79626e-05	3.36876e-05
Fosfomycin	fosB	6.93078e-05	2.19231e-05	1.13708e-05	4.62885e-05	5.83136e-05	0.000102058	3.77835e-05	3.41555e-06	0	2.18436e-05	0	0	5.36126e-05	0	8.16141e-05	0	1.1854e-05	0.000182133	1.67783e-05	7.57821e-06	0	2.94966e-05	0	1.56986e-05	1.21461e-05	2.20578e-05	3.9746e-05	1.68459e-05	2.07467e-05	0	0.000192284	0	0	1.47861e-05	0	0	7.55869e-06	0	0.000209818	6.99082e-05	1.21606e-05	6.49595e-05	9.77389e-06	5.35447e-05	0	4.75847e-06	0.000127044	0
Fosfomycin	fosC	0	0	0	0	0	0	0	0	0	0	0	0	0	0	0	0	0	0	0	0	0	0	0	0	0	0	0	0	0	0	0	0	0	0	0	0	0	0	0	0	0	0	0	0	0	0	0	0
Fosfomycin	fosX	4.68263e-06	1.04429e-05	0	0	0	0	1.65577e-05	1.23116e-05	0	0	0	0	1.5334e-05	7.91383e-06	7.79314e-06	0	0	1.03054e-05	0	0	7.37042e-06	0	0	1.44869e-05	8.08868e-06	1.50761e-05	0	0	7.74382e-06	8.19474e-06	1.16723e-05	0	0	0	0	0	0	0	1.31808e-05	0	0	2.04546e-05	0	0	0	4.61791e-06	0.000101541	0
Fosmidomycin	rosA	0.000517593	0.0005109	0.000414941	0.000736204	0.000583961	3.07307e-05	0.0015102	0.000547208	0.000158033	0.000542759	8.22064e-05	8.29522e-05	0.000772937	0.000138574	0.00770549	0.000295912	0.00164592	0.0153115	0.000188482	0.00111956	0.00105073	0.000404557	0.000616947	0.000582062	0.000666881	0.00543428	0.000242005	0.00217647	0.000411591	0.00373218	0.000344347	0.00022709	0.00275407	0.000459221	0.000435798	0.00204653	0.000159308	0.00224359	0.00368425	0.000679713	0.000408188	0.000296752	0.00317692	7.36837e-05	0.00278274	0.00375018	0.000146368	0.000370147
Fosmidomycin	rosB	0.000879462	0.000962167	0.000618799	0.00121279	0.000727238	0.000150907	0.00239594	0.000963573	0.00048931	0.000785518	0.00011733	0.000133499	0.00126047	0.000333755	0.0104163	0.00051044	0.00260112	0.0220588	0.000231425	0.00130068	0.00154766	0.000516121	0.000912253	0.000770007	0.000984028	0.00804194	0.000408482	0.00305815	0.000771891	0.00529341	0.00050658	0.000357372	0.0036971	0.000753053	0.000634479	0.00291426	0.000317242	0.00367567	0.00507363	0.00101902	0.000457154	0.000335532	0.00473355	0.000173997	0.00396203	0.00560081	0.000209782	0.000739193
Fusaric_acid	fusB	0	0	0	0	0	0	0	0	0	0	0	0	0	0	0	0	0	0	0	0	0	0	0	0	0	0	0	0	0	0	0	0	0	0	0	0	0	0	0	0	0	0	0	0	0	0	0	0
Fusidic_acid	fusH	0	0	0	0	0	0	0	0	0	0	0	0	0	0	0	0	0	0	0	0	0	0	0	0	0	0	0	0	0	0	0	0	0	0	0	0	0	0	0	0	0	0	0	0	0	0	0	0
Kasugamycin	kasugamycin resistance protein ksgA	0.00104761	0.00187216	0.00126892	0.00192052	0.00156713	0.000136721	0.00546367	0.00203839	0.00061888	0.0016867	0.00040327	0.000331187	0.00274758	0.000693982	0.0194674	0.000958381	0.00494946	0.0475899	0.000716473	0.00333689	0.00382208	0.00117192	0.00197135	0.00186911	0.00231926	0.017481	0.000784469	0.00660534	0.0017117	0.0119657	0.00140793	0.000577971	0.00789673	0.00145672	0.00139166	0.00698171	0.000491517	0.00752786	0.00884083	0.00248498	0.00105899	0.000820353	0.0107037	0.000380791	0.00812079	0.0120488	0.00042299	0.00123019
MLS	ereA	0.000111302	8.32264e-06	4.81118e-06	4.1352e-05	9.78579e-06	7.85664e-05	2.25196e-05	0.000219343	8.2754e-06	4.57075e-05	0	0	3.34513e-05	2.51145e-06	1.33759e-05	1.80629e-05	0.000111245	2.55546e-05	0	0	0	0	0	0	0	7.95709e-05	0	0	0	0	0	0	3.29916e-05	0	0	9.24375e-06	1.02985e-05	0	0.000134274	0	0	0	1.73916e-05	0	0	4.78267e-05	5.52532e-06	0
MLS	ereB	0	0	0	0	0	0	0	2.05805e-06	0	0	0	0	0	0	0	0	0	0	0	0	0	0	0	0	0	0	0	0	0	2.3081e-05	0	0	0	0	0	0	0	0	0	0	0	0	0	0	0	0	0	0
MLS	erm(31)	2.07315e-05	9.39932e-06	3.06378e-06	8.36897e-06	0	5.44366e-05	0	1.10732e-05	0	1.93862e-05	0	0	2.88841e-05	0	4.39766e-06	0	1.06352e-05	0	8.55175e-06	0	5.32753e-06	4.81247e-06	5.05467e-06	1.06697e-05	1.05618e-05	3.84388e-06	1.24243e-05	0	0	2.33598e-06	4.13242e-06	0	7.54252e-06	0	4.38586e-06	8.72223e-06	6.59242e-06	4.33332e-06	4.28399e-06	4.59633e-06	1.04989e-05	0	8.7714e-06	0	8.51535e-06	3.59471e-06	3.51854e-06	4.36432e-06
MLS	erm(33)	0.000277036	4.01804e-05	2.92307e-06	0.00032286	1.17257e-05	5.53588e-05	1.56975e-05	1.28389e-05	6.91319e-06	0.000128182	0	0	2.16735e-05	2.50411e-05	0.000214771	5.04855e-06	1.89101e-05	0	5.7816e-06	1.4289e-05	7.05953e-06	1.11598e-05	3.82741e-06	2.0348e-05	4.51282e-05	0.000471153	2.48633e-05	5.06301e-06	0	2.77955e-05	2.47555e-05	6.18525e-06	0.000331841	3.28826e-05	2.77267e-05	2.06135e-05	2.55892e-06	1.93356e-05	4.09197e-05	7.71892e-05	0.000110858	0.000217842	1.15056e-05	5.759e-06	0	1.52622e-05	3.64601e-05	1.14507e-05
MLS	erm(34)	0	0	0	0	0	0	0	0	0	0	0	0	0	0	0	0	0	0	0	0	0	0	0	8.09595e-06	0	0	0	0	0	0	0	0	0	0	0	0	0	0	0	0	0	0	0	0	0	0	0	0
MLS	erm(35)	0.000165429	5.63451e-05	1.8989e-05	3.60659e-05	5.67274e-05	0.000183324	2.26929e-05	4.60046e-05	4.30481e-05	2.51438e-05	2.67321e-05	8.05059e-06	6.61385e-05	5.32947e-05	2.66174e-05	2.95169e-05	3.32363e-05	1.91118e-05	5.40845e-05	8.99076e-05	9.08141e-05	6.50528e-05	6.09384e-05	6.44055e-05	0.000109719	2.94077e-05	4.41992e-05	3.89547e-05	3.3409e-05	2.51613e-05	4.27288e-05	4.13981e-05	7.71935e-05	3.49738e-05	3.10809e-05	3.02604e-05	0	8.35013e-06	0.000191337	2.83877e-06	5.01679e-06	3.81393e-05	2.68132e-06	1.4216e-05	5.25921e-06	0	4.34447e-06	1.35248e-05
MLS	erm(36)	0.000563295	3.96157e-05	0	0.000201519	3.49902e-06	0.000208445	3.07879e-05	5.89961e-05	1.20786e-05	0.000220864	0	4.25579e-06	0.0001564	3.46477e-05	9.61106e-05	0	5.03643e-05	0	0	1.19402e-05	1.07146e-05	0	9.33843e-06	0	0	1.63856e-05	9.49143e-06	4.18374e-06	0	0	3.17664e-05	0	3.86754e-05	1.55701e-05	0	1.00979e-05	0	0	0.000299759	4.35331e-05	3.10267e-06	8.50144e-05	0	1.02783e-05	0	2.25296e-05	0	0
MLS	erm(38)	3.85544e-05	7.91026e-06	0	0	4.94992e-06	1.20336e-05	2.21135e-05	1.56772e-05	0	4.73991e-06	0	0	1.32565e-05	0	9.96766e-06	0	0	3.30508e-06	0	0	4.53491e-06	0	0	0	0	0	0	0	0	0	3.37543e-06	0	1.71598e-06	0	0	0	0	0	3.81146e-06	4.8515e-06	1.47506e-06	2.71635e-06	9.32519e-06	0	0	0	4.93106e-06	0
MLS	erm(39)	0.000165666	3.63196e-05	0	0.000106113	1.20721e-05	0.000193878	4.03636e-05	4.69484e-05	3.86041e-05	9.59781e-05	1.01169e-05	0	0.000138476	0	0.000483231	0	4.95752e-05	1.45875e-05	1.40493e-05	3.14013e-05	2.78937e-05	1.94227e-05	1.32326e-05	2.32139e-05	2.08782e-05	7.92953e-05	6.32809e-05	2.17833e-05	1.75841e-05	1.69731e-05	3.27927e-05	1.2095e-05	3.3308e-05	1.82534e-05	1.75813e-05	1.14169e-05	1.25514e-05	2.81288e-05	0.000301052	4.92357e-05	4.87496e-05	9.94139e-05	6.77278e-05	4.10318e-05	4.48119e-05	6.60659e-05	0.00020504	7.72349e-05
MLS	erm(41)	0	0	0	0	0	0	0	0	1.62501e-05	0	0	0	0	0	0	0	0	0	0	0	0	0	0	0	0	0	0	0	0	0	0	0	0	0	0	0	0	0	0	0	0	0	0	0	0	0	0	0
MLS	erm(TR)	0.00127081	0.000459643	6.00853e-05	0.00253349	4.05445e-05	0.000362663	0.000224619	7.34053e-05	0.000108636	0.0012224	3.11434e-05	1.13305e-05	0.000293929	0.000251088	0.00104147	4.3081e-05	0.000121873	0.000175057	0.000249881	0.000274702	0.000320416	0.000263982	0.000100469	0.000332446	0.00016866	0.000957484	0.000331959	6.4694e-05	8.8885e-05	0.000741572	0.000310984	0.000186315	0.00076272	0.000329774	0.000196993	0.000187904	9.9445e-05	0.000333979	0.000580445	0.000341199	0.000126088	0.00125096	0.000305368	0.000130497	0.000343463	0.000219115	0.00212625	0.000242084
MLS	ermA	0.0100052	0.00602773	0.00792563	0.00906634	0.00170032	0.00414254	0.00526544	0.00498025	0.00435063	0.00444942	0.00539917	0.00511912	0.00465883	0.003089	0.00888067	0.00297235	0.00673793	0.00277088	0.00245233	0.00170698	0.00231579	0.00306533	0.00142765	0.0036323	0.00168393	0.00456265	0.00315336	0.0034212	0.00218922	0.00399036	0.00274276	0.00203973	0.00310681	0.00231065	0.00184712	0.00111647	0.000163468	0.00074314	0.00138298	0.000673457	0.000924372	0.00350853	0.000511489	0.00031731	0.000943253	0.000434742	0.00244321	0.000368645
MLS	ermB	0.0206227	0.0244978	0.0121094	0.0398452	0.021336	0.0294832	0.0159727	0.00867078	0.0260745	0.0242588	0.0238257	0.0175078	0.021583	0.0276647	0.0124758	0.0147878	0.0158377	0.00990063	0.0372967	0.036469	0.036819	0.0381181	0.0257031	0.0196489	0.038606	0.0288045	0.0338767	0.0219342	0.0267863	0.0406168	0.0295641	0.0455027	0.0312116	0.0507202	0.0380748	0.0330102	0.103931	0.0786604	0.0918623	0.107558	0.23637	0.215331	0.104237	0.0686366	0.0962202	0.100748	0.0945911	0.097143
MLS	ermC	0.0104215	0.00651122	0.00276146	0.0201609	0.00453305	0.00972716	0.00485386	0.00114482	0.00430106	0.0108812	0.00776196	0.0056597	0.00765479	0.00720038	0.00551019	0.00403673	0.00258212	0.00243156	0.00414862	0.00784951	0.00582189	0.00784316	0.00113662	0.00204198	0.00459563	0.00585807	0.00475767	0.00266175	0.00260773	0.0105308	0.00461075	0.0067159	0.00527638	0.0115664	0.00634485	0.00856501	0.0538755	0.0375128	0.0706978	0.0474126	0.175859	0.14616	0.0467976	0.0463525	0.0375471	0.0585344	0.0465993	0.0423928
MLS	ermE	0	0	0	0	0	0	0	0	0	0	0	0	0	0	0	0	0	0	0	0	0	0	0	0	0	0	0	0	0	0	0	0	0	0	0	0	0	0	0	0	0	0	0	0	0	0	0	0
MLS	ermF	0.0115712	0.0151568	0.00688802	0.00989231	0.0160578	0.00765708	0.00977045	0.0100055	0.0256822	0.00808322	0.00908442	0.00523435	0.00709806	0.0153468	0.00327905	0.0141932	0.00470609	0.00418389	0.0252395	0.0344691	0.0278729	0.0208453	0.0296096	0.0202395	0.0266004	0.0108339	0.0185893	0.0264099	0.015188	0.0115294	0.0222462	0.0159168	0.0304396	0.011035	0.0129706	0.0190847	0.000609082	0.051264	0.0330726	0.000893416	0.0196553	0.036274	0.00152781	0.0112575	0.00600992	0.00181813	0.00703037	0.00445906
MLS	ermG	0.00719758	0.00488583	0.00803525	0.00583838	0.00425535	0.00425894	0.00595018	0.00531736	0.00728826	0.00502742	0.00438238	0.00606898	0.00505172	0.00793786	0.00484805	0.00346989	0.00488595	0.00339427	0.0219512	0.0210638	0.0227381	0.0251824	0.0133348	0.0168831	0.0190697	0.0150107	0.020678	0.0199453	0.0187818	0.021712	0.0158412	0.0217565	0.0134239	0.0189868	0.0167346	0.0105253	0.00671688	0.0194181	0.0244888	0.00951565	0.0142119	0.0253358	0.0193848	0.0158341	0.0133807	0.00535048	0.0179403	0.0202701
MLS	ermH	0	0	0	0	0	0	0	0	0	0	0	0	0	0	0	0	0	0	0	0	0	0	0	0	0	0	0	0	0	0	0	0	0	0	0	0	0	0	0	0	0	0	0	0	0	0	0	0
MLS	ermN	0	0	0	0	0	0	0	0	0	0	0	0	0	0	0	0	0	0	0	0	0	0	0	0	0	0	0	0	0	0	0	0	0	0	0	0	0	0	0	0	0	0	0	0	0	0	0	0
MLS	ermO	0	0	0	0	0	0	0	0	0	0	0	0	0	0	0	0	0	0	0	0	0	0	0	0	0	0	0	0	0	0	0	0	0	0	0	0	0	0	0	0	0	0	0	0	0	0	0	0
MLS	ermS	0	0	0	0	0	0	0	0	0	0	0	0	0	0	0	0	0	0	0	0	0	0	0	0	0	0	0	0	0	0	0	0	0	0	0	0	0	0	0	0	0	0	0	0	0	0	0	0
MLS	ermT	0.00339695	0.000824952	0.00105406	0.00634443	0.000717106	0.00178228	0.000530398	0.000200451	0.000220035	0.00295637	0.000655391	0.00123224	0.00127524	0.0021067	0.00105504	0.000493401	0.000361829	0.000640574	0.0105653	0.0139828	0.00933318	0.0205459	0.00894897	0.0162231	0.00566484	0.012087	0.0120637	0.0141408	0.0089869	0.0152032	0.0126865	0.00733443	0.00767004	0.00561725	0.00806977	0.00706174	0.0524268	0.0357788	0.0743329	0.0364172	0.14758	0.137822	0.0401877	0.0542768	0.0406346	0.0512353	0.0344487	0.0321748
MLS	ermX	0.00234879	0.000341153	3.40446e-05	0.00369789	6.09939e-05	0.00104413	0.000258785	0.000193883	0.000201683	0.0025329	7.36667e-05	3.56998e-05	0.00059074	0.000273399	0.00244365	7.13615e-05	0.000636381	0.000125032	0.00134035	0.00324494	0.000801992	0.00507208	0.000924158	0.00252469	0.000893779	0.00245046	0.00123818	0.00131634	0.00146733	0.00115462	0.00217142	0.00153139	0.00119041	0.000935308	0.0011394	0.00185467	0.0106414	0.00349581	0.00794015	0.00456414	0.0117194	0.00162707	0.00847751	0.0121658	0.00306258	0.00515412	0.00975004	0.00448275
MLS	lmrA	0	0	0	0	0	0	0	0	0	0	0	0	0	0	0	0	0	0	0	0	0	0	0	0	0	0	0	0	0	0	0	0	0	0	0	0	0	0	0	0	0	0	0	0	0	0	0	0
MLS	lmrB	2.45039e-06	1.30377e-06	0	4.67231e-06	1.34613e-06	0	0	0	3.52182e-06	7.92049e-06	0	0	1.40951e-06	0	1.44148e-05	1.80605e-05	5.45773e-06	2.1598e-05	0	0	7.19272e-06	0	0	1.45999e-06	2.18258e-06	2.8083e-06	5.64844e-06	0	0	0	0	0	1.0546e-05	0	0	4.79535e-06	0	0	4.27762e-06	0	3.68523e-06	0	0	5.98026e-06	0	0	4.70289e-06	0
MLS	lmrP	0	0	0	0	0	0	0	0	0	0	0	0	0	0	0	0	0	0	0	9.37095e-06	1.42441e-05	5.9345e-06	0	2.78794e-06	0	0	0	0	7.14026e-06	7.9011e-06	0	1.11268e-05	0	0	5.55264e-06	0	0	0	0	0	2.13689e-06	0	0	0	0	2.83701e-06	0	0
MLS	lnuA	0.00127628	0.000418592	0.000846582	0.00156634	0.000271449	0.000895514	0.000440753	6.73417e-05	0.000225932	0.00108761	3.06008e-05	0.000307477	0.000781889	0.00041125	0.000760025	0.000115991	0.000154644	0.000145343	0.000173653	0.00112607	0.000654743	0.00038219	0.00018073	2.71069e-05	0.000307801	0.000208954	0.000486831	0.000797452	0.000373589	0.000144354	0.000152039	0.000846101	0.000483026	0.000305791	0.000369326	0.000228756	0.00331459	0.00300891	0.0027164	0.0070277	0.014593	0.00518236	0.00696343	0.00184144	0.00503379	0.00520661	0.00473862	0.00684482
MLS	lnuB	0.00978233	0.00857788	0.00314723	0.0143387	0.000760471	0.0044625	0.0166937	0.00404065	0.0167831	0.00901906	0.00279103	0.00298641	0.00983351	0.0100413	0.00829573	0.00204854	0.00917604	0.0029181	0.0063748	0.00378346	0.00462794	0.0074111	0.00381976	0.00749878	0.00314771	0.00813333	0.00599622	0.00573756	0.00586293	0.00887461	0.00730283	0.00618703	0.00542769	0.00287117	0.00524898	0.00290377	0.000190489	0.000436633	0.000998848	0.000840521	0.00162009	0.00761542	0.00102374	0.000180213	0.000570688	0.000371146	0.0025953	0.000850765
MLS	lsa	0.00913177	0.00945523	0.00755386	0.0100541	0.00756066	0.00602367	0.00961553	0.00608712	0.0137197	0.00894207	0.00739088	0.00576997	0.00740801	0.015211	0.00670224	0.00713812	0.00726248	0.0048577	0.00861643	0.00727898	0.0089594	0.00909908	0.00692013	0.00537972	0.00700626	0.0088165	0.0088385	0.00572574	0.00892633	0.00931607	0.00621175	0.0126732	0.00664479	0.010618	0.0101305	0.00503989	0.00883546	0.00900879	0.00948756	0.00936079	0.00651015	0.0121951	0.00780703	0.00666074	0.00765035	0.00316588	0.0112122	0.0104712
MLS	macA	0.00132701	0.00169798	0.000780213	0.0020608	0.00109766	0.000183487	0.00336799	0.00129024	0.000609645	0.00143617	0.000249018	0.000272331	0.00201916	0.000477731	0.0171382	0.000766498	0.00427117	0.0334155	0.000437994	0.00177014	0.00217622	0.00078669	0.00133116	0.00125634	0.00148962	0.0125345	0.000487344	0.00481389	0.00109683	0.00777803	0.000978667	0.000504818	0.00617192	0.00100073	0.000981178	0.00428867	0.000419363	0.00540252	0.00759275	0.00138824	0.000859134	0.000658568	0.00791438	0.000221515	0.00608368	0.00828981	0.000349701	0.000938602
MLS	macB	0.00145251	0.00180817	0.00117108	0.00216745	0.00144098	0.000351415	0.00418611	0.00161075	0.00115518	0.00165621	0.000478587	0.000399029	0.00229436	0.000965864	0.016514	0.00125073	0.0043363	0.0355607	0.000791622	0.0023714	0.00272557	0.00113401	0.0018377	0.0015284	0.00197014	0.0134739	0.000807199	0.0051853	0.00141531	0.00848856	0.00116048	0.000816565	0.00640003	0.00150209	0.00125896	0.00488587	0.000783175	0.00588666	0.00774082	0.00163553	0.000894445	0.000888951	0.0076855	0.000459344	0.00637624	0.0083205	0.000500946	0.000952459
MLS	mefA	0.00611971	0.0138007	0.00645221	0.00496279	0.015898	0.00441501	0.00815208	0.0107771	0.0167156	0.0049235	0.00954629	0.00462833	0.00554701	0.0101115	0.004384	0.0138061	0.0045987	0.00500129	0.0222699	0.0197363	0.0211952	0.0128456	0.018948	0.0137983	0.0186573	0.00544968	0.0112016	0.0101345	0.0104602	0.00869072	0.0124451	0.00791783	0.0164347	0.00659836	0.00736104	0.0116627	0.000362754	0.00205418	0.0299683	0.00084232	0.00129603	0.0146585	0.00142938	0.00652904	0.00172015	0.000481174	0.00218641	0.00142442
MLS	mgtA	0	0	0	0	0	0	0	0	0	0	0	0	0	0	0	0	0	0	0	0	0	0	0	0	0	0	0	0	0	0	0	0	0	0	0	0	0	0	0	0	0	0	0	0	0	0	0	0
MLS	mphA	5.09257e-05	0.00106415	4.44073e-05	9.5803e-05	9.80274e-05	2.99737e-06	9.1296e-05	5.98621e-05	0	9.64847e-05	0	0	7.62773e-05	2.67724e-05	0.000271156	1.77867e-05	0.000156648	0.00216307	4.46775e-05	0.000449147	0.000361896	0.000278075	6.84225e-05	0.00010921	0.000399514	0.00126961	0.000120495	0.000438787	8.63898e-05	0.00121508	0.000202323	7.78527e-05	0.00071821	0.000286648	0.000194802	0.000825494	2.07438e-05	0.000362802	0.000332277	0.000275383	0.000530339	0	0.00149628	0.000153991	0.00452826	0.0115464	0.000144041	0.000203943
MLS	mphB	0.00224819	0.00115255	0.00221774	0.00141196	0.000400025	0.00223	0.001918	0.00258505	0.00193009	0.00149471	0.00225517	0.00183904	0.00203542	0.00201491	0.00334734	0.00176195	0.00196476	0.00151922	0.00208619	0.00232842	0.00125645	0.00174639	0.00120604	0.000939012	0.00124475	0.000715084	0.00060189	0.000674163	0.000608782	0.000564437	0.00157328	0.000898393	0.00162462	0.000656566	0.000690895	0.000842852	1.3064e-05	8.69152e-05	8.32121e-05	2.15015e-05	1.46985e-05	0.00130304	8.7269e-05	1.72522e-05	1.59078e-05	9.72046e-06	8.59397e-05	1.35361e-05
MLS	mphC	1.99829e-05	3.32789e-06	6.46692e-06	1.8386e-05	0	4.17526e-06	0	3.11086e-06	0	2.02384e-05	0	4.65069e-06	5.62156e-06	9.68055e-06	2.39238e-06	9.0266e-06	2.80488e-06	0	3.75901e-06	1.27871e-05	0	0	0	3.80428e-06	0	0	5.35202e-05	1.32586e-05	9.64481e-06	0	4.4503e-06	3.79575e-06	0	3.85072e-06	0	0	0	4.66665e-06	0.00016897	3.34371e-05	1.67813e-05	5.56337e-05	1.84152e-05	2.95761e-05	0	5.92535e-06	0.000131561	0
MLS	msrA	8.85852e-05	0	0	5.0398e-05	2.0148e-06	6.33707e-06	2.95176e-06	0	0	2.68021e-05	3.15832e-06	0	4.96354e-06	4.17409e-06	3.63108e-06	1.18896e-05	5.93718e-06	0	6.98899e-06	1.38003e-05	0	0	0	0	0	6.07555e-06	4.08978e-05	0	0	0	0	0	3.05096e-06	0	0	4.59503e-06	0	1.06243e-05	0.000186729	0.000102441	1.72138e-05	0.000114005	4.22945e-05	3.60918e-05	0	1.09151e-05	0.000338073	1.40472e-05
MLS	msrC	1.46757e-05	2.06457e-06	9.86536e-06	3.87059e-05	1.77411e-05	7.50865e-06	0.000119772	8.13326e-06	9.89492e-06	2.92595e-05	1.4143e-05	0	6.22687e-05	3.27582e-06	1.76249e-05	1.08605e-05	0	3.04919e-05	0	3.88552e-06	0	0	0	4.94475e-05	0	3.65785e-05	2.37857e-05	0	5.92119e-06	1.83772e-05	2.81724e-06	6.17217e-06	1.21664e-05	5.85044e-06	0	0	1.73018e-05	1.79423e-06	2.07945e-05	1.51636e-05	0	0.000648149	4.35476e-05	0	0	4.75329e-06	1.96658e-05	0
MLS	oleB	0	0	0	0	0	0	0	5.10845e-07	0	0	0	0	0	0	0	0	0	0	0	0	0	0	0	0	0	0	0	0	0	0	0	0	0	0	0	0	0	0	1.56571e-06	0	0	0	0	0	0	0	0	0
MLS	oleD	1.97905e-05	0	0	7.4459e-06	0	1.90315e-05	7.81753e-06	2.00784e-06	8.09593e-06	0	0	3.35074e-06	1.25287e-05	0	1.68849e-06	0	8.16766e-06	0	0	0	0	0	0	0	0	0	0	0	0	0	0	0	0	0	0	0	0	0	3.39321e-06	0	0	0	0	0	0	0	0	0
MLS	srmB	0	0	0	9.79931e-07	0	0	0	1.9378e-06	0	0	0	0	0	0	0	0	0	0	0	0	0	0	0	0	0	1.39526e-06	1.48447e-06	0	0	0	0	0	0	0	0	0	0	0	8.56927e-06	2.19669e-06	0	4.79172e-06	0	1.67824e-06	1.577e-06	1.33144e-06	5.31465e-06	1.58417e-06
MLS	tlcC	9.58903e-07	1.8536e-06	0	3.01609e-06	0	1.34827e-06	0	0	0	1.16237e-06	0	0	0	0	2.0246e-06	0	8.28967e-07	0	0	0	0	0	0	0	0	0	0	0	0	0	1.36585e-06	0	0	0	0	0	0	0	0	0	0	0	0	0	0	0	0	0
MLS	vatA	0	0	0	0	0	0	0	0	0	0	0	0	0	0	0	0	0	0	0	0	0	4.56983e-06	0	0	0	0	0	3.74524e-06	0	0	0	0	0	0	0	0	0	0	0	0	0	0	0	0	0	0	0	0
MLS	vatB	0.000876533	0.000727213	0.000727524	0.00094759	0.000690756	0.000598604	0.000670094	0.000724026	0.000949435	0.000676537	0.00100144	0.00069659	0.000521168	0.000701745	0.000802156	0.0010303	0.000799677	0.000466903	0.000568334	0.000863823	0.000755676	0.000781204	0.000656651	0.000661267	0.000309872	0.00055114	0.000649699	0.000525655	0.000831021	0.000762901	0.000653158	0.000882016	0.00058021	0.000473581	0.000515298	0.000438001	2.0026e-05	0.00071432	0.00062506	0.000403059	3.78518e-05	0.000266138	0.000432379	0.000116292	0.000160483	7.59929e-05	4.44637e-05	9.57202e-05
MLS	vatC	0	0	0	0	0	0	0	0	0	0	0	0	0	0	0	0	0	0	3.44605e-06	0	0	0	0	0	0	0	0	0	0	0	0	0	0	0	0	0	0	0	0	0	0	0	0	0	0	0	0	0
MLS	vatD	0	2.8453e-06	0	0	0	0	0	1.75732e-06	0	5.93263e-06	0	0	0	0	0	0	0	0	0	0	0	0	0	0	0	0	0	0	0	0	0	0	0	0	0	0	0	0	0	0	0	0	0	0	0	0	0	0
MLS	vatE	0.000503106	0.00626347	0.00996742	0.00140122	0.0118424	0.000325733	0.00747865	4.98486e-05	0.000114226	0.000896827	0.0230505	0.00402832	0.00405937	0.00144524	0.000770578	0.0134521	0.00023873	0.000267602	0.00162617	0.00441512	0.00145126	0.00491194	0.000239034	0.000174972	0.000710439	0.00107451	0.00136534	0.000791206	0.00102567	0.00238144	0.000416602	0.00158859	0.00131901	0.000708252	0.00113686	0.00516143	0.00594945	0.0105178	0.00359002	0.0232677	0.0386318	0.00424821	0.0109895	0.006593	0.020236	0.0306555	0.0235929	0.0208105
MLS	vatG	0	0	0	0.000411707	0	5.77964e-06	0	0	0	2.65407e-06	3.17443e-06	3.21888e-06	0	0	2.02756e-06	3.40777e-06	0	0	0	0	0	3.886e-06	4.15205e-06	0	4.33788e-06	3.09433e-06	0	0	0	5.1169e-06	0	4.40226e-06	0	5.75683e-06	3.67772e-06	7.23855e-06	0	0	0	0	0	0	0	0	0	0	0	0
MLS	vgaA	9.56502e-05	2.20751e-05	1.65678e-06	0.000113771	0	4.66765e-05	9.86866e-06	2.96422e-06	5.10331e-06	5.1443e-05	4.74954e-06	9.39421e-06	1.26598e-05	0	5.46389e-05	0	9.10281e-06	4.66067e-06	7.98987e-06	7.37092e-06	9.88818e-06	0	0	4.34153e-06	0	4.54388e-06	2.66959e-05	0	0	3.58378e-06	0	4.39033e-06	4.55867e-06	0	0	1.09407e-05	0	1.00536e-05	3.63716e-05	4.23524e-05	8.31919e-06	2.78382e-05	2.61336e-06	2.34679e-05	0	1.53275e-06	7.33701e-05	0
MLS	vgaB	5.00658e-06	0	0	1.6273e-06	0	7.80021e-06	0	5.4413e-07	0	1.88477e-06	2.2083e-06	0	9.90643e-06	0	0.000116576	0	1.01287e-06	0	0	0	0	0	0	0	0	5.87474e-06	0	0	0	0	0	0	0	0	0	0	0	0	2.55105e-06	0	0	0	0	0	0	0	6.36269e-06	0
MLS	vgaD	0	1.34251e-06	0	2.29273e-06	0	2.32938e-06	0	0	0	0	0	0	0	0	2.89744e-05	0	1.1648e-06	0	0	0	0	0	0	0	0	1.60316e-06	0	0	0	0	0	0	0	0	0	0	0	0	0	0	0	0	0	0	0	0	4.57504e-06	0
MLS	vgaE	0.000546055	0.000103492	1.31789e-05	0.000607703	4.93986e-06	0.000102688	3.8499e-05	1.75845e-05	3.20593e-06	0.000329469	1.09045e-05	7.7489e-06	9.07571e-05	1.95217e-05	0.000622272	1.10297e-05	1.80056e-05	9.36889e-06	6.97103e-06	7.44537e-06	4.72361e-05	0	0	0	7.28499e-06	0.000132513	1.52696e-05	5.11325e-06	0	2.88851e-05	4.0207e-06	0	5.69766e-05	0	5.50255e-06	2.72413e-05	0	2.30417e-05	8.14437e-05	8.88841e-05	5.02547e-06	9.77233e-05	2.33025e-05	8.29616e-06	0	1.92496e-05	0.000354161	2.62825e-06
MLS	vgbA	0	3.46656e-06	0	0	0	0	0	0	0	0	0	0	0	0	0	4.55889e-06	0	0	0	0	0	0	0	0	0	0	0	0	0	0	0	0	0	0	0	0	0	0	0	0	0	0	0	0	0	0	0	0
MLS	vgbB	0	0	0	0	0	0	0	0	0	0	0	0	0	0	0	0	0	0	0	0	0	0	0	0	0	0	0	0	0	0	0	0	0	0	0	0	0	0	0	0	0	0	0	0	0	0	0	0
Multidrug	EmrB-QacA family major facilitator transporter	0.000469398	0.000569675	0.00099442	0.000860288	0.00137742	0.0010869	0.00161628	0.000259995	0.000283148	0.000732885	0.00165838	0.00100962	0.00148269	0.000273947	0.00081228	0.000990869	0.000169824	0.00176908	0.00028968	0.000433625	0.000642934	0.000451686	0.000124636	0.000578429	0.000444204	0.000535905	0.000462025	0.000232875	0.000407344	0.00248938	0.000665544	0.000349031	0.000356206	0.000334961	0.000436679	0.000483982	0.000820606	0.000880304	0.00124923	0.00147439	0.0027517	0.00707946	0.00173378	0.00104413	0.00134712	0.00335628	0.00249952	0.00201271
Multidrug	TolC	0.00159775	0.00199495	0.00129177	0.00250772	0.00160227	0.000254161	0.00462222	0.00178985	0.000854029	0.00172892	0.000264462	0.000251041	0.00254566	0.000692942	0.0188922	0.00100705	0.00488472	0.0401636	0.000523193	0.00249539	0.00313128	0.000808887	0.00158734	0.00151691	0.0019695	0.0152149	0.000759524	0.00573803	0.00155472	0.00981689	0.0010985	0.000654564	0.00729102	0.0015172	0.00133755	0.00623895	0.000485335	0.00672896	0.00924639	0.00210228	0.000877385	0.000748338	0.00890182	0.000339296	0.00805054	0.0102175	0.000460416	0.00113167
Multidrug	abeS	8.92761e-06	0	0	0	0	0	0	0	0	0	0	0	0	0	0	0	0	0	0	0	0	0	0	0	0	0	0	0	0	0	0	0	0	0	0	0	0	0	7.38234e-06	0	0	1.27392e-05	1.30868e-05	0	0	0	0	0
Multidrug	acrA	0.000675807	0.00097491	0.000735464	0.00119307	0.000891892	9.31115e-05	0.00266491	0.000924783	0.00253487	0.00082595	0.000163137	0.000145564	0.00130376	0.000281937	0.0120539	0.000503807	0.00268054	0.0256669	0.000335852	0.00148779	0.00177999	0.000535637	0.000924603	0.000974181	0.00106437	0.00907766	0.000399577	0.00378624	0.00104087	0.00628063	0.000631674	0.000465836	0.00467006	0.00081028	0.000733378	0.00388608	0.000289413	0.00422393	0.00569665	0.0014416	0.000484129	0.00036057	0.00573107	0.000204897	0.00543882	0.0092742	0.00031567	0.000796857
Multidrug	acrB	0.00150706	0.00198386	0.00156962	0.00253498	0.00188117	0.000185235	0.00563852	0.00197976	0.00110712	0.00186646	0.00032298	0.000379588	0.00288722	0.000697739	0.0242872	0.00108599	0.00586377	0.0526758	0.000653252	0.00300951	0.00376471	0.00108809	0.00213751	0.00192305	0.00249116	0.0193583	0.0009631	0.00736818	0.00197384	0.0126914	0.0014686	0.000847487	0.00935345	0.001783	0.00158572	0.00800997	0.000620317	0.00865496	0.0119079	0.00262162	0.001216	0.000949039	0.0117529	0.000438739	0.0102537	0.015234	0.00056655	0.00145513
Multidrug	acrF	7.23257e-05	7.44559e-05	6.0411e-05	9.70756e-05	7.57503e-05	4.84468e-06	0.00021304	7.73812e-05	0.000255308	8.51762e-05	1.28938e-05	1.45767e-05	0.000132845	3.69875e-05	0.000952744	3.84723e-05	0.000234001	0.00204361	4.33955e-05	0.000110602	0.000125575	5.16352e-05	0.000101637	7.15687e-05	0.000103004	0.000774585	3.36513e-05	0.000307947	7.60942e-05	0.000471042	5.35702e-05	3.01409e-05	0.00034518	9.16425e-05	5.9866e-05	0.000310252	2.95345e-05	0.000373982	0.000517097	9.83978e-05	5.70025e-05	4.04284e-05	0.000430829	1.75605e-05	0.000393219	0.00049297	1.7432e-05	5.32282e-05
Multidrug	adeA	6.05321e-05	3.95231e-05	7.35575e-06	7.78954e-05	0	9.52194e-06	1.32143e-05	1.29341e-05	0	5.50652e-05	2.88585e-06	3.44127e-06	1.1149e-05	1.59476e-05	2.734e-05	1.55587e-05	5.94315e-05	2.43539e-05	0	0	0	0	0	8.32417e-06	0	3.66713e-05	0	0	0	1.7444e-06	0	0	1.53636e-05	0	7.28115e-06	0	0	0	2.91217e-05	0	0	9.90844e-06	7.06025e-06	0	0	0	0	0
Multidrug	adeB	0.000487364	0.000360534	5.44589e-05	0.000740264	0.000108431	0.000105311	0.000120136	9.98492e-05	8.72703e-05	0.000504499	1.20114e-06	1.8162e-05	8.47273e-05	8.82549e-05	0.000260889	4.8015e-05	0.000587391	0.000194306	4.00866e-06	0	1.6205e-06	2.5144e-06	4.37977e-06	2.46921e-05	1.63505e-06	0.000388256	3.52935e-06	2.52371e-06	1.38644e-06	2.30146e-05	7.9175e-06	1.33236e-06	0.00020936	5.32469e-06	1.40639e-05	0	1.01025e-06	4.00659e-06	0.000298383	8.71283e-07	4.10586e-06	4.92079e-06	9.51995e-05	1.09191e-05	7.02176e-07	9.3944e-06	1.06761e-06	0
Multidrug	adeC	0.000397424	0.000315994	9.03228e-05	0.000488256	0.000109315	0.000115585	0.000758474	0.000249727	0.000202842	0.00052974	9.07597e-05	0.000103198	0.000414147	0.00010314	0.000438675	8.77555e-05	0.00046552	0.000963623	7.54703e-05	3.15289e-05	0.000224738	3.97928e-05	6.20341e-05	0.000392852	3.57047e-05	0.000329036	0.000137968	4.40508e-05	9.82216e-05	0.000876035	0.000207136	3.49442e-05	0.000153733	3.18364e-05	0.000138095	8.23807e-05	5.3514e-06	6.67182e-06	0.000123408	3.15378e-05	5.9511e-06	0.000661592	9.64791e-05	3.06962e-06	2.32763e-06	5.13356e-06	2.65065e-05	7.92127e-06
Multidrug	adeJ	0.00157576	0.00148978	0.000177465	0.00203503	0.000360597	0.000380792	0.000510718	0.00045858	0.00040392	0.00160543	1.41139e-05	6.15893e-05	0.000427382	0.000299353	0.000950774	0.000423208	0.00322914	0.000444326	6.45365e-06	3.61375e-06	1.27728e-05	2.0841e-05	8.44539e-06	0.000363107	3.21446e-06	0.00172014	2.74982e-05	9.53549e-06	6.84208e-06	0.00015873	4.24471e-05	1.27566e-05	0.00073119	4.68599e-05	7.97281e-05	0.00013834	1.98612e-06	3.95651e-06	0.000628306	6.93732e-06	5.12933e-06	1.04996e-05	0.000202158	6.52917e-06	6.10884e-06	2.77976e-05	1.04944e-06	0
Multidrug	adeK	0.000731649	0.00090725	0.000110373	0.00112609	0.000180929	0.000284907	0.000280495	0.000319258	0.000191791	0.00096285	4.15865e-06	3.09303e-05	0.00022782	0.000169925	0.00057657	0.000172478	0.00181282	0.000252377	0	4.0036e-06	2.14032e-05	0	7.10744e-06	0.000236288	0	0.000939899	1.59911e-05	1.39686e-05	0	0.000125602	3.19788e-05	6.69734e-06	0.000371294	1.71448e-05	2.71978e-05	4.24833e-05	0	0	0.000430461	0	9.55688e-06	8.41482e-06	0.000120339	0	5.37588e-06	1.14502e-05	0	0
Multidrug	amrB	6.72671e-05	1.71298e-05	2.66632e-06	5.46112e-05	3.74971e-06	8.39835e-06	8.23103e-06	1.94944e-05	9.96517e-05	4.44433e-05	2.3873e-06	9.06594e-07	1.19241e-05	1.33594e-05	9.52604e-06	5.96077e-06	6.01684e-05	1.6327e-05	6.32715e-06	1.15735e-06	0	4.17252e-06	5.60209e-06	1.07038e-06	8.17869e-06	3.33104e-05	2.60933e-06	1.94528e-05	5.35722e-06	2.89807e-06	1.14699e-05	0	1.52537e-05	3.40001e-06	1.38223e-06	8.14857e-06	3.80018e-06	2.34637e-06	4.38255e-05	4.27776e-06	2.48987e-06	1.35849e-06	1.13981e-05	4.15999e-06	8.31591e-07	3.28404e-06	1.06453e-06	6.43792e-06
Multidrug	bicyclomycin-multidrug_efflux_protein_bcr	0.000954574	0.00103953	0.000850743	0.00143878	0.000963431	5.68073e-05	0.00349743	0.00110187	0.000792208	0.000894982	0.000181927	0.000133108	0.00169446	0.000408049	0.0155929	0.000691794	0.00327736	0.0328181	0.000480146	0.00198699	0.00205517	0.000738583	0.00145423	0.0011051	0.0012896	0.0122901	0.000539182	0.00453011	0.00131832	0.00755131	0.000823452	0.000467226	0.0056616	0.00100725	0.000850194	0.00389888	0.000377131	0.00528553	0.00683	0.00129661	0.00069849	0.00055929	0.00691065	0.000174452	0.00580584	0.00843066	0.000368436	0.000967883
Multidrug	bpeE	0	0	0	0	0	0	0	0	0	0	0	0	0	0	0	0	0	0	0	0	0	0	0	0	0	0	0	0	0	0	0	0	0	0	0	0	0	0	0	0	0	0	0	0	0	0	0	0
Multidrug	bpeF	3.63196e-06	3.53641e-06	9.29817e-07	0	0	1.08058e-06	9.0806e-07	2.2008e-06	1.58332e-06	9.8058e-07	0	0	1.05614e-06	0	6.74197e-07	0	0	1.17438e-06	0	0	1.61684e-06	0	0	1.09396e-06	0	4.17632e-06	2.51375e-06	0	2.718e-06	2.79235e-06	1.28026e-06	0	1.10985e-06	1.08517e-06	1.38651e-06	0	0	0	7.99041e-06	0	0	0	0	0	1.18667e-06	0	0	0
Multidrug	ceoA	0	0	0	0	0	0	0	0	0	0	0	0	0	0	0	0	0	0	0	0	0	0	0	0	0	0	0	0	0	0	0	0	0	5.6289e-06	0	0	0	0	0	0	0	0	0	0	0	0	0	0
Multidrug	ceoB	1.20477e-05	8.52433e-06	0	2.48908e-06	1.90361e-06	4.3221e-06	3.43169e-06	8.92462e-06	2.55271e-06	2.53878e-06	1.21166e-06	0	2.18221e-06	5.67004e-06	4.1399e-06	2.00753e-06	3.75874e-06	0	2.60586e-06	3.191e-06	6.64737e-06	1.54031e-06	1.22096e-06	1.62746e-06	1.62195e-06	9.03445e-06	1.27199e-06	1.23108e-06	2.72901e-06	1.07145e-05	2.19474e-06	0	0	1.60039e-05	5.51514e-06	5.48173e-06	0	1.33142e-06	9.21749e-06	2.49988e-06	0	0	1.31756e-06	1.36866e-06	3.92306e-06	2.2359e-06	1.08112e-06	0
Multidrug	cmeA	0	5.53553e-06	0	0	0	0	0	2.61366e-06	3.83007e-06	0	0	0	0	0	3.93799e-06	0	0	0	0	0	9.44398e-06	0	0	0	0	0	0	0	0	0	4.13181e-05	0	1.97862e-05	0	0	0	0	0	0	0	0	0	0	0	7.62371e-06	0	0	0
Multidrug	cmeB	3.44331e-06	6.19907e-06	4.40513e-06	2.07293e-06	1.49372e-05	2.05781e-06	1.62592e-06	9.15978e-06	3.791e-06	1.71494e-06	9.76749e-07	0	1.87479e-06	2.65665e-06	2.45647e-06	2.1233e-06	3.96481e-06	0	3.62405e-06	6.63984e-06	4.14054e-06	1.5521e-06	1.52348e-05	3.57137e-06	1.00105e-06	4.35586e-06	0	3.2414e-05	3.11242e-06	8.38385e-06	2.78117e-05	1.41571e-06	1.64177e-05	8.41383e-07	0	1.07239e-05	0	6.2754e-06	3.6752e-06	2.26534e-06	6.33016e-07	6.75756e-06	3.56615e-06	3.66465e-06	5.542e-06	6.0646e-06	3.85645e-06	8.37781e-07
Multidrug	emrA	0.00105227	0.001274	0.00102173	0.00174912	0.00125076	6.76904e-05	0.00376354	0.00124463	0.000292862	0.00107755	0.000227228	0.000237845	0.00187817	0.000409222	0.0171664	0.000703331	0.00369224	0.0344936	0.000369182	0.00213341	0.00259625	0.000791891	0.00139475	0.00146548	0.00159776	0.0130283	0.000615318	0.00457714	0.00126284	0.00908913	0.000921127	0.000523206	0.00624509	0.00106171	0.000832428	0.00526541	0.000440614	0.00632222	0.00853953	0.00172644	0.000822595	0.000547277	0.00737834	0.000238066	0.00660773	0.00902466	0.00039686	0.0010567
Multidrug	emrB	0.00116884	0.0016804	0.00117797	0.00205621	0.00154486	0.000133729	0.00430775	0.00157011	0.00113048	0.00154332	0.000294772	0.000272923	0.00224949	0.000592916	0.0196328	0.000843049	0.00523458	0.0428683	0.00050809	0.00255317	0.00283725	0.00108098	0.00153032	0.0014946	0.00184359	0.0149391	0.000851637	0.00538768	0.00147741	0.00996849	0.0010831	0.000741161	0.0071594	0.00125669	0.00105596	0.00596173	0.000552523	0.00691142	0.00926093	0.00201438	0.000893948	0.000697739	0.0091409	0.000271557	0.007915	0.0103095	0.00049716	0.00118242
Multidrug	emrD	0.0010321	0.00153091	0.000919083	0.00157133	0.00134509	8.35864e-05	0.00365288	0.00147494	0.000631023	0.00120034	0.000265531	0.000207565	0.00193708	0.000468277	0.0148451	0.000726622	0.00379302	0.0312419	0.000409148	0.00194771	0.00234879	0.000810406	0.0012475	0.00117006	0.00164223	0.0111844	0.000557157	0.00464938	0.00139955	0.00837049	0.000925728	0.000535662	0.00524417	0.00126255	0.00105885	0.00561567	0.000468825	0.00531746	0.00832714	0.00150361	0.000849761	0.000533834	0.00766346	0.00025255	0.00676761	0.00895975	0.000382027	0.00103777
Multidrug	emrE	0.000562079	0.00108378	0.00102305	0.000416682	0.000634969	0	0.00195907	0.000737499	2.45242e-05	0.000267145	7.5582e-05	0.000131986	0.000930846	0.00018172	0.0107498	0.000137764	0.00134967	0.0157787	0.000123875	0.000467076	0.000650141	0.000231155	0.00041495	0.000771393	0.000435493	0.00229691	0.000266216	0.00282011	0.000646722	0.00319319	0.000440067	0.000219741	0.00134743	0.000177173	0.000247732	0.00121887	1.40059e-05	0.000229104	0.000809933	0.000326286	0.000612373	0	0.0016542	3.95013e-05	0.00386494	0.00539011	3.8553e-05	0.000247505
Multidrug	emrK	0.000956413	0.001355	0.00136382	0.00176339	0.00113675	3.2456e-05	0.00418044	0.00129988	0.000118886	0.00114892	0.000249492	0.000277105	0.00198731	0.000510801	0.0185211	0.000748477	0.0035555	0.0430754	0.000373123	0.00254688	0.00325344	0.000818604	0.00152718	0.00155377	0.00202999	0.0144024	0.000591773	0.00524141	0.00136822	0.00992437	0.00106159	0.000567267	0.00718763	0.00118391	0.00111331	0.00461913	0.000176135	0.00496338	0.00913294	0.00179603	0.000828726	0.000617801	0.0082125	0.000208504	0.00696186	0.0093198	0.00037426	0.00113935
Multidrug	major_facilitator_superfamily_transporter	0.000925883	0.00113014	0.000108368	0.00137168	0.00026978	0.000266413	0.00037655	0.000353292	0.000261394	0.00107066	1.79902e-05	4.62203e-05	0.00027356	0.000250147	0.000914145	0.000206314	0.00179808	0.000310704	2.72496e-05	2.8598e-05	2.27897e-05	3.2107e-05	3.13363e-06	0.000222347	2.16866e-05	0.00103072	5.39332e-05	2.31079e-05	3.35891e-05	0.000233236	7.57532e-05	3.26977e-05	0.000527323	2.5429e-05	9.03503e-05	5.68431e-05	5.13517e-06	3.16138e-05	0.000587154	7.28576e-05	5.31592e-05	0.000329015	0.000176406	5.78616e-05	6.06351e-05	0.000488221	0.000598369	5.27297e-05
Multidrug	marR	0.000743872	0.000577075	0.000129018	0.00109453	0.000190886	0.000277189	0.000210588	0.00018606	0.000216898	0.000771266	2.49636e-05	4.78568e-05	0.000248464	9.26953e-05	0.000616488	9.99023e-05	0.00127932	0.000320566	0	3.63598e-05	0	1.07612e-05	0	6.66915e-05	0	0.000824618	0.000171707	0	2.73246e-05	5.92953e-05	1.50866e-05	0	0.000436748	0	7.20534e-06	4.387e-05	2.05668e-05	2.82824e-05	0.000510484	0.000125955	5.32576e-06	0.00019601	5.48883e-05	6.98807e-05	2.81694e-05	4.63245e-05	0.000320777	1.77815e-05
Multidrug	mdfA	0.00136675	0.0019235	0.00101732	0.00249811	0.0013957	0.000247925	0.0038899	0.00140479	0.000501801	0.00179676	0.000207713	0.000252105	0.00193946	0.00055202	0.016899	0.000765219	0.00505251	0.0357993	0.000384489	0.00189355	0.00256824	0.000700833	0.00141658	0.00142892	0.00156135	0.0137427	0.000585197	0.00455374	0.00127984	0.00867444	0.000901981	0.000606756	0.00653368	0.000961066	0.00100975	0.00467227	0.000463139	0.00487826	0.0070432	0.0016169	0.000660549	0.000604986	0.00764382	0.00024466	0.00584834	0.00831721	0.00036987	0.000965969
Multidrug	mdtA	0.000831445	0.00114121	0.000992558	0.00139187	0.0011377	9.30859e-05	0.0034404	0.00119416	0.000410475	0.000981684	0.000180694	0.000228687	0.00170362	0.00042852	0.0162549	0.000534277	0.0035154	0.034013	0.000386566	0.00192645	0.00197886	0.000749727	0.00115922	0.00115558	0.00126618	0.011975	0.000584222	0.00460987	0.00111821	0.00812334	0.00078339	0.000602788	0.00547666	0.00108841	0.000985147	0.00425462	0.000385299	0.00531442	0.00700592	0.00151954	0.000795644	0.000599386	0.00765854	0.00024837	0.0065663	0.00822134	0.00032322	0.000966927
Multidrug	mdtB	0.00111237	0.00126331	0.000827618	0.00145458	0.00116053	0.000134816	0.00385077	0.00131821	0.000668294	0.00114642	0.000162082	0.000192283	0.0018219	0.000457952	0.0159983	0.000659005	0.00378632	0.0350151	0.00043945	0.00208913	0.0022787	0.000658167	0.00143636	0.00128976	0.00158806	0.0136026	0.000526636	0.00511686	0.00126527	0.00851458	0.00093213	0.000561775	0.0063311	0.00113762	0.00105815	0.00486	0.000544006	0.00616335	0.00708166	0.00160197	0.000720878	0.000604662	0.00792131	0.000257796	0.00653054	0.00930685	0.000339949	0.00093835
Multidrug	mdtC	0.000944534	0.00124626	0.000855534	0.00135177	0.00121061	0.000107911	0.00364487	0.00129491	0.00144942	0.00122308	0.000209328	0.000219711	0.00165081	0.000446938	0.0157967	0.000666127	0.00387752	0.0341874	0.000406905	0.00209847	0.00220305	0.000798993	0.00130176	0.00114689	0.00139422	0.0131834	0.000598709	0.00462836	0.00115281	0.00831938	0.000998276	0.000551413	0.00615783	0.00103107	0.000947503	0.00451594	0.000541559	0.00624062	0.00670861	0.0017269	0.00069056	0.000520638	0.00803652	0.000259494	0.0067349	0.00874893	0.000397167	0.00106161
Multidrug	mdtD	0.000752124	0.00101225	0.000900533	0.00134882	0.0011242	6.28015e-05	0.00335778	0.0011611	0.000230233	0.00112492	0.000177714	0.000198988	0.00164406	0.000476199	0.0159167	0.000679355	0.00369028	0.0325035	0.000385088	0.00193387	0.00229056	0.000659999	0.00126455	0.00112895	0.00138923	0.0121597	0.000505937	0.00430455	0.00115013	0.00801789	0.000803515	0.000575117	0.00577591	0.00102787	0.000919759	0.00449995	0.000544927	0.00599183	0.00673937	0.00157634	0.000717344	0.000517246	0.00756763	0.000212852	0.00611113	0.00851575	0.000367457	0.000928161
Multidrug	mdtE	0.00119116	0.00190542	0.001322	0.00207033	0.00177592	9.53778e-05	0.00485273	0.00188649	0.000459682	0.00162703	0.000274283	0.000300484	0.00239977	0.000650887	0.0193005	0.00120015	0.00510535	0.0436056	0.000510736	0.00290423	0.00359258	0.000928467	0.00158958	0.00167916	0.00246971	0.0156084	0.00090809	0.00637527	0.00192256	0.0104791	0.00120723	0.000781676	0.00773846	0.00148823	0.00153505	0.00763027	0.000609747	0.00706357	0.0104127	0.00217145	0.000845382	0.000722941	0.0097642	0.000327694	0.00896549	0.0124529	0.000492016	0.00121215
Multidrug	mdtF	0.00126136	0.00183755	0.00125797	0.00210285	0.00171995	0.000123014	0.00458667	0.00166433	0.000116041	0.00142052	0.000305676	0.000298251	0.00220898	0.000579524	0.0194069	0.000884008	0.00481655	0.0394926	0.000540076	0.00252027	0.00307772	0.000810905	0.00152478	0.00157586	0.00200069	0.0142016	0.000729064	0.00571407	0.00149669	0.00958015	0.00105941	0.000680877	0.0066571	0.00141542	0.00126009	0.00626124	0.000533521	0.0066551	0.0103933	0.00203275	0.000934682	0.000781417	0.00872893	0.000263584	0.00809327	0.0104565	0.00041385	0.00100421
Multidrug	mdtG	0.000908369	0.00112961	0.000826371	0.00134104	0.00122508	0.00012643	0.00335978	0.00104715	0.000298467	0.00104229	0.000199701	0.00018545	0.00167757	0.000383423	0.0161288	0.000652396	0.00350177	0.0321303	0.000376486	0.00181352	0.00217214	0.000622244	0.00118511	0.00121355	0.00142261	0.0117292	0.000628973	0.00407893	0.00100216	0.00735941	0.000897895	0.000515885	0.00602199	0.00098581	0.000914239	0.00423704	0.000360438	0.00492916	0.00681897	0.0015022	0.000680818	0.000461444	0.00672527	0.000156354	0.005647	0.00802017	0.000253095	0.000849772
Multidrug	mdtH	0.00083139	0.0010087	0.000743203	0.00121065	0.00108448	3.89589e-05	0.00312692	0.00103001	0.00140317	0.0010293	0.000196021	0.000205367	0.00169306	0.000330913	0.0155471	0.000636835	0.00346881	0.0312732	0.000359658	0.00181608	0.00218073	0.000745974	0.00130488	0.00118206	0.00132779	0.0113093	0.000586439	0.00420792	0.00104572	0.00731573	0.000736804	0.000404503	0.00521776	0.00100788	0.000909745	0.00394949	0.000353	0.00492166	0.00697004	0.00148942	0.000702601	0.00049832	0.00671476	0.000171428	0.00579887	0.00806702	0.000321179	0.00079389
Multidrug	mdtK	0.00150234	0.00162383	0.000797392	0.00231772	0.00118439	0.000206629	0.00327834	0.0011649	0.000533362	0.0016618	0.00020822	0.000183591	0.00176607	0.000436129	0.0158446	0.000624863	0.00471359	0.0303704	0.000363834	0.00190158	0.0020606	0.000627892	0.0012053	0.00120008	0.00111027	0.0119215	0.000472558	0.00421886	0.000985894	0.00734505	0.00079638	0.000544091	0.00585606	0.000805981	0.000959133	0.00344581	0.000423355	0.00525227	0.00663213	0.00125582	0.000642749	0.00051795	0.00654642	9.17087e-05	0.00525757	0.00696971	0.000294555	0.000972703
Multidrug	mdtL	0.00103779	0.00203622	0.00122268	0.00183745	0.00158743	0.000111112	0.00413991	0.00175161	0.00044127	0.00137868	0.000332228	0.0003417	0.00207266	0.000551422	0.0187848	0.000886352	0.00517803	0.0392492	0.000564343	0.00274017	0.00311204	0.00093067	0.00149387	0.00127768	0.00225098	0.0140142	0.000771786	0.00577062	0.00166065	0.00973383	0.00134224	0.00064928	0.00652494	0.00130859	0.00129943	0.00658098	0.000500246	0.00654209	0.0105384	0.00194631	0.000872186	0.000759755	0.00854108	0.000281913	0.00736535	0.0101237	0.000383166	0.0010582
Multidrug	mdtM	0.00100613	0.00156336	0.00129943	0.00169072	0.00128626	3.61614e-05	0.00388272	0.00136916	0.000566861	0.00124824	0.000269601	0.000280776	0.00203296	0.000653783	0.0183152	0.000859582	0.00456172	0.0397789	0.000545678	0.00213991	0.00286789	0.000831422	0.0014083	0.00153382	0.00218677	0.0150048	0.000760336	0.00515574	0.00157298	0.0101443	0.00112171	0.000658062	0.0069035	0.0013268	0.00119688	0.00568889	0.000611403	0.00612077	0.0103894	0.00207977	0.000775357	0.000790959	0.008987	0.000258754	0.00793095	0.0104376	0.000398526	0.0011086
Multidrug	mdtN	0.000966413	0.00157582	0.0010371	0.00159681	0.00136345	0.00011945	0.00392565	0.00149138	0.000199293	0.00132866	0.00016175	0.000219409	0.00193881	0.000385021	0.0157804	0.000742819	0.00441291	0.0351621	0.000531856	0.00214102	0.00259802	0.000769999	0.00131984	0.00133521	0.00200992	0.0119958	0.00077648	0.00487613	0.00130427	0.00816517	0.000868736	0.000561728	0.00565132	0.00143993	0.00100038	0.00527326	0.000569884	0.00639514	0.00833575	0.00171697	0.000813335	0.000713489	0.0083427	0.000235322	0.00702678	0.00946021	0.000401115	0.0010962
Multidrug	mdtO	0.00110825	0.00180241	0.00114148	0.00197693	0.00157404	6.46324e-05	0.00418626	0.00148339	0.000122149	0.00138831	0.00027169	0.000287639	0.00207461	0.000480911	0.0182896	0.000950805	0.00458441	0.0374948	0.000531309	0.00226226	0.00278335	0.00100593	0.00162704	0.0015381	0.00193336	0.0141115	0.000707282	0.00569756	0.00158825	0.00953104	0.00100878	0.000664212	0.00679545	0.00138472	0.00129497	0.00605848	0.000592794	0.00669259	0.00986021	0.00195767	0.001006	0.000861054	0.00914336	0.000251297	0.00803287	0.0105951	0.0003829	0.00105331
Multidrug	mdtP	0.00108639	0.0017712	0.00118299	0.00177559	0.00162142	8.3742e-05	0.00494512	0.00195884	0.000126035	0.00156732	0.000196451	0.000381092	0.00234277	0.000642065	0.0179785	0.00107264	0.00473066	0.0421968	0.000526676	0.00262376	0.0031661	0.00102527	0.00166708	0.00149839	0.0021427	0.0148772	0.000794038	0.00612993	0.001632	0.0101507	0.00112932	0.000657069	0.00748069	0.00150694	0.00141225	0.00740322	0.000634092	0.00765928	0.00940221	0.00221198	0.000847432	0.000718267	0.00910426	0.000279509	0.00863013	0.011905	0.000425532	0.00124704
Multidrug	mepA	0	0	0	0	0	0	9.00422e-06	0	3.8695e-06	0	0	0	0	0	0	0	0	0	1.22114e-05	0	0	7.01508e-06	7.21776e-06	5.04426e-06	0	0	9.2866e-05	0	0	9.7346e-06	6.08524e-06	2.67971e-05	2.71374e-06	0	6.45844e-06	0	0	1.49642e-05	4.40316e-05	3.29429e-05	7.77206e-06	3.26109e-05	6.26251e-06	9.639e-06	0	0	6.77663e-05	1.80727e-06
Multidrug	mexA	1.5208e-05	2.05365e-05	0	1.05333e-05	1.61188e-05	1.84258e-05	1.63852e-06	1.57405e-05	8.61582e-06	1.02351e-05	3.25753e-06	0	4.75842e-06	0	2.95095e-05	9.51005e-06	4.77789e-05	5.85924e-06	2.94226e-06	5.45728e-06	4.49075e-06	0	0	0	0	5.94527e-05	0	2.92931e-06	0	2.28433e-06	0	3.9346e-06	3.83233e-05	0	4.29068e-06	9.82375e-06	2.4888e-06	7.73091e-06	1.7779e-05	3.8744e-06	0	0	0	0	0	0	4.99046e-06	0
Multidrug	mexB	0.000604916	0.000540819	9.7229e-05	0.000796013	0.000224756	0.000190548	0.000251776	0.000229163	0.000104914	0.000573845	6.36056e-06	3.50166e-05	0.000220556	0.000125806	0.000659278	0.000176616	0.00137821	0.00052213	1.33942e-05	2.29119e-05	3.1078e-05	7.59149e-06	3.26063e-05	0.000124013	1.99861e-05	0.000836339	1.85323e-05	4.30246e-05	1.64997e-05	0.00015741	3.21608e-05	1.11847e-05	0.000463836	6.66532e-05	4.42849e-05	9.21596e-05	8.136e-06	9.47171e-05	0.000348462	2.63016e-05	2.20748e-05	2.13228e-05	0.000159359	3.2362e-05	6.28812e-05	0.000130373	1.48872e-05	2.01307e-05
Multidrug	mexC	4.20926e-05	6.64217e-06	0	2.32111e-05	5.13311e-06	1.03359e-05	4.21698e-06	2.86735e-05	2.48048e-06	1.87637e-05	0	1.04385e-05	7.47043e-06	0	1.81066e-06	1.30418e-05	8.51932e-05	8.17798e-06	0	0	5.88015e-06	0	0	2.81926e-06	4.21458e-06	4.4392e-05	0	2.33134e-06	0	3.01461e-06	0	3.88376e-06	3.14418e-05	0	3.64922e-06	6.73354e-06	1.71758e-06	3.6055e-06	2.22036e-05	0	0	0	0	2.15428e-06	0	2.99095e-06	0	0
Multidrug	mexD	0.000155076	4.42378e-05	0	8.82283e-05	3.1108e-05	5.48717e-05	1.64932e-05	0.000115677	5.75389e-06	6.53792e-05	7.06106e-07	8.42822e-06	3.39774e-05	1.55486e-05	6.55124e-05	5.34601e-05	0.000293214	3.99273e-05	3.58434e-06	1.79546e-06	0	0	3.12101e-06	7.23486e-06	3.32883e-06	5.94492e-05	2.55714e-06	0	0	4.09205e-06	9.43668e-06	0	2.96136e-05	1.1899e-05	1.00449e-05	7.55086e-06	0	8.95897e-06	5.54436e-05	1.59359e-06	8.35907e-07	0	4.02089e-06	7.0009e-06	2.20052e-06	7.74901e-06	3.1936e-06	0
Multidrug	mexE	0.000135318	0.000212918	0.000161196	0.000292278	0.000193638	1.60125e-05	0.000677938	0.000231733	3.07089e-05	0.000220694	3.46453e-05	2.02926e-05	0.000336203	9.80344e-05	0.00273327	0.000142463	0.000578856	0.00579532	5.95333e-05	0.000380037	0.00048414	0.000191596	0.000194933	0.000220034	0.00027791	0.00225503	0.000103412	0.000863711	0.00024875	0.00162889	0.000178687	0.000144132	0.0011115	0.000168309	0.000171703	0.000880269	7.07627e-05	0.000893777	0.0013468	0.000308076	0.000126617	9.32703e-05	0.00141534	3.75676e-05	0.0011178	0.00148845	5.7256e-05	0.000153548
Multidrug	mexF	9.67765e-05	7.24602e-05	1.6346e-05	2.34856e-05	4.10027e-05	4.54375e-05	3.4206e-05	0.000107371	4.16351e-05	3.02565e-05	3.04023e-05	1.9081e-05	4.01277e-05	5.63282e-05	2.35767e-05	4.0462e-05	7.05439e-05	2.70781e-05	4.1049e-05	6.12037e-05	4.33352e-05	3.40429e-05	2.32198e-05	3.96198e-05	4.87485e-05	4.98593e-05	2.84728e-05	4.03583e-05	1.82662e-05	5.24037e-05	3.00457e-05	4.76354e-05	4.79386e-05	4.31067e-05	3.62823e-05	4.19787e-05	9.0292e-06	0.000227082	9.50488e-05	1.24681e-05	4.21032e-05	6.09632e-05	2.47929e-05	3.89267e-05	3.8889e-05	2.44048e-05	3.16693e-05	1.91533e-05
Multidrug	mexG	0	0	0	0	0	0	0	0	0	0	0	0	0	0	0	0	0	0	0	0	0	0	0	0	0	0	0	0	0	0	0	0	0	0	0	0	0	0	0	0	0	0	0	0	0	0	0	0
Multidrug	mexH	0	0	0	0	0	0	0	0	0	0	0	0	0	0	0	0	0	3.4789e-06	0	0	0	0	0	0	0	0	0	0	0	0	0	0	0	0	0	0	0	0	0	0	0	0	0	0	0	0	0	0
Multidrug	mexI	2.92027e-05	9.26706e-07	9.39558e-07	2.33079e-05	2.86654e-06	1.04485e-05	9.36299e-07	1.74007e-05	4.59783e-06	1.89628e-05	0	5.81087e-06	2.76602e-06	1.56628e-06	2.80903e-06	0	3.12426e-05	9.54188e-06	0	0	4.15078e-06	0	1.70117e-05	6.5423e-07	3.33878e-06	2.20843e-05	0	0	0	3.52067e-06	3.96023e-06	0	8.84495e-06	0	0	9.62327e-06	1.02105e-06	0	2.23707e-05	4.34428e-06	8.4728e-07	0	8.76115e-06	6.68424e-06	0	1.31542e-05	2.95078e-06	0
Multidrug	mexT	0.00172287	0.00184605	0.000235029	0.00248731	0.000409618	0.000555562	0.000839812	0.000626631	0.000502332	0.00200587	2.8332e-05	7.53183e-05	0.000606469	0.00048648	0.00131926	0.000552196	0.00398279	0.000574455	4.43662e-06	1.19351e-05	1.03219e-05	9.51828e-06	2.44328e-05	0.000498078	3.67186e-05	0.00200998	3.54071e-05	1.22159e-05	1.43261e-05	0.000190533	7.89488e-05	1.36121e-05	0.00104209	2.00603e-05	8.89544e-05	0.000132287	9.97001e-06	2.87153e-05	0.00077357	4.16091e-05	2.06067e-05	2.65254e-05	0.000214709	8.86923e-06	3.40447e-05	2.24736e-05	3.19788e-05	1.02212e-05
Multidrug	mexW	9.90764e-05	1.88663e-05	1.23233e-05	3.64932e-05	2.57438e-05	3.8673e-05	6.7002e-06	9.46302e-05	1.31364e-05	3.22377e-05	0	7.36257e-06	1.07465e-05	3.20655e-06	4.75255e-05	1.02882e-05	0.00019606	1.46634e-05	2.95431e-06	2.96121e-06	1.17043e-06	0	3.23028e-06	2.24355e-06	1.71967e-06	0.000260446	1.25773e-06	1.28913e-06	0	1.82639e-06	4.05831e-06	1.43023e-06	0.000120989	0	4.27493e-06	2.76024e-06	0	2.23915e-06	3.46844e-06	0	0	1.34543e-06	1.37863e-06	2.5154e-06	8.27782e-07	0	0	1.35819e-06
Multidrug	mexX	0.00107895	0.00172444	0.00117732	0.00182355	0.00150022	0.000106755	0.00473615	0.00174263	0.000294904	0.00139048	0.000279335	0.000278978	0.00236819	0.000547879	0.0186545	0.00114478	0.00460633	0.0436015	0.000588285	0.00273947	0.00300062	0.000881645	0.00173409	0.00152821	0.00221031	0.0157737	0.000723202	0.00567809	0.00157344	0.00992158	0.00129117	0.000794397	0.00715906	0.0014597	0.0013716	0.00662571	0.00057556	0.00690324	0.00949195	0.00229197	0.00081346	0.000797958	0.00933155	0.000334875	0.00830659	0.0113201	0.000497963	0.0012673
Multidrug	mexY	1.72593e-05	2.9133e-06	0	1.27031e-05	1.74569e-06	3.58165e-06	9.21963e-07	2.70648e-06	0	1.37923e-05	0	0	1.07128e-06	0	0	1.2771e-06	1.73168e-05	2.35973e-06	0	0	0	1.51378e-06	0	9.99641e-07	0	8.64413e-06	0	5.10177e-06	0	1.46827e-06	2.59849e-06	1.37959e-06	2.30063e-06	0	2.58911e-06	0	0	1.22624e-06	1.07778e-05	1.44519e-06	8.5052e-07	0	8.18237e-07	1.36767e-06	0	3.34345e-06	2.05893e-06	0
Multidrug	mtrE	7.66818e-06	1.99754e-06	0	5.21684e-06	1.86948e-06	2.56413e-06	3.72654e-06	1.89858e-06	0	0	0	0	2.01558e-06	0	1.58506e-05	0	8.30648e-06	2.09745e-05	0	3.75936e-06	0	0	2.98734e-06	0	0	6.83899e-06	0	8.37185e-06	0	5.98312e-06	0	0	2.20632e-06	9.12309e-06	0	0	0	2.93941e-05	2.76922e-06	5.72458e-06	0	8.58696e-06	8.06506e-06	0	2.60674e-06	4.40169e-06	1.08687e-05	7.94549e-06
Multidrug	mtrR	4.63385e-06	0	0	0	9.36404e-06	0	0	0	1.59991e-05	0	0	0	5.44274e-06	0	3.61485e-06	0	0	6.40808e-06	0	0	0	0	0	0	5.28808e-06	0	0	0	0	1.90056e-06	0	3.79771e-06	3.15414e-06	0	0	0	0	0	1.68325e-05	0	0	0	0	0	0	0	5.28719e-06	0
Multidrug	multidrug_ABC_transporter	0.00134319	0.00109211	0.00093109	0.00111312	0.00116514	0.00116098	0.000825584	0.00103291	0.00131876	0.00107173	0.000900214	0.000949024	0.000995005	0.00141143	0.00153867	0.00104001	0.000968097	0.000901875	0.00137378	0.00106224	0.00135242	0.00106307	0.00147668	0.00116288	0.00186684	0.00135514	0.00145765	0.00110413	0.00137687	0.00124764	0.00134984	0.00146353	0.00114805	0.00138328	0.00147489	0.00109464	0.000857769	0.000970089	0.00122865	0.000929535	0.000565074	0.00099348	0.000956367	0.000810815	0.00074054	0.000327422	0.00131141	0.00076725
Multidrug	multidrug_transporter	0.00360597	0.00270286	0.00119961	0.00419677	0.00191182	0.000600376	0.00531404	0.00230527	0.00157135	0.00343203	0.000346866	0.000408119	0.00302023	0.000859934	0.0200438	0.0012549	0.00711916	0.0399888	0.00068317	0.00231451	0.00349721	0.000952774	0.00168455	0.00249978	0.00215322	0.0165798	0.00122017	0.00536364	0.00198236	0.0127845	0.00219787	0.000677269	0.00826345	0.00145245	0.00161403	0.00600837	0.000543812	0.00628844	0.00998408	0.00207787	0.00123278	0.00464691	0.0093414	0.000346065	0.00755569	0.0116394	0.00189177	0.00172459
Multidrug	norA	9.21176e-05	1.05798e-05	0	7.20477e-05	5.19839e-06	9.5046e-06	1.50269e-05	1.20485e-06	1.75182e-05	3.14088e-05	0	0	1.07412e-05	7.7543e-06	1.88124e-06	0	4.43591e-06	0	9.09929e-06	3.48698e-05	8.91157e-06	0	0	2.94684e-06	8.99042e-06	0	0.000102445	5.31222e-06	0	1.50723e-05	1.56403e-05	7.86711e-06	4.82133e-06	1.21102e-05	1.81409e-05	1.10823e-05	2.72191e-06	6.99174e-05	0.000189546	0.000193275	3.22897e-05	0.00015149	1.92905e-05	2.14444e-05	0	1.89714e-05	0.000418874	2.4083e-05
Multidrug	omp36	0.000636721	0.000815281	0.000702454	0.00100416	0.000738738	5.75017e-05	0.0023812	0.00071047	0.00106115	0.000604077	0.000129427	0.000138211	0.00115709	0.000240502	0.0105394	0.000351255	0.00203142	0.0221236	0.000336511	0.00120125	0.00162773	0.000449986	0.00104853	0.000849822	0.000991862	0.00834793	0.000391816	0.00276481	0.000724797	0.00572849	0.000610319	0.000380297	0.00385705	0.000638982	0.000669347	0.00290388	0.000201385	0.00327309	0.00477077	0.000938691	0.000410161	0.00039126	0.00428577	0.000165361	0.00381266	0.00496553	0.000147972	0.000590445
Multidrug	ompF	0.00169872	0.00254173	0.00213369	0.00319529	0.00262667	0.000206285	0.00788424	0.0026517	0.00118799	0.00236042	0.0004483	0.000507807	0.00376889	0.000906581	0.0358601	0.00142002	0.00768673	0.0770732	0.000940067	0.00459425	0.00533007	0.00157408	0.0031036	0.00276005	0.00301269	0.0288001	0.00120694	0.0100637	0.0026786	0.0196063	0.00176913	0.00116419	0.0134509	0.00215677	0.00204723	0.0094039	0.000720997	0.0114461	0.0159516	0.00350726	0.00164879	0.0012921	0.0161876	0.000454041	0.013717	0.0179983	0.000676317	0.00199068
Multidrug	ompR	0.00308542	0.00356598	0.00134232	0.00468309	0.00206689	0.000528509	0.00538263	0.00240817	0.000965269	0.00370177	0.000293275	0.000343114	0.00298095	0.00099568	0.0196405	0.00155786	0.00928136	0.0409717	0.000602738	0.00250747	0.00281272	0.000968421	0.00164022	0.0022359	0.00204597	0.0167987	0.000853652	0.00573123	0.00147723	0.0103561	0.00127849	0.000681954	0.00797291	0.00145489	0.00145834	0.00689707	0.0006423	0.00747711	0.0105076	0.00226111	0.000897827	0.000749696	0.00964491	0.000324467	0.00825094	0.0110255	0.000461044	0.00123959
Multidrug	opcM	0	0	0	0	0	0	0	0	0	0	0	0	0	0	0	0	0	0	0	0	0	0	0	0	0	0	0	0	0	0	0	0	0	0	0	0	0	0	0	0	0	0	0	0	0	0	0	0
Multidrug	opmD	0	0	0	0	0	0	0	0	0	0	0	0	0	0	0	2.74301e-06	0	0	2.82717e-06	0	0	0	0	0	0	0	0	0	0	0	0	0	0	0	0	0	0	0	0	0	0	0	0	0	0	0	0	0
Multidrug	oprA	0	0	0	9.4005e-07	0	3.60439e-06	0	1.5585e-06	0	0	0	0	0	1.91232e-06	0	0	1.89619e-06	0	0	0	2.10328e-06	0	0	0	0	0	0	0	0	0	4.88889e-06	0	0	2.0082e-06	0	0	0	0	5.1239e-06	0	0	0	0	0	0	0	0	0
Multidrug	oprC	8.68142e-06	8.70766e-06	0	5.58569e-07	6.74802e-07	4.52648e-07	3.36854e-07	5.80357e-06	0	3.63756e-07	0	8.64686e-07	1.678e-06	0	2.64921e-06	0	6.98439e-07	4.42746e-07	0	1.23775e-06	2.99891e-06	6.14537e-07	7.58751e-07	0	0	3.65979e-06	5.52593e-07	5.03088e-07	1.5124e-06	5.43509e-06	8.79494e-07	8.75838e-07	4.20286e-07	3.09758e-06	0	9.18598e-07	0	1.12025e-06	6.23638e-06	6.13289e-07	0	0	0	0	2.75174e-06	1.36398e-06	0	0
Multidrug	oprJ	3.92483e-05	7.69535e-06	0	2.47503e-05	1.01988e-05	7.93702e-06	1.31829e-05	4.26897e-05	0	4.74132e-05	0	0	3.59449e-06	0	4.21751e-06	4.68682e-06	0.000108111	1.61152e-05	0	0	0	0	0	0	0	8.89621e-06	0	2.65327e-06	0	0	2.8937e-06	0	2.49394e-06	0	0	0	0	0	1.86025e-05	0	0	2.54393e-06	0	0	2.90239e-06	4.27914e-06	0	0
Multidrug	oprM	0.000450401	0.0004636	4.09092e-05	0.000565362	0.000103162	0.000104378	0.000222948	0.00015414	0.000178738	0.000415995	2.71319e-06	1.7202e-05	0.00013758	9.01715e-05	0.000259941	0.000186018	0.00130786	0.000142453	0	0	0	0	1.1321e-05	0.000188543	1.53852e-05	0.000505274	1.41489e-05	9.0383e-06	6.06211e-06	7.04212e-05	2.15142e-05	2.93329e-06	0.000240274	1.26022e-05	4.48242e-05	5.07002e-05	4.01684e-06	7.3357e-06	0.000414952	0	1.4497e-05	0	8.92941e-05	0	0	1.39946e-05	1.4837e-05	0
Multidrug	oprN	2.02044e-06	0	1.58849e-06	0	5.95172e-06	7.34101e-06	2.04121e-06	1.33429e-06	7.11825e-06	4.36347e-06	0	0	0	0	0	1.06276e-05	1.18825e-05	0	5.17919e-06	0	1.45378e-05	0	0	2.31155e-06	0	7.81449e-06	0	0	5.73568e-06	5.62642e-06	0	1.26724e-05	1.10187e-05	2.39055e-06	0	0	4.49737e-06	1.73752e-05	0	6.33526e-06	0	0	3.02216e-06	1.11026e-05	2.9046e-06	4.9547e-06	1.17618e-05	0
Multidrug	pmrA	0	0	0	0	0	0	0	0	0	0	0	0	0	0	2.09772e-06	0	0	0	0	0	0	0	0	0	0	0	0	0	0	0	0	0	0	0	0	0	0	0	0	0	0	0	0	0	0	0	0	0
Multidrug	qacA	0	0	0	0	0	0	0	0	0	0	0	0	0	0	7.0436e-06	0	0	0	0	0	0	0	0	0	0	0	0	0	0	0	0	0	0	0	0	0	0	0	0	0	0	0	0	0	0	0	0	0
Multidrug	qacB	0	0	0	0	0	2.32967e-06	0	0	0	0	0	0	0	0	3.01909e-05	0	0	1.69691e-06	0	0	0	0	0	0	0	0	0	0	0	0	0	0	4.77281e-06	2.24001e-06	0	0	4.1716e-06	0	0	0	0	0	0	0	0	0	0	0
Multidrug	qacEdelta1	0.0202373	0.00363388	0.000644765	0.0228381	0.00117935	0.0144691	0.00299311	0.00493222	0.00165009	0.0146414	0.000314021	0.000720671	0.00883258	0.00135371	0.0115628	0.000535761	0.00806298	0.00307907	0.000663127	0.000873569	0.00115714	0.000544892	0.000868249	0.00173418	0.00264377	0.00741368	0.00160073	0.00391798	0.000673739	0.00287018	0.00297272	0.000718834	0.00337499	0.00073287	0.000739383	0.00188051	0.00413178	0.00219811	0.0138859	0.00370885	0.00345584	0.00204651	0.0136791	0.00568992	0.00496883	0.00788824	0.0060067	0.00224312
Multidrug	qacG	0.000273562	6.16088e-05	0	0.000154469	0	0	9.00422e-06	0	0	6.09196e-05	0	0	1.04726e-05	1.3833e-05	6.82169e-06	0	2.0248e-05	0	0	0	1.60324e-05	0	0	0	0	0	1.27174e-05	0	0	0	0	0	0	0	0	0	0	1.30405e-05	5.96255e-05	2.70993e-05	0	2.41007e-05	0	2.08705e-05	8.10607e-06	0	5.54837e-05	0
Multidrug	sdeY	1.74067e-06	0	8.82344e-07	1.64099e-06	8.97329e-07	0	5.35054e-06	7.00633e-07	0	0	1.13567e-06	0	1.00222e-06	0	7.18115e-06	1.21915e-06	0	2.48017e-05	3.26168e-06	1.74467e-06	1.5656e-06	0	2.97083e-06	1.03811e-06	1.5519e-06	6.66561e-06	0	2.34122e-06	2.71586e-06	4.84913e-06	0	0	6.30228e-07	3.0893e-06	0	3.3059e-06	0	1.32762e-06	7.71097e-06	1.35072e-06	0	0	6.37903e-06	1.33153e-06	2.10309e-06	1.13055e-05	0	0
Multidrug	smeB	1.13359e-05	3.4583e-06	9.21644e-07	1.29645e-05	3.5579e-06	7.18911e-06	1.8369e-06	3.64839e-06	3.20287e-06	7.48908e-06	0	0	7.2639e-06	0	5.74752e-06	2.36497e-06	1.11428e-05	3.15958e-06	1.3902e-05	7.28951e-06	0	0	0	1.08435e-06	0	3.26836e-05	3.52838e-06	7.29768e-06	0	1.87311e-06	1.29491e-06	0	2.45322e-05	0	0	2.73257e-06	0	2.68745e-06	1.66294e-05	0	6.27585e-07	3.64695e-06	1.07154e-05	8.40179e-06	3.36068e-06	2.22938e-06	3.17534e-06	0
Multidrug	smeC	4.09078e-06	0	0	0	0	0	0	0	0	0	0	0	0	0	0	0	0	0	0	0	0	0	0	0	0	0	0	0	0	0	0	0	0	0	0	0	0	0	0	0	0	0	0	0	0	0	0	0
Multidrug	smeD	0.000226662	1.41663e-05	0	0.000109465	1.73157e-06	5.26559e-05	1.37468e-05	7.04758e-05	7.05882e-06	0.000109319	0	5.65573e-06	2.45447e-05	0	1.36163e-05	1.26798e-05	5.52704e-05	5.19177e-06	2.28793e-06	4.85196e-06	3.73198e-06	0	2.52917e-06	0	3.52315e-06	0.000240418	0	1.80418e-06	2.17142e-06	5.61041e-06	2.18114e-06	0	8.11304e-05	2.87109e-06	0	0	0	0	3.74175e-05	5.82624e-06	0	0	0	0	0	2.69799e-06	0	0
Multidrug	smeE	6.35515e-05	8.37173e-06	8.72705e-07	1.28349e-05	2.79764e-06	3.10386e-05	1.83389e-06	2.01327e-05	4.64809e-06	1.60061e-05	0	1.33707e-06	1.24339e-05	0	4.4076e-06	1.28447e-06	1.24824e-05	8.48249e-06	1.10773e-06	2.96355e-06	0	0	0	0	0	2.33741e-05	0	2.49743e-06	1.38644e-06	7.23255e-07	6.66386e-07	1.44521e-06	1.60403e-05	2.16988e-06	0	1.36419e-06	0	1.15e-06	4.94632e-06	0	0	0	9.60117e-07	0	9.95408e-07	1.02212e-06	0	0
Multidrug	smeF	7.88972e-06	6.07061e-06	7.85404e-06	1.27389e-05	6.00668e-06	0	2.55253e-05	8.55597e-06	0	1.77228e-05	2.53404e-06	0	4.47253e-06	1.01654e-05	8.39112e-05	2.7203e-06	1.21174e-05	0.000141428	0	0	1.74668e-05	0	0	2.07525e-06	1.01725e-05	4.25305e-05	2.71562e-06	2.18343e-05	8.442e-06	4.39103e-05	5.5323e-06	0	2.29527e-05	4.59547e-06	0	2.00356e-05	2.13955e-06	5.68286e-06	2.58185e-05	0	1.77543e-06	0	1.70804e-05	0	3.81146e-05	1.77917e-05	2.26102e-06	2.80452e-06
Multidrug	ykkC	0	0	0	0	0	0	0	1.1348e-05	0	0	0	0	0	0	0	0	0	3.18179e-05	0	0	0	0	0	0	0	7.59344e-06	7.89081e-06	0	0	0	1.07145e-05	0	0	0	0	0	0	0	0	0	0	0	0	0	0	0	0	0
Multidrug	ykkD	0	0	0	0	0	0	0	0	0	1.75927e-05	2.07559e-05	0	0	0	0	0	0	0	0	0	0	0	0	0	9.58465e-06	0	0	0	0	7.16366e-06	1.33277e-05	0	0	0	0	2.06816e-05	0	0	0	0	0	0	0	0	0	0	0	0
Polymyxin	arnA	0.000855628	0.00136517	0.00106115	0.0016873	0.00116835	7.9521e-05	0.00424503	0.00146363	0.00081663	0.00124375	0.000141291	0.000246297	0.00222975	0.000477381	0.0174284	0.000795642	0.00397204	0.038198	0.000392657	0.00226652	0.00254514	0.000853463	0.00141618	0.00132639	0.00156926	0.0142813	0.000657454	0.00538031	0.00147119	0.00915533	0.000975214	0.000640478	0.00672986	0.00121375	0.00102695	0.00510713	0.000546966	0.00605872	0.0077851	0.00151622	0.000959926	0.000656758	0.00823763	0.000263015	0.00682489	0.0090559	0.000400796	0.0010829
Polymyxin	eptA	0	0	0	0	0	0	0	0	0	0	0	0	0	0	0	0	0	0	0	0	0	0	0	0	0	0	0	0	0	0	0	0	0	0	0	0	0	0	0	0	0	0	0	0	0	0	0	0
Polymyxin	icr-Mc	0	0	0	0	0	0	0	0	0	0	0	0	0	0	0	0	0	0	0	0	0	0	0	0	0	0	0	0	0	0	0	0	0	0	0	0	0	0	0	0	0	0	0	0	0	0	0	0
Polymyxin	icr-Mo	0	0	0	0	0	2.27811e-06	0	0	0	0	0	0	0	0	1.54509e-06	0	1.02027e-06	0	0	0	0	0	0	0	0	1.26483e-06	0	1.29716e-06	0	1.48465e-06	1.97289e-06	0	0	4.16005e-06	0	0	0	0	1.41594e-06	0	0	0	0	0	1.5317e-06	6.33667e-06	0	0
Polymyxin	mcr-1	0	0	0	0	0	0	0	0	0	0	0	0	0	0	0	0	0	0	0	0	0	0	0	0	0	0	0	0	0	0	0	0	0	0	0	0	0	0	0	0	0	0	0	0	0	0	0	0
Polymyxin	mcr-1.2	0	0	0	0	0	0	0	0	0	1.9231e-06	2.30014e-06	0	0	0	0	0	0	0	0	0	0	0	0	0	0	0	0	0	0	0	0	0	0	0	0	0	0	2.57917e-06	0	0	0	0	0	0	0	0	0	0
Polymyxin	mcr-1.3	0	0	0	0	0	0	0	0	0	0	0	0	0	0	0	0	0	0	0	0	0	0	0	0	0	0	0	0	0	0	0	0	0	0	0	0	0	2.57917e-06	0	0	0	0	0	0	0	0	0	0
Polymyxin	mcr-1.4	0	0	1.78707e-06	0	0	0	0	0	0	1.9231e-06	2.34709e-06	0	0	0	0	0	0	0	0	0	0	0	0	0	0	0	0	0	0	0	0	0	0	0	0	0	0	5.21097e-06	0	0	0	0	0	0	0	2.18322e-06	0	0
Polymyxin	mcr-1.5	0	0	0	0	0	0	0	0	0	0	0	0	0	0	0	0	0	0	0	0	0	0	0	0	0	0	0	0	0	0	0	2.84017e-06	0	0	0	0	0	0	0	0	1.61454e-06	0	0	0	0	0	0	0
Polymyxin	mcr-1.6	0	0	1.82354e-06	0	0	0	0	0	3.10519e-06	0	0	0	0	0	0	0	0	0	0	0	0	0	0	0	0	0	0	0	0	0	0	0	0	0	0	0	0	2.57917e-06	0	0	1.61156e-06	0	0	0	0	2.18322e-06	0	0
Polymyxin	mcr-1.7	0	0	0	0	0	0	0	0	0	0	0	0	0	0	0	0	0	0	0	0	0	0	0	0	0	0	0	0	0	0	0	2.77822e-06	0	0	5.43841e-06	0	0	0	0	0	0	0	0	0	0	0	0	0
Polymyxin	mcr-1.8	0	0	0	0	0	0	0	0	0	1.9231e-06	2.30014e-06	0	0	0	0	0	0	0	0	0	0	0	0	0	0	0	0	0	0	0	0	0	0	0	0	0	0	0	0	0	0	0	0	0	0	0	0	0
Polymyxin	mcr-1.9	0	0	0	0	0	0	0	0	3.10519e-06	1.9231e-06	2.34709e-06	0	4.10114e-06	0	0	0	0	0	0	0	0	0	0	0	0	0	0	0	0	0	0	2.83492e-06	0	0	0	0	0	5.15833e-06	0	0	0	0	0	0	0	0	0	0
Polymyxin	mcr-2.1	0	0	0	0	0	0	0	0	0	0	0	0	0	0	0	0	0	0	0	0	0	0	0	0	0	0	0	0	0	0	0	0	0	0	0	0	0	5.18709e-06	0	0	0	0	0	0	0	0	0	0
Polymyxin	mcr-2.2	0	0	0	0	0	0	0	0	0	0	0	0	0	0	0	0	0	2.26969e-06	0	0	0	0	0	0	0	0	0	0	0	0	0	0	0	0	0	0	0	2.59355e-06	0	0	0	0	0	0	0	0	0	0
Polymyxin	mcr-3	0	0	0	0	0	0	0	7.16378e-07	0	0	0	0	0	0	0	0	8.07397e-07	1.15158e-06	0	0	0	0	0	0	0	0	0	0	0	0	0	0	0	0	2.66482e-06	0	0	0	0	0	0	0	0	0	0	0	0	0
Polymyxin	mcr-4	1.15118e-06	1.26449e-06	0	0	0	0	0	5.19374e-07	0	0	0	0	0	0	0	0	1.19495e-06	0	0	0	0	0	0	0	0	0	0	0	0	0	0	0	0	0	0	0	0	0	0	0	0	0	0	0	0	0	0	0
Polymyxin	mcr-5	0	0	0	0	0	0	0	6.90807e-07	0	0	0	0	1.39302e-06	0	0	0	0	0	0	0	0	0	0	0	0	1.81021e-06	0	0	0	0	0	0	3.45335e-06	0	0	0	0	0	1.68122e-06	0	0	0	0	0	0	0	0	0
Puromycin	puromycin resistance protein	0	0	0	0	0	0	2.96416e-06	0	0	5.01472e-06	0	1.15996e-05	0	0	0	0	0	0	4.10889e-05	0	0	0	1.58571e-05	4.54946e-06	0	8.08568e-06	0	1.29145e-05	1.44914e-05	0	0	0	0	0	0	0	0	0	0	0	0	0	0	0	0	0	0	0
Quinolone	abaQ	2.24219e-06	0	2.1822e-06	1.98696e-06	0	2.93521e-06	8.87974e-06	1.11625e-06	0	0	0	3.20405e-06	2.53031e-06	0	0	6.09316e-06	0	0	0	4.49467e-06	0	3.64493e-06	0	7.86277e-06	3.91808e-06	1.99634e-06	0	2.39385e-06	0	2.93573e-06	2.36337e-06	3.53385e-06	1.97841e-06	2.65292e-06	0	0	9.88111e-06	9.71074e-06	0	0	0	0	8.41414e-06	0	0	0	1.00244e-05	0
Quinolone	mfpA	0	0	0	0	0	0	0	0	0	0	0	0	0	0	0	0	0	0	0	0	0	0	0	0	0	0	0	0	0	0	0	0	0	0	0	0	0	0	0	0	0	0	0	0	0	0	0	0
Quinolone	norB	2.83679e-05	1.08777e-05	0	3.70101e-05	4.19634e-06	6.4851e-06	4.18163e-06	1.61538e-06	2.50677e-06	4.99351e-05	0	0	3.98673e-06	0	8.77045e-05	9.49326e-06	4.85954e-05	5.78035e-06	1.04608e-05	2.46319e-06	0	0	0	2.24651e-06	0	0.000110714	1.32257e-05	2.2152e-06	2.96791e-06	2.30326e-06	2.9212e-06	3.23229e-06	4.96485e-05	0	5.60303e-06	5.23044e-06	0	1.68362e-05	1.49601e-05	1.73227e-05	1.30099e-06	4.2018e-05	9.26864e-06	1.54882e-05	0	1.47323e-06	6.19602e-05	0
Quinolone	qepA	6.85556e-06	1.25759e-06	0	2.10944e-06	1.06023e-06	1.49575e-06	4.46345e-06	1.2135e-06	0	5.90024e-06	0	0	3.77176e-06	0	8.5705e-07	0	1.7096e-06	0	2.03454e-06	0	0	0	0	0	0	0	0	3.1032e-06	0	0	0	0	0	0	0	0	0	0	1.68719e-06	0	0	0	0	0	0	0	0	0
Quinolone	qnrA	0	0	0	0	0	0	0	0	0	0	0	0	0	7.54401e-06	0	0	0	0	0	0	0	0	0	0	0	3.6337e-06	0	0	0	0	0	0	0	0	0	0	0	0	0	0	0	0	0	0	0	0	0	0
Quinolone	qnrB	6.92852e-06	0	1.91198e-05	1.48087e-05	3.92764e-05	0	1.28079e-05	0.00021883	3.05665e-05	9.00618e-06	0	1.23978e-05	4.85908e-06	0	4.5645e-05	0	8.06965e-05	4.67791e-05	0	4.83356e-06	2.86944e-05	5.50422e-05	0	1.04569e-05	8.07047e-06	3.90938e-05	2.29465e-05	1.6353e-05	2.12816e-05	6.50972e-05	2.92543e-05	2.05464e-05	2.46337e-05	3.14633e-05	3.2455e-05	0.00109585	0	6.52023e-06	0.0212584	8.61331e-05	1.01164e-05	7.05337e-05	0	1.98966e-05	7.57095e-05	3.97191e-06	0	0
Quinolone	qnrS	0.000665841	0.00158867	0.00202558	0.00131415	0.00277703	8.7068e-05	0.004012	0.00113534	4.23043e-05	0.000771434	0.000301523	0.000119705	0.00194498	0.000240654	0.0132773	0.000682513	0.00288671	0.0271161	0.000300105	0.0016174	0.00206351	0.000538012	0.00109335	0.000865942	0.000527072	0.0189849	0.000321339	0.00247074	0.00089067	0.00561224	0.000809963	0.000545048	0.00859142	0.000883733	0.000676881	0.00350722	3.7376e-06	0.000930265	0.00102271	0.000661312	0.000276063	0.00066378	0.000758945	0.000144779	0.00182125	0.00586063	9.51418e-05	0.000630542
Rifamycin	ADP-ribosylating transferase_arr	0.000310363	9.94467e-05	5.60436e-05	0.000110723	6.62442e-05	0.000291377	0.000213264	0.000212	1.11994e-05	0.000110171	3.6572e-05	2.40996e-05	0.00021079	2.07711e-05	0.000296167	7.66842e-05	0.000214613	0.00368997	8.99155e-06	0.000255726	0.000539362	0.000134708	0.0001006	0.000378022	8.42995e-05	0.0016793	0.000110309	0.000218114	0.000285773	0.00266018	3.9045e-05	0.000204827	0.000699748	0.000196805	0.00013818	0.00103035	0.000372994	0.000137229	0.000437356	0.000205561	0.000475277	0.000217537	0.000422841	0.000136172	0.00188246	8.66754e-05	0.000309946	0.000172361
Rifamycin	rifampin monooxygenase	6.09132e-05	1.27771e-05	0	9.20575e-06	0	1.4301e-05	1.94734e-05	1.31906e-05	0	9.80914e-06	0	0	2.48419e-05	3.39306e-06	0.000180002	0	2.38749e-06	0	0	0	0	3.1068e-06	0	0	0	4.66391e-06	0	0	0	0	0	0	4.36806e-06	0	0	0	0	0	1.84449e-06	0	0	0	0	0	0	0	0	0
Rifamycin	rifampin resistance protein	0	0	0	0	0	0	0	0	0	0	0	0	0	0	0	0	0	0	0	0	0	0	0	0	0	0	0	0	0	0	0	0	0	0	0	0	0	0	0	0	0	0	0	0	0	0	0	0
Spectionmycin	spcN	0	0	0	0	0	0	0	0	0	0	0	0	0	0	0	0	0	0	0	0	0	0	0	0	0	0	0	0	0	0	0	0	0	0	0	0	0	0	0	0	0	0	0	0	0	0	0	0
Sulfonamide	sul1	0.0388095	0.00844899	0.00117355	0.0400902	0.00266005	0.0301446	0.00674502	0.0123882	0.00293224	0.0313013	0.000600695	0.00152464	0.0178593	0.00305703	0.0226089	0.00186684	0.0219019	0.016546	0.00163272	0.00283351	0.00279848	0.00178945	0.00229861	0.00367581	0.00523058	0.0189595	0.00460881	0.00759083	0.00149797	0.00564462	0.00658085	0.0016982	0.00934246	0.00153164	0.00212711	0.00604049	0.0109985	0.00640003	0.0264176	0.00906239	0.00652853	0.00394511	0.0389656	0.0136671	0.0150749	0.0218346	0.0137109	0.00554429
Sulfonamide	sul2	0.009486	0.00451238	0.0006131	0.00803382	0.00187913	0.00768515	0.00249643	0.00605597	0.00141454	0.00804015	9.87365e-05	0.000922495	0.00493157	0.00118141	0.00838069	0.00111722	0.0270382	0.0186683	0.000194393	0.000551349	0.000285516	0.000290004	0.000922074	0.000953329	0.00018887	0.00977404	0.000182694	0.00698882	0.000225679	0.00232002	0.000473705	0.000235253	0.00460276	0.000521396	0.000504082	0.00246712	0.000619721	0.00100697	0.012714	0.000723063	0.000641469	0.00116238	0.00966322	0.00096269	0.0054629	0.01309	0.000472642	0.000322653
Sulfonamide	sul3	0.00106635	0.00168528	0.000607901	0.00197899	0.00122111	0.000211571	0.00446065	0.00129114	0.000353397	0.0014074	0.000101582	0.000128587	0.00200611	0.000343051	0.0138945	0.000357829	0.0036015	0.0152551	0.000528211	0.00285779	0.00284322	0.000984468	0.000864259	0.00139548	0.000913627	0.00600445	0.000629365	0.00458495	0.000912781	0.0102563	0.00099956	0.000642284	0.002806	0.00112344	0.00102294	0.00382427	0.000283801	0.000800362	0.00120843	0.000804725	0.000623698	8.61997e-06	0.00620591	0.000122271	0.00629134	0.00666817	0.000267432	0.000119478
Sulfonamide	sul4	0.000125928	4.27602e-05	4.64737e-05	7.82465e-05	2.02755e-05	9.56964e-05	4.45313e-05	5.13822e-05	1.86351e-05	7.97516e-05	4.60127e-05	6.30838e-05	6.9186e-05	2.37234e-05	4.47108e-05	2.65022e-05	6.10609e-05	3.38638e-05	2.54552e-05	3.53435e-06	2.22011e-05	2.68843e-05	2.40732e-05	5.73472e-05	2.82945e-05	4.54553e-05	3.9353e-05	4.02959e-05	2.66582e-05	4.2522e-05	4.03751e-05	2.92844e-05	4.12005e-05	4.38081e-05	1.33269e-05	7.86909e-06	3.66083e-06	0	4.60615e-05	0	8.36948e-06	0	1.31214e-05	0	6.92164e-06	0.000144121	1.05796e-05	0
Tetracenomycin	tcmA	0	0	0	0	0	0	0	4.19342e-06	0	1.96962e-06	0	0	0	0	0	0	0	0	0	0	0	0	0	0	0	0	0	0	0	0	0	0	0	0	0	0	0	0	0	0	0	0	0	0	0	0	0	0
Tetracycline	otrA	9.39351e-07	0	0	8.12914e-07	1.05928e-06	3.26636e-06	1.27523e-06	1.27141e-06	2.01669e-06	0	3.29413e-06	1.42621e-06	0	3.91924e-06	0	0	0	0	0	4.41332e-06	2.3234e-06	1.80165e-06	0	1.50558e-06	0	6.16065e-06	0	0	0	1.80597e-06	3.21956e-06	0	1.36907e-06	0	0	1.92155e-06	1.22895e-06	0	5.4616e-06	1.77673e-06	0	0	0	0	1.51922e-06	1.63896e-06	0	1.73809e-06
Tetracycline	tcr3	0	0	0	0	0	0	0	0	0	0	0	0	0	0	0	0	0	0	0	0	0	0	0	0	0	0	0	0	0	0	0	0	0	0	0	0	0	0	0	0	0	0	0	0	0	0	0	0
Tetracycline	tet31	1.78482e-05	5.00554e-06	8.61414e-06	0	7.19432e-06	9.13466e-06	5.89868e-06	0	3.01028e-06	5.0751e-06	0	0	2.00062e-05	0	0.000237242	0	5.49731e-06	1.49522e-05	0	0	0	0	0	4.01997e-06	0	1.95018e-05	0	0	0	0	0	0	0	0	2.00929e-06	0	0	0	0	0	0	0	0	0	0	1.61324e-06	0	0
Tetracycline	tet32	0.00570696	0.00913314	0.00371833	0.00926607	0.00653655	0.00455631	0.00923561	0.00419028	0.00959893	0.00627809	0.00406312	0.00369379	0.00651505	0.00890273	0.00297415	0.00424108	0.004865	0.00298693	0.00673927	0.00401176	0.00551764	0.00468694	0.00637776	0.00621177	0.00924019	0.00233569	0.00391904	0.00455649	0.00401412	0.00308934	0.00427638	0.00426515	0.00343943	0.00333968	0.00382566	0.00410479	0.00639817	0.0059741	0.0055247	0.00835856	0.00505869	0.00760172	0.00550024	0.00426397	0.0031005	0.00146056	0.00485943	0.00393139
Tetracycline	tet34	0.000105525	0.000216184	0.000135168	0.000187703	0.000174989	3.73892e-05	0.000695457	0.000223728	3.25028e-05	0.00014849	2.45709e-05	1.73368e-05	0.000335296	0.000124733	0.00276318	5.96581e-05	0.000610274	0.00555512	0.000125166	0.000406098	0.00040511	9.89473e-05	0.000191102	0.000294093	0.000262076	0.00207055	0.000112042	0.00080991	0.000293883	0.00121231	0.000192251	7.88755e-05	0.001038	0.000162088	0.000213021	0.000795677	8.85527e-05	0.000767745	0.00122978	0.000201429	0.000109877	7.13974e-05	0.00123417	4.31161e-05	0.00103613	0.00141259	5.07629e-05	0.000133961
Tetracycline	tet35	0.000871684	0.000603754	0.00105482	0.000688576	0.000232089	0.000586952	0.00083189	0.000738623	0.000766322	0.000750735	0.000797927	0.00086629	0.000663289	0.000529479	0.00057187	0.000494709	0.000615973	0.000424523	0.000633094	0.000523778	0.000502751	0.000724764	0.00041543	0.000698115	0.00031054	0.000466849	0.000548582	0.000490939	0.000618595	0.000656752	0.000571937	0.000556617	0.000439187	0.000347157	0.000455918	0.000268278	0.000138995	0.000136052	0.000110359	9.79804e-05	5.4343e-05	0.000130632	7.05885e-05	9.53777e-05	0.000130038	3.47614e-05	7.73121e-05	8.01293e-05
Tetracycline	tet36	0.00161965	0.000153467	1.67094e-05	0.000399337	0.00014739	0.000704894	9.96632e-05	0.000331001	2.05703e-05	0.000279142	3.1665e-05	2.02934e-05	0.000398991	8.37715e-05	0.000104265	4.50252e-05	0.000413651	8.62087e-05	5.46166e-05	0.00016593	2.3522e-05	5.54371e-05	7.7332e-05	6.49264e-05	3.5191e-05	0.000869506	3.08723e-05	2.01634e-05	5.97726e-06	0.000127291	0.000157277	4.86467e-05	0.000551362	1.76303e-06	2.14227e-05	7.88097e-05	1.40713e-06	1.74416e-05	0.000435971	1.40168e-05	5.53248e-06	1.08039e-05	1.46212e-05	1.58646e-05	1.14976e-05	1.09623e-05	3.39891e-06	0
Tetracycline	tet37	0.000314819	0.000493105	0.000261615	0.0001038	0.00190699	0.000350553	0.000474444	0.000686305	0.00122596	0.000296863	0.000453121	0.000523004	0.000415646	0.000756513	7.90748e-05	0.00115284	0.000267581	0.000253356	0.000507596	0.000926216	0.000571497	0.000584693	0.000647105	0.000220532	0.000659036	0.000105207	0.000630738	0.000239987	0.00042396	0.000239073	0.000546732	0.000418641	0.000910645	0.000195093	0.000409726	0.000723319	1.60815e-05	8.56919e-05	0.000151409	4.19507e-05	6.42521e-06	0.000278658	6.60398e-06	2.4537e-05	3.00515e-05	5.68688e-06	5.1613e-05	2.75857e-05
Tetracycline	tet39	0.00164665	0.00121829	0.000155948	0.00232409	0.000186739	0.000383777	0.000611323	0.000496446	0.000426595	0.00170086	9.12951e-06	2.09111e-05	0.000485389	0.000242317	0.000692704	0.000143834	0.00894371	0.000444465	6.9713e-06	9.77813e-06	1.30288e-05	1.43846e-05	3.78415e-06	0.000143515	2.02947e-05	0.000891354	5.09855e-06	3.39157e-06	0	0.000113984	1.95806e-05	7.61021e-06	0.000372766	2.6292e-05	3.8509e-05	4.46408e-05	0	0	0.000556943	0	1.17568e-05	3.51536e-06	0.000371024	0	0	2.99018e-06	1.4284e-05	0
Tetracycline	tet40	0.0211767	0.0268153	0.020236	0.0185804	0.0336271	0.020983	0.0174056	0.0203821	0.0352714	0.0194451	0.0289977	0.0191773	0.0180953	0.038583	0.0162196	0.0331786	0.0224891	0.0213843	0.0303926	0.0317479	0.0335798	0.025458	0.038742	0.0250212	0.0408993	0.0141995	0.0286186	0.0202665	0.024646	0.0164054	0.0236356	0.0272812	0.0257584	0.0258192	0.0251285	0.0290665	0.021447	0.0485954	0.0290672	0.0867196	0.0114851	0.0191532	0.046513	0.0197065	0.0157594	0.0058263	0.018273	0.0174066
Tetracycline	tet41	0	0	0	0	0	0	0	2.07094e-06	0	0	0	0	0	0	0	0	0	0	0	0	0	0	0	0	0	0	0	0	0	1.91396e-06	0	0	0	0	0	0	0	0	0	0	0	0	0	0	0	0	0	0
Tetracycline	tet43	0	0	0	0	0	0	0	0	0	0	0	0	0	0	0	0	0	0	0	0	3.30533e-06	0	0	0	0	0	0	0	0	0	0	0	0	0	0	0	0	0	2.38102e-06	0	4.86819e-06	0	0	0	0	0	0	0
Tetracycline	tet44	0.0164032	0.0107343	0.0139028	0.018097	0.00517196	0.0150147	0.00979802	0.0132861	0.0214918	0.0155276	0.0123884	0.0129924	0.0122143	0.0250052	0.00825703	0.00690517	0.0142676	0.0058132	0.0159705	0.0133731	0.0121579	0.011648	0.0146243	0.0141566	0.0106346	0.0164983	0.014217	0.0122337	0.0202065	0.013496	0.0103141	0.0152732	0.0107064	0.0146471	0.0195159	0.00868617	0.000687719	0.00156334	0.00241223	0.00299694	0.00186597	0.000552328	0.00259544	0.000497945	0.00304626	0.000676007	0.00384158	0.00170881
Tetracycline	tetA	0.0174704	0.0124237	0.018609	0.0182012	0.00492147	0.00821783	0.0195686	0.0136655	0.0102699	0.0132437	0.0108824	0.0122401	0.0136555	0.00720742	0.03543	0.00729631	0.0176957	0.0797797	0.00923833	0.0089492	0.0118464	0.0110677	0.00698451	0.0131299	0.00727242	0.0216177	0.00932848	0.0178873	0.00901537	0.0228492	0.0097683	0.00786411	0.011297	0.00621143	0.00642548	0.0111593	0.00119944	0.0119412	0.0115441	0.00330902	0.00215261	0.00098442	0.0149996	0.00114382	0.0153677	0.0193556	0.00198223	0.00148874
Tetracycline	tetB	0.000144546	4.00895e-05	8.59046e-06	0.000216197	3.20637e-05	4.08031e-05	0.000157455	4.77567e-05	1.51694e-05	0.000203889	7.44839e-06	1.99556e-05	0.000112719	2.14953e-05	0.00110545	1.49684e-05	0.000194338	0.000765386	2.39937e-05	5.19071e-05	6.91555e-05	3.38721e-05	2.55378e-05	6.11931e-05	3.77689e-05	0.000299525	4.4457e-05	7.30909e-05	9.03225e-06	0.000377874	6.95808e-05	2.32039e-05	0.000141245	5.53881e-05	3.55423e-05	0.000152138	5.05169e-05	1.42371e-05	0.000187224	4.55585e-05	3.51238e-05	3.6555e-06	0.000191004	6.9579e-05	8.70311e-05	0.000449025	4.94369e-05	2.5973e-05
Tetracycline	tetC	0.000435599	0.000160904	8.7346e-05	0.000399903	0.000138707	0.000149443	0.000808617	0.000690409	0.000212192	0.000296921	5.55991e-05	7.15088e-05	0.000518038	9.67415e-05	0.00541782	6.0859e-05	0.000937303	0.00475159	9.7266e-05	0.000455717	0.000418459	0.000146553	0.000128465	0.000224169	0.00018552	0.00100155	0.000173032	0.000361332	4.58454e-05	0.00194103	0.000204765	7.9807e-05	0.000564486	9.9313e-05	0.000212704	0.000569834	0.000129478	0.00153769	0.000589691	0.000144657	2.75253e-05	2.18597e-05	0.000200956	3.21753e-05	0.000300565	0.00199796	7.23716e-05	6.02129e-05
Tetracycline	tetD	7.74485e-05	7.56852e-05	2.10175e-05	0.000118985	5.53009e-05	2.08921e-05	0.000255136	9.1871e-05	0	4.29517e-05	9.01723e-06	9.87496e-06	0.000175679	3.5037e-05	0.0017778	0	0.000295037	0.00137528	2.8913e-05	0.000219171	0.000226499	8.2019e-05	6.73895e-05	0.000125617	7.34296e-05	0.000557444	3.93833e-05	0.000134384	3.45788e-05	0.000850167	7.81266e-05	1.82265e-05	0.000324978	3.51576e-05	4.51911e-05	0.00040792	0	6.8028e-05	2.41907e-05	3.9906e-05	4.51596e-06	1.00621e-05	0.000122401	7.4816e-06	0.000168424	0.00126828	6.23954e-06	0
Tetracycline	tetE	4.75742e-06	0	0	0	0	0	0	0	0	0	0	0	4.42692e-06	0	0	0	2.15108e-06	0	0	0	0	0	0	0	0	0	0	0	0	0	0	0	0	0	0	0	0	0	0	0	0	0	0	0	0	0	0	0
Tetracycline	tetG	0.00322999	0.000450272	9.46174e-05	0.00163383	0.000199797	0.00109326	0.000216364	0.00145885	0.000172042	0.00111216	1.42806e-05	0.000121787	0.000582196	9.47886e-05	0.000529173	0.00011334	0.001821	0.000250576	3.56212e-05	2.47699e-05	5.66914e-05	1.98124e-05	6.90485e-05	1.01303e-05	6.90976e-06	0.00206736	7.43123e-05	9.97317e-05	2.55883e-06	5.87948e-05	5.29764e-05	5.64544e-05	0.000856811	9.62754e-06	4.20017e-05	9.89226e-05	1.92048e-05	1.52361e-05	0.00107272	7.27232e-05	5.67843e-05	5.23073e-05	0.000153028	3.63983e-05	1.18932e-05	0.000258078	0.000114972	3.52226e-06
Tetracycline	tetH	9.76836e-06	6.62701e-06	0	0.000100543	7.37418e-06	5.66097e-06	4.22739e-06	4.7899e-06	8.39953e-06	5.25506e-06	6.34079e-06	0	0	0	7.11966e-05	2.94091e-05	3.66711e-05	0.000110608	0	0	0	7.9095e-06	0	0	0	3.32137e-05	0	0	0	0	0	0	1.41608e-05	0	0	0	0	3.55951e-06	0	7.38914e-06	0	0	5.38129e-05	0	0	1.15625e-05	4.3531e-05	0
Tetracycline	tetJ	0	1.40631e-06	0	1.12848e-06	1.66375e-06	0	0	0	0	0	0	0	0	0	4.1081e-06	0	2.01938e-06	6.19877e-06	0	0	0	0	2.42029e-06	0	0	0	0	0	0	0	3.41297e-06	0	0	0	0	0	0	0	0	6.75427e-06	0	0	0	7.03235e-06	0	3.01512e-05	2.78972e-06	0
Tetracycline	tetK	6.75959e-06	3.61854e-06	0	6.40724e-06	0	0	0	0	3.99578e-06	2.42516e-06	0	0	2.61204e-06	0	0	0	0	0	3.2094e-06	9.00318e-06	0	0	0	0	0	0	0	0	0	0	3.23096e-06	3.57503e-06	0	0	0	2.29474e-06	0	4.91196e-06	3.66709e-05	1.37997e-05	0	1.82315e-05	0	3.12328e-06	0	2.588e-06	2.75715e-05	0
Tetracycline	tetL	0.0183902	0.0306293	0.00101953	0.0444811	0.00106179	0.00208083	0.0423832	0.003025	0.0136487	0.0253682	0.000915931	0.00131071	0.0210585	0.0211862	0.0136382	0.00200919	0.0163538	0.00413611	0.00141528	0.00436818	0.00142633	0.00737529	0.00335356	0.00225049	0.00312939	0.00279898	0.00209981	0.00067309	0.000686881	0.00430803	0.00494394	0.000491975	0.00445403	0.0001844	0.0015948	0.00300081	0.00754472	0.00769822	0.00380229	0.0143513	0.0225122	0.0176297	0.013554	0.00429709	0.0104885	0.00816486	0.00459781	0.0110828
Tetracycline	tetM	0.0195026	0.0226245	0.0202212	0.0239958	0.0193271	0.0197522	0.0212871	0.0126613	0.0223995	0.0185568	0.0200485	0.0157605	0.0198765	0.0231325	0.0191199	0.0186274	0.0139182	0.0143472	0.0206865	0.0224872	0.0220912	0.0202788	0.0206141	0.0164121	0.0233782	0.0161232	0.0188606	0.0161268	0.0181397	0.021783	0.0179526	0.0198849	0.0163997	0.0215893	0.0191005	0.0173254	0.0410518	0.0357745	0.0355667	0.0418769	0.0555125	0.0641277	0.0373598	0.0347565	0.0366743	0.0360904	0.0325	0.0343305
Tetracycline	tetO	0.00690661	0.0085359	0.00646998	0.00822762	0.0101794	0.00780321	0.00847546	0.00650762	0.0134252	0.00710915	0.00821383	0.00641771	0.00801436	0.0115891	0.00537964	0.00830421	0.00564337	0.00499771	0.0109235	0.00724459	0.0104048	0.00705047	0.0106041	0.00840797	0.0113088	0.0047045	0.00797249	0.00799935	0.00742382	0.00628709	0.0077264	0.00781131	0.0067011	0.00630498	0.00665384	0.0060918	0.0084609	0.0074643	0.0100306	0.0101455	0.00530186	0.0117146	0.00854777	0.00719248	0.00445414	0.00204635	0.00519173	0.00587011
Tetracycline	tetP	0.0119044	0.0063743	0.0151456	0.00994639	0.00201544	0.0075013	0.00835845	0.00849628	0.00623377	0.00805205	0.009188	0.0107431	0.00768589	0.00524362	0.00780506	0.00535155	0.008353	0.0047766	0.00719129	0.00371123	0.00620049	0.00826955	0.00321538	0.0094845	0.00299833	0.00591812	0.00702479	0.00844652	0.00733718	0.0108046	0.00599018	0.00614215	0.00378365	0.0051669	0.00478996	0.00255276	0.000359737	0.000232348	0.000403922	0.00059287	0.000476611	0.000233947	0.000412218	0.0003037	0.000826368	0.000608207	0.00115248	0.000240228
Tetracycline	tetQ	0.0133164	0.0338249	0.015626	0.0122065	0.0373723	0.0141296	0.020674	0.0250934	0.0495476	0.0125256	0.0297774	0.0148817	0.0152684	0.0304932	0.00898288	0.0475667	0.0103137	0.0140307	0.0504198	0.0619632	0.0520792	0.0359405	0.0506218	0.0292785	0.0553421	0.0129783	0.032404	0.0422426	0.0256264	0.0191407	0.0402298	0.0302534	0.0489479	0.0173137	0.0218413	0.0345181	0.00120209	0.0797714	0.178542	0.00188122	0.0211209	0.0712151	0.0029056	0.0873387	0.0163951	0.00359892	0.0159433	0.0140108
Tetracycline	tetR	2.27512e-05	8.38052e-06	0	2.44151e-05	3.84829e-05	6.00194e-06	0	2.01227e-05	0	1.75126e-05	0	0	8.84335e-06	0	3.37416e-06	0	4.86814e-05	0	0	0	0	0	0	0	0	3.30975e-05	0	0	0	2.07442e-06	0	0	4.67558e-05	0	0	0	0	0	0	0	0	0	0	1.47754e-05	0	0	0	0
Tetracycline	tetS	0.000108986	4.65758e-05	1.1266e-05	6.3677e-05	4.57506e-06	5.18575e-05	9.74475e-05	1.91309e-05	3.20118e-05	6.25705e-05	1.98751e-05	2.07345e-05	4.40478e-05	1.80776e-05	0.000329216	8.52472e-06	2.30463e-05	6.59496e-05	4.96889e-05	7.23214e-05	0.000146406	5.09513e-05	2.52076e-05	0.000155111	0.000172839	0.000276975	0.000182717	7.05665e-05	0.000122908	0.000971313	0.00164641	6.98297e-05	0.00028022	8.01622e-05	0.000131317	4.26256e-05	1.6971e-05	1.728e-05	0.000443825	3.68982e-05	4.38361e-05	0.000146415	4.67899e-05	8.81994e-05	2.85296e-05	4.20802e-05	0.00035935	4.11473e-05
Tetracycline	tetT	0.000797322	0.00014788	3.03992e-05	0.00114887	2.27782e-05	0.000566026	6.67189e-05	7.90302e-05	1.70629e-05	0.000545067	3.24563e-05	0	0.000353003	3.39529e-05	0.00169528	1.00087e-05	0.000158939	9.41689e-06	0.000159959	1.1806e-05	7.95915e-05	9.42227e-06	0	0.000162783	0	0.000805761	3.21064e-05	2.09987e-06	8.95e-06	0.000364055	0.000196479	5.84263e-06	0.000409473	9.23215e-06	3.34441e-05	2.12153e-05	0.000196568	1.29039e-05	0.000475883	2.87198e-05	0.000134007	0.000210468	7.8269e-05	5.17294e-05	3.06867e-05	1.74174e-05	0.000387507	4.82252e-05
Tetracycline	tetU	0	0	0	0	0	0	0	0	0	0	0	0	0	0	0	0	0	0	0	0	0	0	0	0	0	0	0	0	0	0	0	0	0	0	0	0	0	0	0	0	0	0	0	0	0	0	0	0
Tetracycline	tetV	5.86006e-06	7.36939e-06	0	1.40218e-06	0	4.23164e-06	0	7.16849e-07	0	3.5886e-06	0	0	0	0	8.30384e-06	0	0	0	2.30857e-06	0	0	0	0	0	0	0	0	0	0	5.43489e-06	2.051e-06	2.52015e-06	0	1.6757e-06	0	4.35358e-06	0	0	0	0	0	0	0	5.6615e-06	0	0	0	0
Tetracycline	tetW	0.038333	0.0701855	0.0631142	0.0475723	0.0619997	0.0557562	0.0600262	0.0330448	0.0630343	0.0438952	0.0610619	0.050009	0.056054	0.0816746	0.0265518	0.0566461	0.0396321	0.0272952	0.0552452	0.0719535	0.055199	0.0636253	0.0582094	0.0351119	0.0577014	0.0374847	0.0568782	0.0421525	0.0574591	0.042493	0.0414502	0.0693857	0.0424202	0.0708073	0.0632712	0.054923	0.112706	0.10359	0.0926382	0.0901092	0.11411	0.138906	0.0860227	0.103321	0.101668	0.103834	0.0900746	0.0960136
Tetracycline	tetX	0.000673717	0.000440383	0.000154861	0.000482469	0.000400026	0.000627918	0.000206033	0.000364897	0.000461738	0.000381881	0.000288381	8.20146e-05	0.000373421	0.000202179	0.000152683	0.000558125	0.00026581	5.17947e-05	0.000770798	0.000678181	0.0010306	0.000352953	0.00109753	0.000635829	0.000704197	0.000369634	0.000497013	0.000917421	0.000356773	0.000366096	0.000781332	0.000260092	0.000821517	0.000297204	0.000364429	0.000487013	9.31824e-06	0.000164852	0.000470262	2.13223e-05	1.3449e-05	0.000189257	7.22449e-06	1.11079e-05	6.92829e-05	1.51613e-05	5.09975e-05	5.46105e-06
Tetracycline	tetX1	9.05344e-05	0.000119645	0.000198626	0.000111145	0.00027086	7.26006e-05	0.000135938	0.000113137	0.000388104	0.000129406	1.98778e-05	5.68617e-05	6.94188e-05	0.000178661	0	9.78856e-05	1.20212e-05	3.47079e-06	0.000594845	0.00148383	0.000378863	0.000999535	0.000650727	0.000206533	0.000350897	0.00011674	0.000112727	0.00134721	0.000283199	0.000127937	0.00070833	0.00050129	0.000563763	9.1532e-05	0.000261354	0.000350596	8.33192e-05	4.65612e-05	0.00833422	0	9.19877e-05	0.000331848	1.16819e-05	2.04861e-05	7.61435e-05	0	8.33789e-05	2.27042e-05
Tetracycline	tetX2	0.00508688	0.00273093	0.00106847	0.00338299	0.00236493	0.00427156	0.00122855	0.0025519	0.00253853	0.00280266	0.00131692	0.000491213	0.00246119	0.0013962	0.00104399	0.00241381	0.00255104	0.000548612	0.00365528	0.0046193	0.00483828	0.00265765	0.00422135	0.00261553	0.00344559	0.00318206	0.00232314	0.0096584	0.00192999	0.00177374	0.00383646	0.00147897	0.00498262	0.00127001	0.00151852	0.0026107	0.000104709	0.000994257	0.00758613	0.000149301	0.000231155	0.00236819	0.000122361	0.00015777	0.000431793	0.000129627	0.000586561	0.000195802
Tetracycline	tetX3	0.00239153	0.00156336	0.000354161	0.00223973	0.000685369	0.00233242	0.000625656	0.00144846	0.000666357	0.00168198	0.000199267	0.000251624	0.00137847	0.00044639	0.00115073	0.000464106	0.00421017	0.000573562	0.000661952	0.000947477	0.000772061	0.00060613	0.000587878	0.000772384	0.000554422	0.00343847	0.000299656	0.00190514	0.000357945	0.000401311	0.000773712	0.000235085	0.00234276	0.000201398	0.000286201	0.000538334	4.8443e-05	0.000135299	0.00392872	5.1859e-05	8.41632e-05	0.000269512	0.000233517	3.50529e-05	0.000106587	6.30556e-05	0.000139493	3.13778e-05
Tetracycline	tetX4	0.000283339	0.000190016	3.77702e-05	0.000274194	9.96515e-05	0.000251203	7.75766e-05	0.000161668	0.000155657	0.000209403	7.12393e-05	4.20417e-05	0.000175157	7.12515e-05	5.08859e-05	0.000111881	0.000210527	4.80282e-05	0.000172168	0.000232461	0.000374101	0.000106997	0.000238123	0.000155624	0.000198303	0.000314994	0.000117202	0.000815378	0.000108381	0.000106299	0.000150201	6.89164e-05	0.000299484	7.06969e-05	0.000100034	0.000166806	2.78468e-06	5.82096e-05	0.000231848	3.84421e-06	1.36797e-05	0.000120934	1.9637e-05	7.57916e-06	1.41712e-05	9.01947e-06	1.73624e-05	1.07315e-05
Tetracycline	tetX5	0.000817765	0.000573673	9.77846e-05	0.000875278	0.000124917	0.000243225	0.000256577	0.000257537	0.00014726	0.000784669	3.22378e-06	5.5262e-05	0.000223184	0.000175707	0.000305659	0.000328064	0.000657692	0.000161014	2.8681e-05	8.70229e-05	6.43957e-05	4.40764e-05	2.96022e-05	3.54824e-05	2.88593e-05	0.000279548	2.07992e-05	0.000139251	9.91048e-06	2.30658e-05	4.45988e-05	1.18404e-05	0.000109696	5.90597e-06	2.09611e-05	3.90807e-05	8.22129e-06	1.82217e-05	0.00016707	1.15027e-05	1.35982e-05	4.32414e-05	1.81079e-05	3.8569e-06	7.10348e-06	2.9987e-06	8.68805e-06	3.56789e-06
Tetracycline	tetX6	0.000646033	0.00038705	0.000102998	0.000588669	0.000208404	0.000440776	0.000146805	0.000258918	0.000199308	0.00045606	6.50019e-05	7.45713e-05	0.000262897	0.000163522	0.000171777	0.000267678	0.00051348	0.0001359	0.000280112	0.000376089	0.000308192	0.000287458	0.000327603	0.000191124	0.000286884	0.000436412	0.000166182	0.000838623	0.000150258	0.000131595	0.000331367	0.000112603	0.000450351	0.000117761	0.000139334	0.000251287	5.44383e-06	0.000123126	0.000708111	1.1268e-05	2.6551e-05	0.000279711	1.35255e-05	1.88988e-05	3.77644e-05	1.175e-05	3.18758e-05	2.05336e-05
Tetracycline	tetY	0.000180735	0.000105997	2.16868e-05	0.000170499	6.01444e-05	0.000118952	3.50909e-05	0.000133266	3.05995e-05	9.49894e-05	3.18255e-06	7.04169e-06	6.66318e-05	4.122e-06	0.00021138	5.98436e-05	0.00419282	0.000156448	6.25212e-06	0	0	0	0	0	0	0.000141718	6.12517e-06	0	0	1.25632e-06	6.38094e-06	0	8.28764e-05	6.17806e-06	2.24179e-05	0	0	2.2577e-06	0.000404268	0	1.11945e-05	7.31439e-06	0.000216479	0	1.44434e-05	1.78782e-05	2.89762e-06	0
Tetracycline	tetZ	0.00840001	0.00155157	0.000107697	0.0130331	0.000306631	0.00677187	0.00124635	0.00142376	0.000573897	0.00911225	0.00015277	0.000247331	0.00377502	0.000667773	0.00575212	0.000150723	0.00248081	0.000276395	0.000261522	0.000192935	0.000313627	0.000473914	0.000210976	0.000828748	0.000382366	0.000995342	0.000772019	0.000637227	0.000498028	0.000471714	0.00137143	0.000340687	0.000491219	0.000371495	0.000506223	0.000294896	0.00536999	0.0017125	0.00556417	0.00276072	0.00502969	0.00110836	0.0048227	0.00703557	0.00136704	0.00309601	0.0033661	0.0024732
Tetracycline	tetracycline_resistance_protein	0.0120962	0.00843405	0.00675906	0.0121131	0.00713675	0.0105285	0.00844141	0.00589041	0.00675103	0.00916818	0.00617475	0.0052016	0.00914698	0.00852154	0.0209912	0.00615289	0.00889134	0.0211842	0.00635861	0.00878824	0.00793008	0.00726623	0.00737687	0.00513236	0.00699297	0.00838515	0.00762062	0.00659336	0.00694184	0.0106586	0.0060762	0.00794854	0.0068652	0.00823833	0.00776293	0.00817079	0.012567	0.0123214	0.0144137	0.0133347	0.0126898	0.0124419	0.0159157	0.0101791	0.0124881	0.0154207	0.0128296	0.0119286
Trimethoprim	dfrA1	0.00257044	0.0011532	0.000219239	0.00292824	0.000805855	0.00104627	0.00112265	0.000906743	0.000300633	0.00196063	3.46155e-05	0.000141243	0.000940132	0.000257608	0.00198166	0.000241453	0.00447062	0.00794988	8.25061e-05	7.7779e-05	0.000249029	9.81768e-05	0.000159721	0.000371906	0.00244567	0.00267326	8.91383e-05	0.001752	4.15429e-05	0.000672305	0.000244065	4.8377e-05	0.0011167	4.5908e-05	0.000104309	0.000217545	0.000124814	4.02656e-05	0.0015083	0.000174344	7.42203e-05	3.89174e-05	0.000610112	0.000146679	0.000140832	0.000139889	0.000121524	0.000101256
Trimethoprim	dfrA10	2.81005e-06	0	0	9.1268e-06	0	0	0	7.6165e-06	0	0	0	0	0	0	0	0	8.03528e-06	0	0	0	0	0	0	0	0	1.23111e-05	0	0	0	0	0	0	0	0	0	0	0	0	0	0	0	0	0	0	0	0	0	0
Trimethoprim	dfrA12	0.000863659	0.00130933	0.000572472	0.00139364	0.000953928	0.000180919	0.00412013	0.00146145	6.86944e-05	0.0012029	6.14109e-05	7.78168e-05	0.00219516	0.000309376	0.0109295	0.000406437	0.00393953	0.012314	0.000372408	0.00396682	0.00247105	0.0011822	0.00145963	0.00124617	0.00106028	0.00620967	0.000772599	0.00522438	0.000911324	0.00884039	0.00133105	0.000688423	0.00309824	0.00127466	0.00141253	0.00580914	0.000691305	0.00124847	0.00209546	0.00143971	0.000545135	4.88167e-05	0.00954661	0.000451391	0.00629882	0.00978657	0.000568258	0.000211052
Trimethoprim	dfrA13	0	0	0	0	0	0	0	0	0	0	0	0	0	0	0	0	0	0	0	0	0	0	0	0	0	0	0	0	0	0	0	0	0	0	0	0	0	0	0	0	0	0	0	0	8.30892e-06	0	0	0
Trimethoprim	dfrA14	0.000163777	8.87765e-05	1.72487e-05	0.000245343	0.000132281	0.000166269	0.000562542	0.000269586	2.94933e-05	8.79224e-05	0.000178269	3.07472e-05	0.000288474	6.18733e-05	0.000845808	0.00085426	0.000467061	0.00603074	0.000285912	0.000526929	0.000648805	0.000164933	0.000776719	0.000389401	0.000136503	0.00178361	0.000140159	0.000402648	0.000364542	0.00234572	0.000182247	0.000132424	0.000794439	0.000245225	0.000154128	0.00131477	3.0491e-05	9.1545e-05	0.000413362	0.000154714	6.44906e-05	0	0.000133279	5.41538e-05	0.000847796	0.000197975	2.83179e-05	5.87334e-05
Trimethoprim	dfrA15	0.000381838	0.000116539	2.03591e-05	0.000383591	0.000103685	0.000105805	6.57011e-05	0.00021587	3.26705e-05	0.00020062	1.62744e-05	2.49769e-05	8.86957e-05	6.4677e-05	0.00019888	2.56994e-05	0.000374534	0.000302872	3.11411e-05	6.97389e-05	4.10302e-05	3.00218e-05	5.96626e-05	3.79998e-05	0.000108972	0.000273326	5.2177e-05	0.000103198	3.63614e-05	4.70897e-05	1.3596e-05	0	0.000149143	3.97478e-05	9.1826e-06	1.43849e-05	0	2.58664e-05	0.000297983	3.42876e-05	2.17595e-05	4.66788e-05	9.5558e-05	2.46547e-05	2.63751e-05	4.81476e-06	0.000128156	1.34265e-05
Trimethoprim	dfrA16	0.00200311	0.00115459	0.000116835	0.00228246	0.000220009	0.000741347	0.000277562	0.000603839	0.000407925	0.00162623	3.35822e-05	5.05994e-05	0.00052333	0.000308953	0.000780115	0.000127471	0.00175681	0.00113819	9.0581e-06	3.75784e-05	6.81485e-05	2.36473e-05	8.31942e-05	0.000174644	0.000205393	0.000872822	5.9429e-05	0.000220546	5.24804e-06	0.000118316	0.000215999	1.66068e-05	0.000439842	4.57517e-05	9.37e-06	1.36472e-05	0.00022693	3.94052e-05	0.00111353	0.000149426	0.000244801	6.93574e-05	0.000489088	0.00050179	0.000180003	0.000235523	0.000195711	0.000157387
Trimethoprim	dfrA17	0.00176096	0.00121909	0.00339919	0.00231286	0.000324378	0.0014971	0.000281834	0.00042564	6.98217e-05	0.00121988	0	7.02766e-05	0.000864161	0.000126656	0.00148111	3.22742e-05	0.00130906	0.000954401	5.07955e-05	7.97041e-05	5.4343e-05	7.58788e-05	4.27068e-05	9.3724e-05	7.95738e-06	0.000651048	2.9211e-05	0.000669295	7.17638e-05	0.000439849	0.000199026	6.96447e-05	0.000295687	5.29272e-05	0	9.56358e-05	0.000126768	0.000322159	0.00095056	0.000294563	0.000387668	0.000179581	0.00039865	0.000107138	0.000842174	0.00290527	0.000274294	0.000185865
Trimethoprim	dfrA19	2.0183e-05	0	0	1.63495e-05	0	0	0	2.51197e-06	0	4.38132e-06	0	0	0	0	0	0	1.83041e-05	6.46082e-06	0	0	0	0	0	0	0	0	0	0	0	0	0	0	1.27204e-05	0	0	0	0	0	5.70206e-05	0	0	0	7.20022e-05	0	0	6.12433e-06	0	0
Trimethoprim	dfrA20	4.2264e-05	2.37966e-05	0	2.08356e-05	8.90494e-06	7.387e-06	2.09421e-05	7.62508e-06	0	2.58811e-05	0	0	1.29959e-05	0	1.64124e-05	1.20986e-05	3.03952e-05	0	0	0	0	0	0	0	0	2.70982e-05	0	0	0	0	0	0	6.67741e-06	0	0	0	0	0	2.51674e-05	0	0	0	0	0	0	0	0	0
Trimethoprim	dfrA21	0	0	0	0	0	0	0	0	0	0	0	0	0	0	0	0	0	0	0	0	0	0	0	0	0	0	0	0	0	0	0	0	0	0	0	0	0	0	6.2702e-06	0	0	0	0	0	8.13935e-06	0	0	0
Trimethoprim	dfrA22	0	0	0	0	0	0	5.71994e-06	0	0	0	0	0	0	0	0	0	0	0	0	0	0	0	0	0	0	0	0	0	6.59867e-06	2.88407e-06	0	0	0	0	4.63616e-06	0	0	0	0	0	0	4.29366e-06	0	0	7.96978e-06	0	0	0
Trimethoprim	dfrA23	0	0	0	5.44406e-06	0	0	1.17974e-05	0	0	6.43411e-06	0	0	0	0	8.84753e-06	0	1.58837e-05	1.3895e-05	0	0	0	0	8.6564e-06	0	0	0	0	8.28492e-06	0	1.76766e-05	0	0	0	0	8.9157e-06	0	0	0	0	0	0	0	8.64521e-06	0	1.6957e-05	2.13318e-05	0	0
Trimethoprim	dfrA24	0	0	0	0	0	0	0	0	0	0	0	0	0	0	0	0	0	0	0	0	0	0	0	0	0	0	0	0	0	0	0	0	0	0	0	0	0	0	0	0	0	0	0	0	0	0	0	0
Trimethoprim	dfrA25	4.12291e-05	1.33654e-05	6.36056e-06	0	5.01645e-06	7.71033e-06	0	2.90033e-05	0	0	0	0	0	0	0	0	3.79328e-06	4.75453e-06	0	0	0	0	0	0	0	0	0	0	0	2.62578e-06	0	0	0	0	0	0	0	0	0	0	0	0	0	0	0	0	0	0
Trimethoprim	dfrA5	0.000229247	9.86375e-05	1.64886e-05	0.000260378	6.36788e-05	0.00020326	8.07793e-05	9.64522e-05	5.73867e-05	0.000193408	0	6.39786e-06	6.40802e-05	4.06867e-05	0.000156264	1.26711e-05	0.00044137	0.000576319	1.2928e-05	0	1.09265e-05	0	1.154e-05	5.34029e-06	0.000112418	0.000184865	6.26078e-06	9.36343e-05	6.76948e-06	4.45415e-05	3.90531e-05	0	0.000103087	7.33354e-06	6.76839e-06	3.91087e-05	4.93267e-06	0	0.000143985	1.40387e-05	2.26379e-05	2.46129e-05	3.97801e-05	6.9895e-06	6.43649e-06	4.05051e-05	2.99645e-05	4.22253e-06
Trimethoprim	dfrA7	0	0	6.36811e-06	0	4.21765e-06	0	5.09763e-06	0	0	0	0	0	0	0	2.51056e-06	0	0	3.29634e-06	0	0	0	0	0	0	0	0	0	0	0	0	0	0	0	0	0	0	0	0	4.07653e-05	0	0	0	7.39646e-06	0	8.73231e-06	5.25444e-05	4.7628e-06	0
Trimethoprim	dfrB1	6.00274e-05	2.11026e-05	0	5.74034e-05	2.8961e-05	0	8.71627e-06	3.52549e-05	0	3.17338e-05	0	0	1.32169e-05	0	3.44911e-05	0	4.24746e-05	0	0	0	3.46486e-05	1.33129e-05	0	0	0	0	0	0	0	0	0	0	0	0	3.00284e-05	0	0	0	9.48071e-06	8.71882e-06	0	0	0	0	0	0	0	0
Trimethoprim	dfrB2	0	8.50462e-06	0	7.14009e-06	0	0	0	1.00617e-05	0	1.03441e-05	0	0	0	0	0	0	1.0976e-05	0	0	0	0	0	0	0	0	0	0	0	0	0	0	0	0	0	0	0	0	0	0	0	0	0	0	0	0	1.48397e-05	0	0
Trimethoprim	dfrB3	1.94622e-05	6.64423e-06	0	0	0	0	0	4.34764e-06	1.58233e-05	0	0	0	0	0	0	0	0	0	0	0	0	0	0	0	0	0	0	0	0	0	0	0	0	0	0	0	0	0	1.03163e-05	0	0	0	0	0	0	1.21141e-05	0	0
Trimethoprim	dfrB6	0	0	0	0	0	0	0	0	0	0	0	0	0	0	0	0	5.60002e-06	1.59745e-05	0	0	0	0	0	0	0	0	0	0	0	0	0	0	0	0	0	0	0	0	0	0	0	0	0	0	0	0	0	0
Unclassified	16S rRNA methylase	0	2.4611e-05	0	0	0	0	4.39932e-06	0	0	0	0	0	1.48385e-05	0	0	0	0	0	1.27021e-05	0	0	7.22329e-06	0	0	0	0	0	0	0	0	0	0	0	0	0	0	0	3.77081e-06	1.16791e-05	0	0	0	2.16467e-05	0	0	9.00777e-06	0	0
Unclassified	DNA-binding transcriptional regulator gadX	0.00122704	0.00167648	0.00167653	0.00224928	0.00150662	8.37786e-05	0.00519213	0.00181429	0.000146019	0.00159756	0.00030697	0.000269788	0.00234836	0.000683286	0.0206302	0.00103447	0.00448503	0.0474384	0.000621451	0.00293287	0.00359601	0.00108987	0.00162518	0.00145697	0.00252433	0.0159759	0.000705709	0.00618289	0.00190606	0.0114108	0.00111726	0.000654449	0.00759756	0.0013982	0.00122519	0.00589461	0.000329377	0.00561457	0.011446	0.00178736	0.000949387	0.000762131	0.00810427	0.000238963	0.00766707	0.0100835	0.000416635	0.00105162
Unclassified	DNA-binding_protein_H-NS	0.000376	0.000537303	0.000604552	0.000810653	0.000569709	5.30009e-05	0.00224336	0.000700459	0.000129442	0.000626392	0.000129924	8.34334e-05	0.0011749	0.000199752	0.00924935	0.000366348	0.00181811	0.020307	0.000285674	0.00110117	0.00121542	0.000597926	0.000690661	0.000699688	0.000730537	0.00703033	0.000408427	0.00266331	0.000858787	0.00487394	0.000468867	0.000325545	0.00335895	0.000408945	0.000494587	0.0023812	0.00018797	0.00247745	0.00400784	0.000828032	0.000440414	0.000390469	0.00366666	8.28057e-05	0.00323364	0.00446797	9.19369e-05	0.000546093
Unclassified	antibiotic resistance rRNA adenine methyltransferase	0.00177569	0.00112138	0.000804493	0.00237349	0.000833909	0.000396765	0.000574263	0.000552385	0.00100553	0.00141802	0.000396577	0.000402345	0.000403339	0.00402553	0.000471667	0.000538682	0.000556603	0.00019465	0.00220892	0.00412853	0.00212916	0.00201713	0.00308989	0.00163961	0.00286007	0.0018583	0.00245132	0.0022929	0.00235243	0.00180888	0.00162906	0.00325924	0.0020238	0.00338442	0.00279195	0.00191886	0.000297669	0.00126413	0.0011427	0.00185935	0.000490604	0.00175908	0.000584562	0.000609668	0.000495846	0.000200824	0.000612582	0.000431821
Unclassified	bacterial regulatory protein LuxR	0.000808444	0.00112989	0.00120048	0.00159276	0.0010327	0.000107905	0.00357208	0.00111466	0.000767184	0.00106735	0.000217978	0.000180909	0.00183652	0.000282806	0.0163399	0.000718438	0.00298181	0.0377731	0.000352059	0.00193061	0.00272164	0.000704543	0.00152975	0.00125309	0.00144834	0.0132471	0.000507084	0.00538375	0.00139242	0.00849195	0.000647925	0.000487322	0.00617779	0.000946265	0.000889144	0.0043112	0.000241958	0.00408199	0.00750072	0.00144478	0.000853186	0.000784161	0.00682071	0.000177338	0.00628225	0.00839418	0.000386764	0.00092282
Unclassified	cAMP-regulatory protein	0.0015287	0.00202416	0.00149391	0.00263135	0.0018159	0.000165812	0.0048444	0.00185563	0.00017557	0.00157461	0.000211449	0.00035251	0.00267486	0.000580628	0.0212693	0.00106724	0.00477967	0.0441781	0.000586097	0.00242816	0.00384103	0.00113595	0.00171995	0.00187543	0.00235741	0.0159664	0.0007554	0.00644962	0.00167647	0.0115708	0.00148798	0.000794974	0.00783231	0.0014035	0.00157782	0.00690851	0.000459751	0.00679431	0.0113203	0.00248593	0.000952499	0.000826214	0.0100654	0.000204957	0.00892781	0.0120359	0.00038739	0.00119833
Unclassified	cob(I)alamin adenolsyltransferase	0.000868053	0.000992291	0.000814999	0.00119378	0.00101967	0.0001088	0.00302157	0.00101858	0.000538046	0.000829586	0.000217935	0.000192408	0.00157382	0.000367181	0.0149028	0.000637323	0.00316815	0.0290666	0.000342918	0.00149208	0.00173011	0.00065638	0.00114376	0.000965153	0.00126046	0.0104615	0.000295618	0.00414818	0.00095441	0.00723371	0.000746787	0.000489998	0.00522486	0.000963858	0.00084978	0.00346712	0.000416041	0.00469013	0.00631717	0.00112943	0.000696101	0.000442277	0.00585896	0.000132166	0.00547175	0.00704309	0.000288098	0.000745388
Unclassified	cystathionine beta-lyase patB	0	0	0	0	0	0	0	0	0	0	1.63631e-06	0	0	0	0	0	0	0	0	0	0	0	0	0	0	0	0	0	0	0	0	0	0	0	0	0	0	0	0	0	0	0	0	0	0	0	0	0
Unclassified	histidine kinase	0.00395262	0.00503463	0.0035453	0.00594138	0.00397181	0.00053322	0.0120127	0.00440915	0.00161402	0.0046796	0.000743019	0.000933605	0.00622958	0.00152088	0.0523679	0.00255483	0.0131751	0.113347	0.00127079	0.00683249	0.00771645	0.00240244	0.00432614	0.00410729	0.00561762	0.0411375	0.00198096	0.0155903	0.00400285	0.0274847	0.00305481	0.0019617	0.0199165	0.00345432	0.00327956	0.0155016	0.00189146	0.0179306	0.02603	0.00552644	0.0033218	0.00268911	0.0246862	0.00126928	0.0209609	0.0288517	0.00148985	0.00303435
Unclassified	mycinamicin-resistance protein myrB	0	0	0	0	0	0	0	0	0	0	0	0	0	0	0	0	0	0	0	0	0	0	0	0	0	0	0	0	0	0	0	0	0	0	0	0	0	0	0	0	0	0	0	0	0	0	0	0
Unclassified	rpsD_(ramA_or_sud2)	0	0	3.6005e-06	0	3.44194e-06	0	0	0	0	0	0	0	0	0	0	0	0	0	0	0	6.38859e-06	0	5.81894e-06	0	0	0	9.63459e-06	0	0	0	0	0	0	0	5.0468e-06	0	0	1.01849e-05	0	0	0	0	5.10194e-06	5.32477e-06	0	0	0	0
Unclassified	sdiA	0.000697966	0.000981589	0.000960404	0.00135756	0.00100492	2.70208e-05	0.00288897	0.000851929	0.000393008	0.000757973	0.000138257	0.000171414	0.00173975	0.00033511	0.0155187	0.00045243	0.00301091	0.0280189	0.000268603	0.00134171	0.00182698	0.00065169	0.00118926	0.00104792	0.00110982	0.0104458	0.000430367	0.00388621	0.000881657	0.00696188	0.000784094	0.000430361	0.0049273	0.00102496	0.000822365	0.00321554	0.00019542	0.00345849	0.00704086	0.00103785	0.000745724	0.000727831	0.00490615	0.000155446	0.00448032	0.0061338	0.000194779	0.000718505
Unclassified	thiostrepton resistance methylase tsnR	0	0	0	3.00425e-06	0	0	0	0	0	0	0	0	7.42046e-06	0	0	0	0	0	0	0	0	0	0	0	0	0	0	0	0	0	0	0	0	0	0	0	0	0	5.23488e-06	0	0	0	5.19677e-06	0	0	0	0	0
Unclassified	tmrB	0	0	0	0	0	0	0	0	0	0	0	0	0	0	0	0	0	4.13251e-06	0	0	0	0	0	0	0	0	5.74392e-06	0	0	0	0	0	0	0	0	0	0	0	0	0	0	0	0	0	0	0	0	0
Unclassified	transcriptional regulatory protein CpxR cpxR	0.00136639	0.0017701	0.001032	0.00210068	0.0015671	0.000185373	0.00413028	0.00176546	0.000472073	0.00150224	0.000234204	0.000307001	0.00200351	0.000677229	0.0179947	0.00111574	0.00492191	0.036302	0.000477136	0.00241898	0.00279888	0.000955018	0.0013474	0.00117054	0.002087	0.0125133	0.000795884	0.00500435	0.00136803	0.00953512	0.00121102	0.000657206	0.0062755	0.00131677	0.00130968	0.0057632	0.000643533	0.00663346	0.00984329	0.00222899	0.00108748	0.000860841	0.00854559	0.000380337	0.00803988	0.00956756	0.00043089	0.00112855
Unclassified	truncated putative response regulator ArlR	0.00136368	0.00314286	0.00459215	0.0022822	0.00532223	0.00481642	0.00430795	0.000439133	0.00202694	0.00160409	0.0060132	0.00401939	0.00430919	0.00168704	0.00187101	0.00354207	0.000753317	0.00157958	0.000973706	0.00151898	0.00157148	0.00180759	0.000303771	0.000782152	0.000966986	0.00106429	0.00121344	0.000818225	0.000598897	0.00385578	0.00119866	0.00126107	0.00100066	0.00151233	0.00159141	0.00185249	0.00586667	0.00561941	0.00562686	0.00752255	0.0165661	0.0143179	0.0062387	0.00719956	0.00694013	0.0103319	0.00811477	0.00807407
Unclassified	two-component system_response regulator EvgA	0	0	0	0	0	0	0	0	0	0	0	0	0	0	0	0	0	0	0	0	0	7.72336e-06	0	0	0	0	0	0	0	0	0	7.19146e-06	0	0	0	0	0	0	0	0	0	0	0	0	0	0	0	0
Vancomycin	vanA	7.76237e-06	2.09697e-06	1.42563e-06	3.23286e-06	1.50783e-06	2.28268e-06	1.43311e-06	2.24024e-06	3.46801e-06	7.39295e-06	0	0	4.33976e-06	3.32721e-06	0	6.93373e-06	0	0	4.79138e-06	2.95731e-06	0	0	0	3.72234e-06	3.10923e-06	0	1.03827e-05	0	3.00271e-06	0	2.56385e-06	8.5993e-06	2.48158e-06	0	0	0	4.54799e-05	3.30556e-05	2.1655e-05	1.42188e-05	1.01096e-05	6.86746e-06	2.77169e-05	2.11377e-05	6.9363e-06	5.85625e-06	4.29057e-06	0
Vancomycin	vanB	1.82102e-06	6.09762e-06	3.60951e-05	9.88595e-06	5.80852e-06	0	3.16003e-05	2.3231e-06	8.793e-06	4.75571e-05	5.94046e-06	0	3.46924e-06	1.89465e-05	1.70742e-06	7.81197e-06	5.35522e-06	0	0	5.9185e-06	4.09468e-06	0	0	4.20837e-06	0	2.24384e-06	0	7.03492e-06	2.07362e-05	3.99477e-06	0	0	0	0	2.66689e-06	2.6245e-06	0.00177997	0.00135396	4.55596e-05	0.000730065	0.000647696	0.000593599	0.000500088	0.00138157	0.000434797	0.000288546	5.68201e-05	0.00010626
Vancomycin	vanC	1.75386e-06	1.81312e-06	0	2.55902e-06	0	5.34807e-06	0	9.3218e-07	0	0	0	2.91895e-06	0	6.03216e-06	0	0	0	0	6.95154e-06	0	0	0	0	0	0	1.75795e-05	0	0	1.26727e-05	3.16414e-05	0	0	1.78646e-05	6.70375e-06	0	0	1.87539e-06	0	6.61905e-06	0	4.03881e-06	0	1.07178e-05	0	0	2.96141e-06	2.04793e-06	2.21244e-06
Vancomycin	vanD	1.73678e-05	1.24906e-05	3.15103e-05	2.40996e-05	9.67182e-06	1.74311e-05	3.42322e-05	1.30979e-05	8.63844e-06	5.40566e-06	1.1957e-05	6.97305e-06	1.32938e-05	1.55674e-05	2.6819e-05	2.58149e-05	4.44827e-06	1.29507e-05	1.03249e-05	0	4.41064e-06	3.73874e-05	4.70382e-05	2.81491e-05	3.361e-05	6.17241e-06	3.50012e-06	2.06666e-05	7.56902e-06	1.74458e-05	1.72442e-05	3.13984e-05	6.05257e-06	7.81621e-06	1.05023e-05	1.48951e-05	0.000615583	2.63787e-05	0.000751892	1.83579e-05	4.13602e-05	3.22802e-05	6.46757e-05	5.47212e-05	3.89117e-05	3.57415e-05	2.51397e-05	1.44588e-05
Vancomycin	vanE	0	2.90005e-06	0	2.97872e-06	0	3.49593e-05	0	7.28402e-06	1.24855e-05	0	6.44756e-06	3.16035e-06	1.21607e-05	0	1.89894e-05	1.98704e-06	9.7784e-06	0	0	0	0	0	4.81896e-06	0	4.85483e-06	2.03944e-06	0	0	2.25715e-06	4.45409e-06	0	0	2.57867e-06	0	0	0	0	3.90197e-06	2.24003e-05	8.45373e-06	0	0	0	0	2.12086e-06	3.28835e-06	6.79388e-06	3.93323e-06
Vancomycin	vanG	0.000277341	0.000356866	0.000526437	0.000213197	0.000449427	0.000213764	0.000268258	0.000277455	0.000517988	0.00034261	0.000325066	0.000351514	0.00027053	0.000554611	0.00015843	0.00024549	0.000170491	0.000193798	0.000302421	0.000302005	0.000321764	0.000547202	0.000344196	0.000243878	0.000292515	0.000177691	0.000313538	0.000327633	0.000339916	0.000266177	0.000195486	0.00045539	0.000276871	0.000544837	0.000483273	0.000366609	0.000558717	0.00512835	0.0026129	0.000736812	0.000584241	0.000436104	0.00120989	0.00101718	0.00030589	0.000373836	0.000949775	0.00124343
Vancomycin	vanH	9.76122e-06	0	9.10178e-06	8.29366e-06	2.48493e-06	3.47064e-06	1.09573e-05	0	3.18425e-06	3.20789e-05	5.26779e-06	0	1.57503e-05	6.21178e-06	1.0502e-05	5.655e-06	1.74721e-06	0	0	2.16475e-05	0	0	0	0	3.56946e-06	0	0	0	7.47051e-06	1.66339e-06	3.00389e-06	0	0	0	0	5.46813e-06	0.000380446	0.000336864	8.89734e-06	0.000167387	0.000103292	9.98415e-05	9.80415e-05	0.000258483	7.5015e-05	6.96971e-05	1.49426e-05	1.6272e-05
Vancomycin	vanM	0	0	0	0	0	0	0	0	0	0	0	0	0	0	0	0	0	0	0	0	0	0	0	0	0	0	0	0	0	0	0	0	0	0	0	0	0	0	0	0	0	0	0	0	0	0	0	0
Vancomycin	vanN	0	0	0	0	0	0	5.7952e-06	2.80472e-06	0	0	0	4.09848e-06	0	7.4177e-06	0	0	0	0	4.14085e-06	0	4.79077e-06	0	0	0	0	3.90862e-06	0	3.88519e-06	4.64629e-06	0	0	4.35891e-06	0	0	0	3.96216e-06	0	0	0	0	0	0	0	0	0	0	2.37824e-06	0
Vancomycin	vanR	0.00118723	0.00153656	0.00144664	0.0011958	0.00124073	0.000810005	0.000947449	0.00117588	0.00192845	0.00127975	0.00162374	0.000934998	0.000883798	0.00149375	0.00117714	0.00175741	0.000998816	0.00148684	0.00135275	0.00100281	0.00178561	0.00150583	0.00170971	0.00163956	0.00194067	0.00137818	0.00128219	0.00125277	0.00174572	0.0026977	0.00157467	0.00162956	0.00114463	0.0020284	0.00144336	0.00129246	0.00701813	0.00667674	0.00729361	0.00535701	0.0028477	0.00460937	0.00533699	0.00481566	0.00233757	0.00155311	0.00236455	0.00283952
Vancomycin	vanS	0.00121869	0.000660511	0.000241707	0.00171464	0.00021879	0.000406148	0.00175959	0.000386929	0.000733912	0.000951247	0.000211075	0.000248473	0.00103404	0.000525597	0.00107012	0.000457469	0.000499227	0.00078936	0.00022821	0.000529925	0.000415623	0.00053207	0.000392111	0.000714134	0.000539433	0.000775348	0.00036486	0.000273953	0.000437756	0.00063545	0.000569623	0.000307374	0.000806718	0.000185327	0.000354511	0.000286009	0.00294875	0.00248969	0.00240639	0.00232211	0.00209904	0.0126088	0.002876	0.00156907	0.00104969	0.00060585	0.00116091	0.00236261
Vancomycin	vanT	0	1.4511e-06	0	3.74363e-06	0	7.09236e-06	1.37636e-06	6.62497e-07	0	0	9.4326e-07	0	0	1.50794e-06	4.10841e-06	0	2.4426e-06	0	0	0	0	0	0	0	0	2.05343e-05	0	0	5.059e-06	2.06069e-05	0	0	1.7749e-05	3.20007e-06	0	0	0	0	7.68879e-06	0	2.49814e-06	3.69451e-06	1.67578e-06	2.1329e-06	1.5633e-06	1.65357e-06	1.60879e-05	0
Vancomycin	vanU	0	0	0	0	4.41448e-05	0	1.31082e-05	1.45981e-05	0	0	0	5.15433e-05	0	0	0	0	0	0	9.74085e-06	0	0	1.33439e-05	0	0	0	0	1.01604e-05	0	0	0	0	1.10426e-05	0	0	0	1.00375e-05	7.71912e-06	0.000921866	0.000313057	5.39653e-05	2.53845e-05	4.08069e-05	0	0	0	2.33074e-05	0.000236866	0.000176132
Vancomycin	vanW	3.02333e-05	3.71874e-06	2.49314e-05	1.88396e-05	4.18989e-05	0	0	3.25642e-05	2.4485e-05	4.15907e-05	0	4.03669e-05	1.51773e-05	1.23031e-05	0	2.80946e-06	0	7.97739e-06	1.02177e-05	0	9.99119e-06	0.000153785	3.45592e-05	8.19936e-06	1.12505e-05	1.36887e-05	1.46852e-05	0	2.70721e-05	0	1.81513e-05	8.90233e-06	2.95594e-05	2.07719e-05	0	1.32349e-05	0.00106614	0.00340156	0.000508791	0.000668931	0.000529414	0.000364252	0.000290118	0.000965211	0.000336354	0.000236402	0.000674541	0.000451768
Vancomycin	vanX	2.4235e-05	1.37988e-05	1.03443e-05	6.84939e-06	3.02926e-05	2.29416e-05	5.69191e-06	7.86167e-06	5.09165e-06	1.29757e-05	7.04033e-06	1.13172e-05	1.73519e-05	1.72372e-05	5.93231e-06	1.45991e-05	0	0	1.18169e-05	1.50508e-05	2.02419e-05	2.93177e-05	2.66767e-05	1.09457e-05	0	9.63695e-06	1.71876e-05	9.28848e-06	3.74163e-05	8.4316e-06	1.15317e-05	2.54201e-05	2.41129e-05	2.00995e-05	1.46819e-05	1.49677e-05	0.00090149	0.00081171	2.76847e-05	0.000449478	0.000344562	0.000241642	0.000295331	0.000782006	0.000171595	0.000197147	2.69418e-05	8.34838e-05
Vancomycin	vanY	8.67266e-06	2.29051e-05	2.18941e-05	5.85715e-06	8.91841e-06	1.29189e-05	1.35527e-05	8.6671e-06	4.04309e-05	2.18072e-05	1.30302e-05	1.93018e-05	9.20921e-06	6.98075e-05	4.46363e-06	2.5964e-06	6.12209e-06	1.09696e-05	1.21662e-05	2.40408e-05	1.97475e-05	2.13902e-05	2.95601e-05	1.79269e-05	3.4962e-06	0.000185095	3.04854e-05	1.8717e-05	5.63297e-05	0.00015024	1.73614e-05	4.71571e-05	0.000133552	2.47432e-05	2.57837e-05	2.85562e-05	0.00308628	0.00116786	0.00253622	0.000688884	0.000680825	0.000588786	0.000712167	0.00121715	0.000498447	0.000230668	0.00011451	0.000131351
Vancomycin	vanZ	0	0	0	0	0	0	0	0	0	0	0	0	0	0	0	0	0	0	0	0	0	0	0	0	0	0	0	0	0	0	0	0	0	0	0	0	0	0	0	1.8139e-05	0	1.52473e-05	8.4229e-06	0	7.66157e-06	0	0	0
[truncated: 96 more columns]
