# Supplementary material for: Longitudinal metagenomic study reveals the dynamics of fecal antibiotic resistome in pigs throughout the lifetime
Source: Anim Microbiome. 2023 Nov 8;5:55. doi: 10.1186/s42523-023-00279-z (PMC10634126; doi:10.1186/s42523-023-00279-z)
Supplement: Supplementary file 6 — Supplementary Material 6 [file 42523_2023_279_MOESM6_ESM.xlsx]

## Sheet: Sheet1
Types	LAB_1	LAB_2	LAB_3	LAB_4	LAB_5	LAB_6	LAB_7	LAB_8	LAB_9	LAB_10	LAB_11	LAB_12	LAB_13	LAB_14	LAB_15	LAB_16	LAB_17	LAB_18	LAPS_1	LAPS_2	LAPS_3	LAPS_4	LAPS_5	LAPS_6	LAPS_7	LAPS_8	LAPS_9	LAPS_10	LAPS_11	LAPS_12	LAPS_13	LAPS_14	LAPS_15	LAPS_16	LAPS_17	LAPS_18	LAP_1	LAP_2	LAP_3	LAP_4	LAP_5	LAP_6	LAP_7	LAP_8	LAP_9	LAP_10	LAP_11	LAP_12	LAP_13
Integrase	0.0705942	0.0188206	0.00739249	0.0814053	0.00805739	0.0457305	0.0203567	0.0221285	0.0128691	0.0525499	0.00176681	0.00292708	0.0322882	0.00604031	0.0827485	0.00476409	0.0446694	0.0650327	0.00354637	0.0125118	0.0143729	0.00502178	0.00861542	0.00985679	0.0157162	0.0619016	0.00830213	0.0291383	0.00617365	0.0454915	0.0147715	0.00447722	0.0300843	0.0102856	0.00740013	0.0254925	0.0144227	0.0120863	0.0593145	0.0160738	0.0128955	0.00884441	0.0665615	0.01929	0.0399516	0.0571508	0.0222812	0.00803368	0.0607726
IS	0.0743253	0.0695963	0.0469105	0.0787969	0.031447	0.0223005	0.0728873	0.0470832	0.0159946	0.060804	0.0106682	0.00935158	0.047936	0.0211375	0.423058	0.0298827	0.141251	0.560289	0.0158147	0.0475582	0.0417063	0.0195179	0.0331106	0.0343141	0.0513734	0.182035	0.0160686	0.13727	0.0247534	0.141517	0.0250302	0.0159608	0.0903498	0.0246383	0.023678	0.0962762	0.0168308	0.161432	0.270147	0.0435955	0.051498	0.0257977	0.195983	0.0120363	0.179477	0.196324	0.0150049	0.0412304	0.165899
ist	0.00138868	0.00293679	0.00517345	0.00115373	0.000567865	0.000886959	0.000943609	0.00089484	0.000132892	0.000782811	6.02191e-05	9.63689e-05	0.000855561	0.00033214	0.00247221	9.30913e-05	0.00229036	0.0146255	0.00017336	0.000892368	0.00159714	0.000397909	0.000383143	0.000554035	0.00272671	0.00328861	0.000350718	0.00313079	0.0010838	0.00643896	0.000740911	0.000275518	0.00143399	0.000909033	0.00052476	0.00301612	0.000746412	0.00261854	0.00223102	0.00110156	0.0032291	2.4664e-05	0.00949221	0.000329965	0.0113162	0.00514247	0.000588467	0.000719312	0.0125342
Transposase	0.660709	0.833426	0.171223	1.14484	0.194916	0.21898	1.10575	0.325295	0.745948	0.729837	0.0662681	0.0560392	0.674225	0.586905	2.39893	0.114118	1.04428	3.62334	0.10063	0.436775	0.375501	0.24679	0.256249	0.256455	0.339489	2.02618	0.129019	0.764481	0.173577	1.27501	0.24183	0.0974137	1.0067	0.22673	0.191023	0.690183	0.159753	0.723087	1.20255	0.337049	0.347025	0.47252	1.54626	0.143803	1.07387	1.17035	0.312102	0.24946	1.56204
Plasmid	0.0174785	0.0249968	0.0139668	0.0167927	0.0058417	0.0018792	0.0240969	0.0097609	0.00451875	0.012017	0.00211125	0.00232774	0.0127252	0.00416374	0.130495	0.00548881	0.0252711	0.20046	0.00582641	0.0259077	0.0304171	0.00861238	0.0148335	0.016526	0.029773	0.202007	0.0146719	0.071823	0.0255374	0.0825512	0.0212965	0.0074759	0.0956122	0.017171	0.0140449	0.0471968	0.00612593	0.102878	0.0650934	0.0297056	0.0122647	0.0330027	0.0610883	0.00480813	0.0524145	0.0573166	0.0237838	0.0180695	0.071353
[truncated: 95 more columns]
