# Supplementary material for: Longitudinal metagenomic study reveals the dynamics of fecal antibiotic resistome in pigs throughout the lifetime
Source: Anim Microbiome. 2023 Nov 8;5:55. doi: 10.1186/s42523-023-00279-z (PMC10634126; doi:10.1186/s42523-023-00279-z)
Supplement: Supplementary file 7 — Supplementary Material 7 [file 42523_2023_279_MOESM7_ESM.xlsx]

## Sheet: Sheet1
Type	Subtypes	LAB_1	LAB_2	LAB_3	LAB_4	LAB_5	LAB_6	LAB_7	LAB_8	LAB_9	LAB_10	LAB_11	LAB_12	LAB_13	LAB_14	LAB_15	LAB_16	LAB_17	LAB_18	LAPS_1	LAPS_2	LAPS_3	LAPS_4	LAPS_5	LAPS_6	LAPS_7	LAPS_8	LAPS_9	LAPS_10	LAPS_11	LAPS_12	LAPS_13	LAPS_14	LAPS_15	LAPS_16	LAPS_17	LAPS_18	LAP_1	LAP_2	LAP_3	LAP_4	LAP_5	LAP_6	LAP_7	LAP_8	LAP_9	LAP_10	LAP_11	LAP_12
IS	IS10R	0.00316217	0.00125058	0.000313388	0.00452306	0.00203207	0.00017713	0.00801179	0.00235899	0.000335728	0.00254797	0.000627982	0.000475566	0.00419019	0.000842961	0.0674026	0.00209923	0.0100474	0.0653274	0.00102653	0.00776032	0.00509235	0.00208619	0.00239388	0.00425124	0.00250912	0.0138922	0.00191134	0.0109064	0.00125906	0.0197213	0.00330565	0.00113988	0.00649889	0.00233658	0.00199413	0.0128772	8.837e-05	0.00523208	0.00265356	0.00182957	0.000523073	0.000414843	0.00445976	0.000193379	0.00436872	0.00413893	0.000208146	0.000727782
IS	IS10	0.0030743	0.00127919	0.000255737	0.00488106	0.00195849	0.000142607	0.00699072	0.00199588	0.000162861	0.00269366	0.000341575	0.000233399	0.00393013	0.000607546	0.0595195	0.00141067	0.00938632	0.0378137	0.0010389	0.00777742	0.00278494	0.00243864	0.00198055	0.00352758	0.00197807	0.0128231	0.00188986	0.0100629	0.00137955	0.0175809	0.00372294	0.000814382	0.00576511	0.0020183	0.00218123	0.012585	7.83764e-05	0.00241789	0.000874834	0.00137199	0.000538149	0.000193356	0.00389714	0.000113659	0.00345497	0.00333592	0.000261677	0.000455212
IS	IS1166	0	0	0	0	0	0	0	0	0	0	0	0	0	0	0	0	0	0	0	0	0	0	0	0	0	0	0	0	0	0	0	0	0	0	0	0	0	0	0	0	0	0	0	0	0	0	0	0
IS	IS200	6.4161e-06	0	0	9.83161e-06	0	0	4.45102e-06	0	0	0	0	0	0	1.08435e-05	0	0	0	0	0	1.27759e-05	1.15416e-05	0	8.54137e-06	7.55089e-06	0	2.44282e-05	0	0	0	1.01213e-05	1.8278e-05	0	0	0	0	1.90907e-05	0	0	0	0	0	0	0	0	0	0	0	0
IS	IS26	0.00161438	0.00220684	0.00146959	0.00272529	0.000883792	0.000408781	0.00312737	0.00165925	0.000947752	0.00192844	0.000212764	0.000247503	0.00186289	0.000436659	0.0136199	0.000682301	0.00535332	0.0262549	0.000505169	0.00254934	0.00239223	0.00105099	0.0016361	0.00146499	0.000952356	0.0170325	0.00066431	0.00484971	0.00105746	0.0075535	0.00099091	0.000782706	0.00834435	0.00115223	0.00126872	0.00556187	0.000642861	0.00284875	0.00632036	0.00127037	0.000887789	0.000609455	0.00484475	0.00068777	0.00629913	0.0110578	0.000764722	0.00079315
IS	IS292	0	0	0	0	0	0	0	0	0	0	0	0	0	0	0	0	0	0	0	0	0	0	0	0	0	0	0	0	0	0	0	0	0	0	0	0	0	0	0	0	5.36967e-06	0	0	0	0	0	0	0
IS	IS621	0.000968184	0.00137292	0.00100329	0.00170497	0.00147408	4.47678e-05	0.0038322	0.00141849	0.00010481	0.00121416	0.000285958	0.000290683	0.00180898	0.000327845	0.0176063	0.000866186	0.00423102	0.0346166	0.00049984	0.00212036	0.00255662	0.000875348	0.00119766	0.0012215	0.00159252	0.0136379	0.000567049	0.0046977	0.00124135	0.00869887	0.00101453	0.000520985	0.00613589	0.00123694	0.000941077	0.00536619	0.000425471	0.00572695	0.00854973	0.00175152	0.000793944	0.000638273	0.00764416	0.000205297	0.00698619	0.00910333	0.000342041	0.000924465
IS	IS679	1.499e-06	0	0	2.27912e-05	1.81371e-06	2.4164e-06	1.72843e-05	7.6661e-06	0.000151429	1.4583e-05	0	2.65542e-06	1.16265e-05	9.14942e-06	0.000119296	0	3.57449e-05	0.000241684	6.74295e-06	1.38572e-05	6.68545e-06	2.56445e-05	2.16922e-05	2.4779e-05	9.91831e-06	0.000133205	2.73903e-05	7.79658e-06	5.61932e-06	0.00042675	3.68004e-05	5.8575e-06	1.0197e-05	3.29973e-05	6.7488e-05	0.000160167	1.06459e-06	1.2942e-05	3.23787e-05	1.01515e-05	6.58031e-06	0	0.000190124	5.28196e-05	0.000522741	9.17483e-05	4.32271e-06	2.16477e-06
IS	IS903	0	0	0	0	0	0	0	0	0	0	0	0	0	0	0	0	0	0	0	0	0	0	0	0	0	0	0	0	0	0	0	0	0	0	0	0	0	0	0	0	0	0	0	0	0	0	0	0
IS	ISBaba6	0	0	0	0	0	0	0	0	0	0	0	0	0	0	0	0	0	0	0	0	0	0	0	0	0	0	0	0	0	0	0	0	0	0	0	0	0	0	0	0	0	0	0	0	0	0	0	0
IS	ISBf10	5.82702e-05	0	0	0.00056418	0	0	0	1.73742e-06	0	0.000308082	0	0	0	0	6.61298e-06	3.23876e-05	3.13307e-06	1.86449e-05	0	0	2.10081e-05	0	0	0	6.11918e-06	7.143e-05	9.76039e-06	4.91208e-05	0.00016092	7.74888e-05	0.000425989	2.49592e-05	0	2.06461e-06	0	8.07889e-05	0	0	0.0292566	0	1.06356e-05	4.61902e-05	0	0	4.36036e-05	4.97686e-05	4.58685e-05	0
IS	ISBthe5	0	0	0	0	0	0	0	0	0	0	0	0	0	0	0	0	0	0	0	0	0	0	0	0	0	0	0	0	0	0	0	0	0	0	0	0	0	0	0	0	0	0	0	0	0	0	0	0
IS	ISCR-orf513	8.34953e-05	4.70418e-05	2.96731e-06	0.000135224	1.75648e-05	3.23875e-05	2.14381e-05	6.38388e-05	8.24856e-05	9.44413e-05	5.00495e-06	0	2.84145e-05	9.55063e-06	5.1389e-05	5.25365e-06	0.000133083	3.71252e-05	0	1.38905e-05	0.000174025	3.92745e-06	0.000157057	0	0	0.000165545	0	0	2.00668e-05	7.06135e-05	4.92472e-05	7.46321e-06	7.25406e-05	8.38546e-06	7.15859e-06	0.00028137	9.23741e-06	5.68136e-06	0.000103936	0.000225764	1.21072e-05	2.7674e-06	0.000116173	0.000200941	4.07999e-05	0.000176775	5.51323e-06	8.02681e-06
IS	ISCR1	8.94029e-05	0.000132208	0.000145849	0.000160089	5.83517e-05	8.11629e-06	0.000167179	8.15758e-05	0.000204936	7.97162e-05	7.7258e-06	1.15704e-05	9.6047e-05	2.98664e-05	0.00103637	3.95819e-05	0.000311217	0.00179111	2.80156e-05	0.000158623	0.00016224	6.34231e-05	0.000109866	6.69089e-05	7.82942e-05	0.000743787	6.12056e-05	0.000219241	7.42243e-05	0.000622578	5.78294e-05	3.43495e-05	0.000385197	7.3085e-05	7.66208e-05	0.000308381	1.69636e-05	0.000199765	0.000424637	0.000105563	6.45874e-05	2.36749e-05	0.000527212	1.08799e-05	0.000512158	0.000733919	2.02309e-05	4.43651e-05
IS	ISCR1-transposase	0	0	0	0	0	0	0	0	0	0	0	0	0	0	0	0	0	0	0	0	0	0	0	0	0	0	0	0	0	0	0	0	0	0	0	0	0	0	0	0	0	0	0	0	0	0	0	0
IS	ISCR20-transposase	6.12782e-06	0	0	4.10756e-06	6.19429e-06	5.86436e-06	0	1.11733e-05	0	0	0	0	2.57065e-06	0	0	0	5.28601e-06	0	0	0	0	0	0	0	0	1.03097e-05	0	0	0	1.95104e-05	0	0	0	0	3.12564e-06	0	0	0	0	0	0	0	0	0	0	0	0	0
IS	ISCR21	1.19063e-05	0	0	3.52263e-06	0	4.91235e-06	1.91482e-06	1.71679e-05	0	5.55099e-06	0	0	2.19718e-06	0	1.43122e-06	0	1.29841e-05	0	0	0	0	0	0	0	0	0	0	0	0	0	0	0	2.40512e-06	0	0	0	0	0	5.63498e-06	0	0	0	0	0	0	0	0	0
IS	ISCR8	0	0	0	0	0	0	0	0	0	0	0	0	0	0	0	0	0	0	0	0	0	0	0	0	0	0	0	0	0	0	0	0	0	0	0	0	0	0	0	0	0	0	0	0	0	0	0	0
IS	ISCra1	0	0	0	0	0	0	0	0	0	0	0	0	0	0	0	0	0	0	0	0	0	0	0	0	0	0	0	0	0	0	0	0	0	0	0	0	0	0	0	0	0	0	0	0	0	0	0	0
IS	ISCre2	0	0	0	0	0	0	0	0	0	0	0	0	0	0	0	0	0	0	0	0	0	0	0	0	0	0	0	0	0	0	0	0	0	0	0	0	0	0	0	0	0	0	0	0	0	0	0	0
IS	ISCrsp1	2.67034e-05	1.27297e-05	3.40765e-06	2.61245e-05	5.19828e-06	1.53463e-05	8.32188e-06	5.49526e-06	5.99418e-06	2.5556e-05	2.193e-06	0	1.57213e-05	0	3.76011e-05	3.51676e-06	2.36376e-05	0	0	0	0	0	0	0	0	6.78245e-06	0	0	0	0	0	0	6.14613e-06	0	0	0	0	0	3.97987e-05	0	0	2.50753e-06	0	0	0	0	0	0
IS	ISCau1	0	0	0	0	0	0	0	0	0	0	0	0	0	0	0	0	0	0	0	0	8.67287e-06	0	0	0	0	0	0	0	0	0	0	0	0	0	0	0	1.32795e-05	6.77218e-06	0	7.38276e-06	4.40782e-06	7.02018e-06	0	0	3.46561e-06	0	0	0
IS	ISHa1152	0	0	0	0	0	0	0	0	0	0	0	0	0	0	0	0	0	0	0	0	0	0	0	0	0	0	0	0	0	0	0	0	0	0	0	0	0	0	0	0	0	0	0	0	0	0	0	0
IS	ISHa1942	0	0	0	0	0	0	0	0	0	0	0	0	0	0	0	0	0	0	0	0	0	0	0	0	0	0	0	0	0	0	0	0	0	0	0	0	0	0	0	0	0	0	0	0	0	0	0	0
IS	ISPbu1	0	0	0	0	0	0	0	0	0	0	0	0	0	0	0	0	0	0	0	0	0	0	0	0	0	0	0	0	0	0	0	0	0	0	0	0	0	0	0	0	0	0	0	0	0	0	0	0
IS	ISPrmu1	0	0	0	0	0	0	0	0	0	0	0	0	0	0	0	0	0	0	0	0	0	0	0	0	0	0	0	0	0	0	0	0	0	0	0	0	0	0	0	0	0	0	0	0	0	0	0	0
IS	ISPvsp1	0	0	0	0	0	0	0	0	0	0	0	0	0	0	0	0	0	0	0	0	0	0	0	0	0	0	0	0	0	0	0	0	0	0	0	0	0	0	0	0	0	0	0	0	0	0	0	0
IS	ISPvsp2	0	0	0	0	0	0	0	0	0	0	0	0	0	0	0	0	0	0	0	0	0	0	0	0	0	0	0	0	0	0	0	0	0	0	0	0	0	0	0	0	0	0	0	0	0	0	0	0
IS	ISRgn1	0	0	0	0	0	0	0	0	0	0	0	0	0	0	0	0	0	0	0	0	0	0	0	0	0	0	0	0	0	0	0	0	0	0	0	0	0	0	0	0	0	0	0	0	0	0	0	0
IS	ISRj1	2.66305e-06	2.81711e-06	0	0	2.82087e-06	0	0	0	0	0	0	0	0	0	0	0	4.91248e-06	0	0	0	0	0	0	0	0	0	0	0	0	0	0	0	0	3.23721e-06	0	0	0	0	0	0	0	0	0	0	0	0	0	0
IS	ISSfl3	1.90354e-05	0.000404092	0.000591946	5.4943e-05	5.37351e-05	4.9327e-06	0.000103215	2.50421e-05	1.03754e-05	1.81461e-05	3.24604e-06	8.92186e-06	5.64775e-05	3.4046e-05	0.000411006	1.5493e-05	9.51111e-05	0.000674003	1.29577e-05	9.69966e-05	0.000172854	1.14692e-05	8.99924e-05	7.81942e-05	0.000518697	0.0005131	3.75488e-05	0.000352597	0.000127072	0.000576363	7.36812e-05	4.24744e-06	0.000240004	9.80248e-05	5.95257e-05	0.000224341	0.000322651	0.00201722	0.00561621	0.000363438	0.000899957	0.000282689	0.004398	0.000135519	0.00319503	0.00113774	0.000226565	0.000492176
IS	ISUnb4	0	0	0	0	0	0	0	0	0	0	0	0	0	0	0	0	0	0	0	1.17985e-05	0	0	0	0	0	0	0	0	0	0	0	0	3.68478e-06	0	0	0	0	0	0	0	0	0	0	0	0	0	0	0
Transposase	Tn916-orf13	0.00413885	0.00188232	0.000357162	0.00633042	0.000406521	0.00253629	0.00233237	0.000884837	0.000793194	0.00420282	0.000256731	0.000365867	0.00228561	0.000475751	0.0073421	0.000547669	0.00189013	0.00455828	0.000558268	0.000581192	0.0019901	0.000365224	0.000340602	0.00224928	0.00205577	0.00429481	0.000620379	0.00101344	0.000916007	0.00784568	0.0036663	0.000230169	0.00262103	0.00186519	0.00107763	0.00106364	0.00222112	0.0026303	0.0023296	0.00551437	0.00736015	0.00985575	0.00548812	0.0015628	0.00394267	0.00327559	0.00472911	0.00428151
Transposase	Tn916-orf14	0.00342128	0.00126302	0.00017094	0.0052995	0.000414393	0.00220252	0.00140095	0.000556442	0.000559011	0.0040408	0.000209753	0.000358103	0.00182415	0.000354228	0.00503236	0.000320997	0.00124726	0.00300615	0.000304822	0.000155588	0.00138735	0.000178462	0.000175596	0.00176361	0.00186233	0.0037317	0.000549845	0.000537937	0.00052539	0.00604058	0.00290806	0.000206237	0.00214282	0.00283271	0.000961288	0.000367158	0.000105969	0.0004775	0.0010458	0.000822755	0.000674159	0.00841931	0.00137544	0.000154195	0.000414408	0.00140197	0.00352584	0.00122324
Transposase	Tn916-orf15	0.00315824	0.00116397	0.00016602	0.00514323	0.00021847	0.00214896	0.000600446	0.000344799	0.000284685	0.00309614	0.000155087	9.9217e-05	0.00141139	0.000184847	0.00346459	0.000259369	0.000936794	0.00132824	0.00019002	9.17418e-05	0.000909769	0.000117551	0.000157895	0.000860983	0.00113117	0.00297398	0.000300432	0.000642763	0.000291723	0.00390776	0.00182838	0.000178031	0.00208189	0.00222126	0.000616975	0.000251121	0.000117302	0.000462222	0.00100624	0.000718919	0.000718423	0.00758857	0.00122306	0.000148551	0.000444038	0.000964877	0.00282285	0.00123317
Transposase	Tn916-orf16	0.00337287	0.00144316	0.000179269	0.00554674	0.000254806	0.00231553	0.000920216	0.0004162	0.000561607	0.00335547	0.000146097	0.000128229	0.00161005	0.000277162	0.00465887	0.000282155	0.00108569	0.00204585	0.000298433	0.000134508	0.00124202	0.000148494	0.00016387	0.00152265	0.00146194	0.00356629	0.000381825	0.000772172	0.000507439	0.00544512	0.00267033	0.000156777	0.00235676	0.00225292	0.000873135	0.000304516	0.000169574	0.000521573	0.00113894	0.000829858	0.000824367	0.00890396	0.00136383	0.000141445	0.000524698	0.00109502	0.00311114	0.00121448
Transposase	Tn916-orf17	0.00300612	0.00111607	0.000261597	0.0047316	0.000162268	0.00195766	0.000710634	0.000413685	0.000541441	0.00320691	0.000124323	8.34334e-05	0.0014684	0.000151679	0.00397615	0.000249661	0.000665007	0.00173665	0.000281097	0.000128507	0.000994905	0.000110987	9.17874e-05	0.00126898	0.00156054	0.00297021	0.000451977	0.000872893	0.000453354	0.00464915	0.00263569	0.000206972	0.00217596	0.00180303	0.000706297	0.000291941	8.91937e-05	0.000408382	0.000803201	0.00076238	0.000717717	0.00783731	0.00121623	6.70678e-05	0.000287737	0.00109637	0.00279828	0.000982719
Transposase	Tn916-orf18	0.00331815	0.0013109	0.00016787	0.00474856	0.000242563	0.00237249	0.000856533	0.000501377	0.000432403	0.00340036	8.84252e-05	0.000144696	0.00160772	0.000294243	0.00410951	0.000411724	0.000702742	0.00179902	0.000259545	0.000116493	0.0011118	0.000145341	0.000116257	0.00128562	0.0021033	0.00330171	0.000404676	0.000842003	0.000604248	0.00517516	0.0030044	0.000128485	0.0023782	0.00291402	0.00104672	0.000312275	0.000105402	0.000565519	0.000889794	0.000779615	0.000801394	0.00830404	0.00143729	0.000140625	0.000476318	0.00148888	0.0032887	0.00139182
Transposase	Tn916-orf19	0.00244522	0.00112325	0.000152158	0.00496468	0.000182129	0.00190405	0.00067082	0.000418504	0.000551166	0.00256799	0.000137273	0.000122645	0.00131792	0.000230984	0.00361692	0.000308234	0.000722415	0.00150566	0.000343638	8.32996e-05	0.000904569	0.000156183	0.000114013	0.00125972	0.00187037	0.00333072	0.000296303	0.00069693	0.000521857	0.0042193	0.002563	0.000211124	0.00182367	0.00132469	0.000921883	0.000293846	0.000117255	0.000416623	0.000767781	0.000701097	0.000657054	0.00696646	0.00121737	0.00015062	0.000523157	0.00129647	0.0028513	0.00110994
Transposase	Tn916-orf20	0.00310776	0.00146412	0.000157846	0.00481572	0.000224048	0.00204261	0.000938646	0.000359746	0.000335635	0.00310326	0.000132698	0.000128324	0.00149307	0.000189909	0.00408051	0.000264416	0.000790073	0.00207	0.000302216	0.000130952	0.00111001	0.000120037	0.000179671	0.0012997	0.00167444	0.00334532	0.000332741	0.000813966	0.000432183	0.00499044	0.00280056	0.000158233	0.00214766	0.00214577	0.000953534	0.000344906	0.000154512	0.00047975	0.000981953	0.000721612	0.000661967	0.00777916	0.00126266	0.000123342	0.000503396	0.00126382	0.0031359	0.00129607
Transposase	Tn916-orf5	0.00339453	0.00117569	0.000217273	0.0046623	0.000113069	0.00225163	0.000604459	0.000373181	0.000279712	0.00309582	0.000105613	1.65542e-05	0.00145949	0.00025204	0.00285567	0.000217773	0.000758371	0.000905042	0.000184313	5.66628e-05	0.000643369	0.000244946	0.000150001	0.000639119	0.00142269	0.00304659	0.000337166	0.000797424	0.000155423	0.00323407	0.00205162	0.000242834	0.0022629	0.00176808	0.000519318	0.000388354	0.000368428	0.000386009	0.000970719	0.000652992	9.78609e-05	0.00163687	0.00052145	0.000256516	0.000467538	0.000974143	0.00237087	0.000119117
Transposase	Tn916-orf6	0.00359608	0.000844227	0.000372691	0.00472585	0.000263722	0.00165861	0.00134765	0.00050588	0.000177768	0.00221459	0.000167825	0.000111833	0.00158041	8.30128e-05	0.00376099	0.000207279	0.00134295	0.00164579	0.000106745	0.000626904	0.00100361	0.000173204	0.000228649	0.000457891	0.00108571	0.00274344	0.000259481	0.000454803	0.000242263	0.00298819	0.00122914	5.6641e-05	0.0017684	0.000630997	0.000347769	0.000500341	1.49754e-05	0.000273461	0.00152952	0.000343915	9.16004e-05	0.00136278	0.000365596	9.64152e-05	0.000641889	0.000410205	0.00132072	1.45736e-05
Transposase	Tn916-orf7	0.00396458	0.00107752	0.000105324	0.00516579	0.000101135	0.00200105	0.000555611	0.00036903	0.000235529	0.00316726	9.3597e-05	7.30453e-05	0.00130229	0.000152173	0.00268004	0.000290023	0.000761708	0.000746784	0.00014501	3.38488e-05	0.000562966	0.000152794	5.63815e-05	0.000693618	0.00115833	0.00296172	0.000169661	0.000229451	0.000261639	0.00285309	0.001534	0.000126683	0.00181498	0.00169352	0.000252902	0.000254359	1.97692e-05	0.000417986	0.00120647	0.000448997	9.54002e-05	0.00180895	0.00025076	4.18121e-05	0.000121441	0.000600836	0.00249516	0.000124318
Transposase	Tn916-orf8	0.00332837	0.00093994	0.000130599	0.00435727	0.000190842	0.00200589	0.000511134	0.000365708	0.000140846	0.00277512	0.000179747	3.69611e-05	0.00134875	0.000112487	0.00252957	0.000170418	0.000628238	0.000659363	0.000127478	7.14408e-05	0.000633353	0.000142272	0.000115754	0.000502164	0.00134155	0.00246946	0.000192981	0.000186056	0.000305093	0.00267687	0.00116275	7.46263e-05	0.00158557	0.0013298	0.000331154	0.000176859	2.32056e-05	0.000282295	0.00110749	0.000453982	5.18382e-05	0.00171415	0.000289368	0.000153259	0.000167269	0.000613467	0.0022524	7.03264e-05
Transposase	Tn916-orf9	0.00375719	0.00101296	0.000179917	0.00543144	0.000144712	0.00203267	0.000462119	0.000350474	0.000242505	0.00286496	5.45931e-05	5.64864e-05	0.00135671	0.000142624	0.00348741	0.000186985	0.000699672	0.000647646	0.000128269	6.11656e-05	0.000490429	0.000330862	8.13521e-05	0.000474442	0.00103874	0.00297874	0.000141688	0.00028267	0.000258604	0.00268798	0.00124387	0.000109525	0.00172897	0.000972481	0.000186421	0.000140273	2.72568e-05	0.000212847	0.00106462	0.000339843	3.98078e-05	0.00193796	0.000252814	0.000127008	9.00229e-05	0.000500875	0.00235907	7.64584e-05
Transposase	Xis-Tn916	0.00267386	0.000634704	0.000109776	0.00370624	0.000105542	0.00152029	0.000517291	0.000223892	0.000162512	0.00208204	7.24518e-05	2.82201e-05	0.00123679	5.86894e-05	0.00210439	0.000125753	0.000641242	0.00069276	0.000142972	7.78363e-05	0.000505235	0.000119639	0.000105348	0.000497392	0.000861622	0.0018123	9.93889e-05	0.000545331	0.000313162	0.00231848	0.00136448	0.000152166	0.00162225	0.000828532	0.000299987	0.000220421	0.000252049	0.000339061	0.000699724	0.000379036	8.2859e-05	0.00143122	0.000386962	0.000164494	0.000338354	0.000538915	0.00186507	5.23547e-05
Integrase	delta	0.000468072	0.00015215	1.86139e-05	0.00114905	9.465e-06	0.00026431	7.14149e-05	1.82507e-05	0	0.000609668	1.1979e-05	0	0.000130169	1.5515e-05	0.000378733	0	2.46147e-05	7.97763e-05	2.65081e-05	0	0.000107781	0	1.56681e-05	9.57026e-05	1.63694e-05	0.000632488	3.50032e-05	0	1.38804e-05	0.000336267	5.2305e-05	4.72647e-05	0.000164165	1.07895e-05	0	1.36576e-05	3.51298e-05	0.000132172	0.000239125	5.32852e-05	0.000316299	0.000979626	4.79075e-05	2.18165e-05	0	4.45706e-05	0.000947561	4.78159e-05
IS	IS911	0	0	0	0	0	0	0	0	0	0	0	0	0	0	0	0	0	0	0	0	0	0	0	0	0	0	0	0	0	0	0	0	0	0	0	0	0	0	0	0	0	0	0	0	0	0	0	0
IS	IS91	0.0652008	0.0628878	0.0431243	0.0639817	0.0249529	0.0214533	0.0506014	0.0394369	0.0139882	0.0518737	0.0091817	0.00808128	0.0359307	0.018829	0.263245	0.0247281	0.111608	0.393514	0.0126966	0.0270428	0.0283232	0.0129623	0.0255153	0.0236714	0.0437283	0.122981	0.0109001	0.106125	0.0194281	0.0861595	0.0153343	0.012626	0.0628854	0.0176764	0.0170789	0.0588118	0.0152325	0.142964	0.216269	0.0366597	0.0477514	0.0235769	0.169906	0.010436	0.154051	0.166498	0.0131258	0.037783
Integrase	Int-Tn916	0.00391763	0.00129816	0.000232605	0.00525063	0.000181465	0.00217181	0.000502292	0.000357404	0.000309033	0.00320423	0.00012973	0.000113619	0.0014465	0.000245069	0.00316569	0.000206414	0.00086217	0.000862165	0.000177519	7.56572e-05	0.000743822	0.000157787	8.05321e-05	0.000531766	0.00128755	0.00264665	0.00030768	0.000561867	0.000323837	0.00309535	0.00190478	0.000234561	0.00209366	0.00135857	0.000392991	0.000231301	0.000360923	0.000326283	0.001096	0.000566817	8.65102e-05	0.00191827	0.000507225	0.000201362	0.000575063	0.000687416	0.00260209	7.70959e-05
Integrase	int2	0.000561762	0.000432708	8.53439e-05	0.000825939	0.000250416	4.32266e-05	0.000950534	0.000349792	0.00711976	0.000516391	1.40568e-05	6.05959e-05	0.000487332	0.000470825	0.00934635	6.25006e-05	0.00148235	0.00710691	0.000291288	0.000930802	0.000478283	0.000270957	0.000782384	0.000177397	0.00019869	0.00979789	0.000191964	0.00181094	0.000197697	0.00240985	0.000155469	0.000174896	0.00443358	0.000215837	0.000329856	0.00109147	3.80642e-05	0.00023619	0.00744392	0.000188646	5.38983e-05	3.11499e-05	0.000304672	0.000111161	0.00123338	0.000795594	5.33829e-05	4.35095e-05
Integrase	int3	4.17643e-06	1.07824e-05	0	2.13397e-05	0	3.02585e-06	4.46107e-05	6.24059e-05	7.43256e-06	8.93095e-06	2.96485e-06	0	5.2298e-05	5.10148e-06	8.96376e-05	0	1.93133e-05	0.000111098	0	3.16005e-05	8.40002e-06	1.90801e-05	2.95263e-05	2.72885e-06	4.19119e-06	5.13645e-05	3.28686e-06	3.90952e-05	0	6.76646e-05	2.45376e-05	1.11137e-05	1.36356e-05	0.00144	7.01196e-06	1.60975e-05	0	0	0	5.47182e-06	4.92468e-06	0	3.44555e-06	0	0.000242321	2.71981e-06	0	9.60958e-06
Integrase	intI1	0.0326924	0.0099863	0.00579335	0.0365577	0.00520698	0.0205147	0.012019	0.0117942	0.00260984	0.024199	0.00103729	0.00141559	0.0156542	0.00303367	0.0458997	0.00320863	0.0249247	0.0416147	0.00178501	0.00860676	0.0093372	0.00324777	0.00516774	0.00583489	0.00967917	0.0318137	0.00495756	0.0179882	0.00411567	0.029708	0.00755646	0.00253841	0.0156702	0.00530201	0.00476189	0.0182339	0.00748829	0.00777822	0.0280691	0.00905324	0.00667383	0.00279161	0.0380184	0.00989565	0.0254866	0.0425676	0.00960029	0.00426369
ist	istA11	4.44223e-05	1.33831e-05	0	5.17229e-05	4.69273e-06	3.71394e-06	5.17831e-06	1.86094e-05	2.49882e-06	2.44353e-05	0	0	2.72993e-06	0	4.24191e-06	3.97408e-06	0.000105995	7.26539e-06	0	0	0	0	0	0	0	2.27288e-05	0	0	0	2.23771e-06	0	0	1.07284e-05	0	0	0	0	0	1.10317e-05	0	0	0	0	0	0	0	0	0
ist	istA13	1.52043e-05	7.35528e-06	0	2.47256e-06	0	1.21612e-05	0	1.26874e-05	0	0	0	0	1.28192e-05	0	0	0	2.48112e-05	0	0	0	0	0	0	0	0	0	0	0	0	0	0	0	0	0	0	0	0	0	6.85881e-06	0	0	0	0	0	0	0	0	0
ist	istA15	1.93461e-06	0	0	1.78582e-06	3.28446e-06	0	0	1.92625e-06	0	0	0	0	0	0	0	0	9.47127e-06	0	0	0	0	0	0	0	0	0	0	0	0	0	0	0	0	0	0	0	0	0	0	0	0	0	0	0	0	0	0	0
ist	istA17	3.79184e-06	2.06064e-06	0	3.57165e-06	0	0	1.9545e-06	6.99869e-06	0	4.22118e-06	0	0	0	0	1.45114e-06	0	1.32459e-05	0	0	0	0	0	0	0	0	3.72386e-06	0	0	0	0	0	0	1.77204e-06	0	0	0	0	0	0	0	0	0	0	0	0	0	0	0
ist	istA1	4.91391e-06	0	0	1.78582e-06	3.98923e-06	0	0	1.92625e-06	0	3.48951e-06	0	0	0	0	0	0	1.51911e-05	0	0	0	0	0	0	0	0	9.84279e-06	0	0	0	0	0	0	4.86092e-06	0	0	0	0	0	0	0	0	0	0	0	0	0	0	0
ist	istA2	7.31737e-05	0.00123166	0.0019842	0.000156341	9.83032e-05	9.956e-06	0.000372899	9.03887e-05	1.99616e-05	0.000158588	3.35733e-05	2.44467e-05	0.000145117	0.000108323	0.000811337	2.46285e-05	0.000451126	0.00621511	8.50294e-05	0.000455466	0.000702109	0.000179597	0.000132981	0.00022927	0.00105683	0.00131854	0.000142613	0.00128668	0.000534031	0.00284012	0.000287108	0.00013575	0.000620778	0.000423991	0.000258062	0.00126917	0.00065218	0.000513536	0.000239086	0.00057725	0.0016325	7.39899e-06	0.00756366	0.00022255	0.00622186	0.0016988	0.000374757	0.00029388
ist	istA3	7.6046e-06	3.79983e-06	3.61665e-06	0	0	0	0	3.43824e-06	0	0	0	0	1.08913e-05	0	0	0	0	0	0	0	0	0	0	2.27142e-06	0	0	0	0	0	0	0	0	0	0	0	0	0	0	0	0	0	0	0	0	0	0	0	0
ist	istA5	1.67826e-05	2.81658e-06	0	8.23414e-06	1.36317e-05	0	0	6.31015e-06	0	2.0771e-06	0	0	0	4.469e-06	0	0	3.68591e-05	0	0	0	0	0	0	0	0	2.52479e-05	0	0	0	0	0	0	6.66637e-06	0	0	0	0	0	0	0	0	0	0	0	0	0	0	0
ist	istA7	1.12078e-05	3.92895e-06	0	1.78582e-06	0	0	0	7.70498e-06	0	0	0	0	2.22776e-06	0	1.30602e-06	0	1.86647e-05	0	0	0	0	0	0	0	0	0	0	0	0	0	0	0	0	0	0	0	0	0	2.8567e-06	0	0	0	0	0	0	0	0	0
ist	istA9	6.31206e-06	4.7623e-06	0	1.75608e-05	3.93181e-06	3.51178e-05	0	1.70431e-05	0	1.00424e-05	0	0	0	0	0	0	7.2997e-05	0	0	1.11593e-05	0	0	0	0	0	0	0	9.23657e-06	0	0	0	0	0	0	0	0	0	0	0	0	0	0	0	0	0	0	0	0
ist	istA	0.000502123	0.000123784	1.56144e-05	0.00036982	0.000125061	0.000345033	9.64334e-05	0.000244176	6.59294e-05	0.000249377	0	1.69995e-05	0.000196985	4.62187e-05	0.000408211	1.68322e-05	0.000501051	0.000150141	4.45741e-06	2.19639e-05	4.09271e-05	1.05609e-05	5.12984e-05	2.73749e-06	8.18468e-06	0.000150336	0	1.14394e-05	1.23123e-05	2.19873e-05	1.80985e-05	0	5.68849e-05	0	5.73632e-06	5.87279e-06	0	0.000946738	0.000869294	6.59151e-05	8.37888e-06	1.1857e-05	1.48502e-05	9.74037e-06	0	3.58523e-05	4.23753e-05	0
ist	istB1	0	0	0	0	0	0	0	0	0	3.87455e-06	0	0	0	0	0	0	0	0	0	0	0	0	0	0	0	0	0	0	0	0	0	0	0	0	0	0	0	0	0	0	0	0	0	0	0	0	0	0
ist	istB3	9.31992e-06	0	0	0	0	0	0	1.86047e-05	0	0	0	0	0	0	0	0	5.93886e-05	0	0	0	0	0	0	0	0	1.74328e-05	0	0	0	0	0	0	0	0	0	0	0	0	0	0	0	0	0	0	0	0	0	0
ist	istB	0.000691893	0.00154324	0.00317002	0.000538654	0.00031497	0.000480978	0.000467144	0.000465026	4.45019e-05	0.000326706	2.66458e-05	5.49228e-05	0.000484791	0.00017313	0.00124567	4.76565e-05	0.000981563	0.00825296	8.38733e-05	0.000403778	0.000854104	0.000207751	0.000198863	0.000319756	0.0016617	0.00174076	0.000208104	0.00182343	0.000537458	0.00357461	0.000435705	0.000139768	0.000732295	0.000485042	0.000260962	0.00174108	9.4232e-05	0.00115827	0.00110189	0.000458398	0.00158822	5.40804e-06	0.0019137	9.76747e-05	0.0050943	0.00340781	0.000171335	0.000425432
Integrase	orf513	0	0	0	0	0	0	0	0	0	0	0	0	0	0	0	0	0	0	0	0	0	0	0	0	0	0	0	0	0	0	0	0	0	0	0	0	0	0	0	0	0	0	0	0	0	0	0	0
Plasmid	pIP32953	0	0	0	0	0	0	0	0	0	0	0	0	0	0	0	0	0	0	0	0	0	0	0	0	0	0	0	0	0	0	0	0	0	0	0	0	0	0	0	0	0	0	0	0	0	0	0	0
Plasmid	Col(BS512)	0.000489787	0.000671425	0.00434885	0.00126211	0.000187957	0.000146385	0.00160424	0.000529246	4.07229e-05	0.000964081	5.50795e-05	0.00013485	0.00084925	0.000110006	0.00474245	7.92797e-05	0.00230498	0.0553996	0.000195973	0.000653432	0.00264455	0.000271304	0.000528731	0.000328928	0.000339272	0.00181612	0.00109312	0.0137262	0.000487473	0.00484338	0.00239365	0.000425402	0.000469401	0.00167751	0.000805899	0.00312205	5.22163e-05	0.00511315	0.00346408	0.0038962	0.000105772	4.94022e-05	0.000984677	6.61526e-05	0.00176486	0.000665712	0.000166413	0.000217415
Plasmid	Col(IMGS31)	0	0	0	0	0	0	0	0	0	0	0	0	0	0	0	0	0	0	0	0	0	0	0	0	0	0	0	0	0	0	0	0	0	0	0	0	0	0	0	0	0	0	0	0	0	0	0	0
Plasmid	Col(IRGK)	0	0	0	0	0	0	0	0	0	0	0	0	0	0	0	0	0	0	0	0	0	0	0	0	0	0	0	0	0	0	0	0	0	0	0	0	0	0	0	0	0	0	0	0	0	0	0	0
Plasmid	Col(KPHS6)	0	0	0	0	0	0	0	0	0	0	0	0	0	0	0	0	0	0	0	0	0	0	0	0	0	0	0	0	0	0	0	0	0	0	0	0	0	0	0	0	0	0	0	0	0	0	0	0
Plasmid	Col(MG828)	0.00153907	0.0137736	9.76746e-05	0.00119724	0.000431108	4.29813e-05	0.0043278	0.00144825	0.000225723	0.000844764	0.000114473	0.000475973	0.00205106	0.000261503	0.0157394	0.000254516	0.00259227	0.0114572	0.000502343	0.00304412	0.00154843	0.000701492	0.00234708	0.000352904	0.000480809	0.00312777	0.000367198	0.00814645	0.000566741	0.00114966	0.00101322	0.000530938	0.000753945	0.00107956	0.000800228	0.00442834	0.00206678	0.0316594	0.0068778	0.00388047	0.00112931	0.0031358	0.0116538	0.000201949	0.0119815	0.0015076	0.00102763	0.00798678
Plasmid	Col(MGD2)	0	0	0	0	0	0	0	0	0	0	0	0	0	0	0	0	0	0	0	0	0	0	0	0	0	0	0	0	0	0	0	0	0	0	0	0	1.51355e-05	0	0	0	0	0	0	0	0	0	4.41525e-05	0
Plasmid	Col(MP18)	0.000365143	0.000173788	0.000299846	0.000293031	0	1.98013e-05	0.000292591	0.000150707	2.59349e-05	0.000150498	3.30273e-05	6.61415e-05	6.70016e-05	0.000276939	0.000254376	7.75489e-05	0.00113116	0.00521996	0	4.36631e-05	0.000655022	2.50909e-05	0.000123056	0.000574454	0.00756904	0.00141704	0.00014778	0.00870482	0.00071081	0.000748685	0.00147944	0.000198982	0.00018075	0.000200445	0.000277602	0.000374755	0	0.000351156	0.0005432	0.000610819	0	0	2.02513e-05	0	1.62365e-05	0	1.76109e-05	1.70385e-05
Plasmid	Col(SD853)	0	0	0	0	0	0	0	0	0	0	0	0	0	0	0	0	0	0	0	0	0	0	0	0	0	0	0	0	0	0	0	0	0	0	0	0	0	0	0	0	0	0	0	0	0	0	0	0
Plasmid	Col(VCM04)	0	0	0	0	0	0	0	0	0	0	0	0	0	0	0	0	0	0	0	0	0	0	0	0	0	0	0	0	0	0	0	0	0	0	0	0	0	0	0	0	0	0	0	0	0	0	0	0
Plasmid	Col(YC)	0	0	0	0	0	0	0	0	0	0	0	0	0	0	0	0	0	0	0	0	0	0	0	0	0	0	0	0	0	0	0	0	0	0	0	0	0	0	0	0	0	0	0	0	0	0	0	0
Plasmid	Col(YF27601)	0	0	0	0	0	0	0	0	0	0	0	0	0	0	0	0	0	0	0	0	0	0	0	0	0	0	0	0	0	0	0	0	0	0	0	0	0	0	0	0	0	0	0	0	0	0	0	0
Plasmid	Col(Ye4449)	0	0	0	0	0	0	0	0	0	0	0	0	0	0	0	0	0	0	0	0	0	0	0	0	0	0	0	0	0	0	0	0	0	0	0	0	0	0	0	0	7.5207e-06	0	0	0	0	0	0	0
Plasmid	Col(pWES)	0	0	0	0	0	0	0	0	0	0	0	0	0	0	0	0	0	0	0	0	0	0	0	0	0	0	0	0	0	0	0	0	0	0	0	0	0	0	0	0	0	0	0	0	0	0	0	0
Plasmid	Col156	0.000379765	0.000349583	0.000129531	0.000319411	2.78836e-05	2.26652e-05	0.000246545	8.11613e-06	0	0.000184613	6.23343e-05	2.05875e-05	5.22445e-05	0.000416274	0.000366477	2.19514e-05	0.00155683	0.00109423	0	9.5001e-05	0.00132991	7.86128e-05	0.000107846	0.000164306	0.000472547	0.00140732	0.000119818	0.00456795	0.00100738	0.000546246	0.00211765	0.000130065	0.000321946	0.000604991	0.000471895	0.000363996	0	0.000371114	0.000145745	0.000416782	3.4777e-05	0	0.000172101	2.49416e-05	0.000244362	0.000160142	1.32425e-05	1.80683e-05
Plasmid	Col3M	0	0	0	0	0	0	0	0	0	0	0	0	0	0	0	0	0	0	0	0	0	0	6.00858e-05	0	0	0	1.56011e-05	1.49762e-05	0	9.29842e-05	8.08695e-05	1.83652e-05	3.75015e-05	3.76944e-05	4.06658e-05	0	0	0	0	0	0	0	0	0	0	0	0	0
Plasmid	Col8282	0	0	0	2.45614e-05	0	0	4.01794e-05	2.66331e-05	0	2.87204e-05	8.5265e-05	1.92125e-05	0	2.16101e-05	9.87333e-06	0.000279207	0	1.01126e-05	1.2624e-05	2.63861e-05	5.07384e-05	6.987e-05	2.29466e-05	1.57002e-05	0	0.000289282	0	9.00775e-05	0	3.75981e-05	2.00881e-05	0	0.000110928	1.62415e-05	0	0.000340317	0	0	3.92897e-05	2.08659e-05	0	0	3.85902e-05	0	1.79769e-05	0	4.59755e-05	0
Plasmid	ColE10	1.64934e-05	9.89653e-05	0	6.54671e-05	6.13311e-05	0	0.000644412	8.07418e-05	0	4.66636e-05	0	0	0.000418217	0	0.00214349	0	0.000526827	0.00642549	0.000210025	0.000257226	0.000290955	7.3687e-05	0.000322781	0.000320666	0.000278409	0.00127451	0.000215569	0.000457679	9.27683e-05	0.00150402	0.000150041	3.1367e-05	0.000581428	8.32626e-05	0.000345083	0.00111842	0	0.000333669	4.7735e-05	0.000389586	0	0	0.000382485	0	0.00073109	0.000107435	0	0
Plasmid	ColKP3	0	0	0	0	0	0	0	0	0	0	0	0	0	0	0	0	0	0	0	0	0	0	0	0	0	0	0	0	0	0	0	0	0	0	0	0	0	0	0	0	0	0	0	0	0	0	0	0
Plasmid	ColRNAI	3.95232e-05	5.42169e-05	0	3.64836e-05	1.3583e-05	1.64625e-05	6.36755e-05	3.86815e-05	0	1.43728e-05	0	0	1.37916e-05	0.000109555	0.000568552	0	0.000187892	0.000954064	0	0.000105337	0.000162121	0	8.76403e-05	6.08918e-05	4.29784e-05	0.000390742	0	0.000622727	0	0.000173227	1.87654e-05	8.21114e-05	0.000197956	3.11754e-05	0	0.000154571	1.36899e-05	0.000157714	0	0.000264405	0.000141932	0.000169157	0.000468976	3.75627e-05	0.000314872	0.00047372	4.6016e-05	0.000334248
Plasmid	ColpVC	0.00174837	5.95048e-05	2.80115e-05	0.00024621	6.19649e-05	0	0.000330795	0.000308342	5.91529e-05	0.00024621	2.81587e-05	5.86483e-05	9.77736e-05	0.000481789	0.0249156	5.01454e-05	0.000945393	0.000286906	6.98825e-05	0.00159067	0.0010735	0.000157236	0.00112006	0.000346043	0.000875847	0.09278	0.000278639	0.000927585	0.00724898	0.00105323	0.000975141	0.000658454	0.0459129	0.00182071	0.00104348	0.00103695	1.32207e-05	1.40167e-05	0.000375088	0.000257755	7.49514e-05	0	0.000294605	0	0.000221078	0	3.09952e-05	4.79116e-05
Plasmid	IncA/C	0	0	0	0	0	0	0	0	0	0	0	0	0	0	0	0	0	0	0	0	0	0	0	0	0	0	0	0	0	0	0	0	0	0	0	0	0	0	0	0	0	0	0	0	0	0	0	0
Plasmid	IncA/C2	0	0	0	0	0	0	0	2.3723e-05	0	0	0	0	0	0	5.16721e-05	0	6.28492e-06	0	2.9581e-05	4.09785e-05	0.000121064	9.96381e-05	0.000180739	7.8159e-05	4.60211e-05	0.000364611	3.51775e-05	0.00067059	2.51925e-05	0.000417598	0.000139007	4.83278e-05	8.35978e-05	4.1416e-05	0.000109503	0.000443201	0	5.5723e-05	1.03376e-05	1.0213e-05	0	0	7.65568e-05	1.90647e-05	9.11163e-05	1.3369e-05	8.15085e-06	0
Plasmid	IncB/O/K/Z	0	0	1.36882e-05	0	0	0	2.49465e-05	0	0	0	0	0	0	2.32299e-05	0	0	4.62952e-05	0	0	0	2.84452e-05	0	4.51593e-05	0	5.58975e-05	2.95726e-05	1.53086e-05	1.28157e-05	0	0	0.000157686	1.70623e-05	2.42029e-05	1.73849e-05	0	4.1355e-05	0	0	0	0	0	0	0	0	0	0	3.03163e-05	0
Plasmid	IncFIA	1.27909e-05	1.60284e-05	0.000122097	4.87566e-05	5.91114e-05	0	3.90712e-05	2.59955e-05	1.19286e-05	4.6241e-05	1.32868e-05	0	1.64041e-05	3.76391e-05	0.000178793	7.80626e-05	3.53044e-05	0.00190319	3.22989e-05	0.000129007	0.000179198	1.93868e-05	0.000112662	7.96931e-05	0.000147398	0.000763055	1.83072e-05	0.00316555	0.000220623	0.000675115	0.00026357	7.12296e-05	0.000390303	4.44522e-05	7.27204e-05	0.00074072	2.22157e-05	0.00225057	0.000470036	0.000461552	2.25163e-05	0.000265707	0.000642716	4.74256e-05	0.00119928	0.00372083	3.60915e-05	0.000291203
Plasmid	IncFIA(HI1)	6.12457e-05	5.01153e-05	2.28836e-05	0.00022253	0.000388956	6.82905e-06	0.000701102	0.000463575	0	0.000140036	0.000128941	2.98898e-05	0.000273441	0	0.00204167	0.000740997	0.000761431	0.00354543	4.48274e-05	0.000313719	0.000307867	0.0001085	0.000199384	0.000285926	0.00279386	0.000416362	7.71566e-05	0.00115153	5.57435e-05	0.000851529	7.13761e-05	0.00010641	0.00020688	7.09811e-05	8.37156e-05	0.000675051	0.000156947	9.95195e-05	0.00151595	0.000270828	0.000282944	1.09555e-05	0.00306799	4.3742e-05	0.00130153	0.000365295	0.000119896	5.99068e-05
Plasmid	IncFIB(AP001918)	0.000268846	0.00152262	0.00316221	0.000528978	0.000251176	2.73455e-05	0.00118931	0.000418318	2.90055e-05	0.000448686	5.87224e-05	0.000208746	0.000684037	0.000105428	0.00238241	0.000209423	0.000745637	0.0205352	0.000406194	0.00085304	0.000900647	0.000264754	0.00112137	0.000568026	0.000305254	0.00279655	0.00024362	0.00225224	0.000830156	0.00375019	0.000483706	0.000234281	0.00132733	0.000524834	0.000325063	0.00251112	0.000624553	0.00848191	0.0131402	0.00147882	0.00108951	0.000898136	0.010534	0.0002093	0.00595658	0.00933182	0.000535585	0.00132235
Plasmid	IncFIB(K)	0.000243972	0.000142408	1.057e-05	0.000529819	0.000555787	5.82346e-05	0.00144244	0.000993245	0.00143563	0.000373086	0.000258127	3.39693e-05	0.000876041	0.000152242	0.00460585	0.000927011	0.00182505	0.0112963	0.000163323	0.000907349	0.00153098	0.00031246	0.000490298	0.000939126	0.000270932	0.00161749	0.000314773	0.00146759	0.000529204	0.00343012	0.000508049	0.000357185	0.000896346	0.000560181	0.00052996	0.0019935	0	0.000219418	0.00157522	0.000181928	5.00107e-05	0	0.000425849	2.82333e-05	0.000984362	0.000682055	1.02372e-05	2.83572e-05
Plasmid	IncFIB(Mar)	6.64995e-06	0	0	0	0	0	0	0	0	1.3881e-05	0	0	0	0	0	0	0	0	0	0	0	0	0	0	0	0	0	0	0	0	0	0	0	0	0	0	0	0	0	0	0	0	0	0	0	0	0	0
Plasmid	IncFIB(S)	0	0	0	0	0	0	0	0	0	0	0	0	0	0	0	0	0	0	0	0	0	0	0	0	0	0	0	0	0	0	0	0	0	0	0	0	0	0	0	0	0	0	0	0	0	0	0	0
Plasmid	IncFIB(pB171)	0	0	0	0	0	0	0	0	0	0	0	0	0	0	0	0	8.15182e-06	0	6.46748e-06	0	0	0	2.21615e-05	1.62461e-05	8.09558e-06	5.19346e-05	6.34881e-06	0	0	0.000227754	1.29339e-05	0	5.72291e-06	2.68592e-05	6.86356e-06	8.76281e-05	0	0	0	0	1.6603e-05	0	7.28981e-05	6.94602e-06	0.000238583	1.10213e-05	1.0572e-05	1.08841e-05
Plasmid	IncFIB(pCTU1)	0	0	0	0	0	0	0	0	0	0	0	0	0	0	0	0	0	0	0	0	0	0	0	0	0	0	0	0	0	0	0	0	0	0	0	0	0	0	0	0	0	0	0	0	0	0	0	0
Plasmid	IncFIB(pCTU3)	0	0	0	0	0	0	0	0	0	0	0	0	0	0	0	0	0	0	0	0	0	0	0	0	0	0	0	0	0	0	0	0	0	0	0	0	0	0	0	0	0	0	0	0	0	0	0	0
Plasmid	IncFIB(pECLA)	0	0	0	0	0	0	0	0	0	0	0	0	0	0	0	0	0	0	0	0	2.49443e-05	0	0	0	0	0	0	0	1.57642e-05	2.68912e-05	0	8.2162e-06	0	0	0	4.29143e-06	0	0	0	0	0	0	0	0	0	0	0	0
Plasmid	IncFIB(pENTAS01)	0	0	0	0	0	0	0	0	0	0	0	0	0	0	0	0	0	0	0	0	0	0	0	0	0	0	0	0	0	0	0	0	0	0	0	0	0	0	0	0	0	0	0	0	0	0	0	0
Plasmid	IncFIB(pENTE01)	0	0	0	0	0	0	0	0	0	0	0	0	0	0	0	0	0	0	0	0	0	0	0	0	0	0	0	0	0	0	0	0	0	0	0	0	0	0	0	0	0	0	0	0	0	0	0	0
Plasmid	IncFIB(pHCM2)	1.7794e-06	1.79581e-05	0	1.46803e-05	5.22857e-06	6.66786e-06	7.86941e-05	2.54129e-05	0	0	2.32187e-06	0	2.32821e-05	0	0.000201842	4.64236e-06	6.00041e-05	0.00116758	2.63324e-06	2.35866e-05	6.00163e-06	1.10687e-05	5.69424e-06	8.22435e-06	5.94909e-06	1.29007e-05	2.42604e-06	7.24907e-06	0	5.20696e-05	9.50456e-06	1.574e-05	6.44847e-06	5.97394e-06	1.00202e-05	5.01652e-05	0	0	0	1.03213e-05	0	0	4.89072e-06	0	0	2.15976e-06	0	0
Plasmid	IncFIB(pKPHS1)	1.00439e-05	0	0	4.81216e-06	0	0	3.3777e-05	3.24409e-05	0.000210478	0	0	0	1.11256e-05	0	0.000298486	0	3.31969e-05	0	0	0	0	0	0	0	0	0	0	0	0	0	0	0	0	0	0	0	0	1.5255e-05	0	7.07108e-05	0	0	0	0	3.89708e-06	0	0	0
Plasmid	IncFIB(pLF82)	0	0	0	0	0	0	0	0	0	0	0	0	0	0	0	0	0	1.33502e-05	0	0	0	0	0	0	0	0	1.22955e-05	0	0	0	0	0	0	0	0	0	0	4.25616e-05	7.76963e-05	4.85429e-05	0	0	5.7415e-05	0	0.000111816	0.000503537	0	0
Plasmid	IncFIB(pQil)	0	0	0	0	0	0	0	0	0	0	0	0	0	0	0	0	0	0	0	0	0	0	0	0	0	0	0	0	0	0	0	0	0	0	0	0	0	0	0	0	0	0	0	0	0	0	0	0
Plasmid	IncFIC(FII)	0.000160183	0.00114638	0.000668116	0.00027841	9.38147e-05	3.05834e-05	0.00062147	0.00016116	0	0.00025645	2.3258e-05	5.79073e-05	0.000312321	3.98789e-05	0.00100378	7.04227e-05	0.000365443	0.00751744	6.36864e-05	0.000470745	0.000385736	0.000205089	0.000349272	0.000417804	0.000137421	0.00143185	0.000127241	0.00113558	0.000601268	0.0019113	0.000236939	0.000139354	0.000598753	0.000318552	0.000138501	0.00126401	5.32827e-06	0.000243787	0.000804848	0.000305374	7.91944e-05	0	0.000171976	3.0193e-05	0.00137069	0.000991336	3.7917e-05	9.11903e-05
Plasmid	IncFII	0.000671855	0.0017121	0.000237219	0.000158517	4.25292e-05	0	0.000128295	0.000114904	4.96524e-05	6.9799e-05	9.34086e-06	5.82861e-05	5.76167e-05	3.59164e-05	0.0105086	0.000156888	0.000786309	0.00679341	0.000174836	0.000512882	0.0009081	0.000239839	0.00073155	0.000485357	0.00160215	0.0132972	0.000212045	0.000934775	0.000419423	0.00203851	0.000367125	0.000149046	0.00567644	0.000304472	0.000369636	0.00101613	0.000302406	0.000423661	0.00766461	0.000493974	0.00121536	0.000884563	0.00342611	0.000139179	0.00571521	0.00988658	0.000714861	0.00102811
Plasmid	IncFII(29)	0	0.000292541	0.00128448	7.00581e-06	6.27541e-06	0	1.14633e-05	0	0	2.09866e-05	0	0	0	0	7.77831e-06	0	0	9.84304e-05	8.46213e-06	5.87466e-05	3.6226e-05	0	9.15696e-05	0	3.72488e-05	0.000101981	0	0.000128256	0	0.000167554	6.03668e-05	1.78832e-05	3.5046e-05	4.80995e-05	1.69261e-05	0.000120065	0	0	2.7074e-05	8.86309e-06	0	1.02849e-05	2.70972e-05	0	7.63752e-05	1.97005e-05	0	0
Plasmid	IncFII(K)	0	0	0	0	0	0	0	0	0	0	0	0	0	0	0	0	0	0	0	0	0	0	0	0	0	0	0	0	0	1.29651e-05	0	0	0	0	0	0	0	0	0	2.75514e-05	0	0	0	0	8.94194e-05	0	0	0
Plasmid	IncFII(S)	0	0	0	0	0	0	0	0	0	0	0	0	0	0	0	0	0	0	0	0	0	0	0	0	0	0	0	0	0	0	0	0	0	0	0	0	0	0	0	0	0	0	0	0	8.75679e-06	0	0	0
Plasmid	IncFII(SARC14)	0	0	0	0	0	0	0	0	0	0	0	0	0	0	0	0	0	0	0	0	0	0	0	0	0	0	0	0	0	0	0	0	0	0	0	0	0	0	0	0	0	0	0	0	0	0	0	0
Plasmid	IncFII(Serratia)	0	0	0	0	0	0	0	0	0	0	0	0	0	0	0	0	0	0	0	0	0	0	0	0	0	0	0	0	0	0	0	0	0	0	0	0	0	0	0	0	0	0	0	0	0	0	0	0
Plasmid	IncFII(Y)	0	0	0	0	0	0	0	0	0	0	0	0	0	0	0	0	0	0	0	0	0	0	0	0	0	0	0	0	0	0	0	0	0	0	0	0	0	0	0	0	0	0	0	0	0	0	0	0
Plasmid	IncFII(Yp)	0	0	0	0	0	0	0	0	0	0	0	0	0	0	0	0	0	0	0	0	0	0	0	0	0	2.28173e-05	0	0	0	0	0	0	0	0	0	0	0	0	0	0	0	0	0	0	0	0	0	0
Plasmid	IncFII(p14)	0	0	0	0	0	0	0	0	0	0	0	0	0	0	0	0	0	0	0	0	0	0	0	0	0	0	0	0	0	0	0	0	0	0	0	0	0	0	0	0	0	0	0	0	0	0	0	0
Plasmid	IncFII(p96A)	0	0	0	0	0	0	0	0	0	0	0	0	0	0	0	0	0	0	0	0	0	0	0	0	0	0	0	0	0	0	0	0	0	0	0	0	0	0	0	0	0	0	0	0	0	0	0	0
Plasmid	IncFII(pCRY)	0	0	0	0	0	0	0	0	0	0	0	0	0	0	0	0	0	0	0	0	0	0	0	0	0	0	0	0	0	0	0	0	0	0	0	0	0	0	0	0	4.14067e-06	0	0	0	0	0	0	0
Plasmid	IncFII(pCTU2)	0	0	0	0	0	0	0	0	0	0	0	0	0	0	0	0	0	0	0	0	0	0	0	0	0	0	0	0	0	2.60723e-06	0	1.59482e-05	0	0	0	0	0	0	0	0	0	0	0	0	0	0	0	0
Plasmid	IncFII(pCoo)	4.47184e-05	1.96223e-05	1.30283e-05	6.19875e-05	1.13349e-05	0	8.38274e-05	3.6907e-05	3.74243e-05	3.65492e-05	1.21162e-05	0	1.28309e-05	9.41561e-05	0.000751039	0	0.000217801	1.21748e-05	0	8.59196e-05	2.00436e-05	1.86062e-05	1.88903e-05	1.3379e-05	1.72191e-05	9.65619e-05	4.5705e-05	0.000517691	6.7052e-05	0.000149347	6.11569e-05	0	5.40271e-05	1.32715e-05	3.05448e-05	0.000115043	2.01326e-05	0.000705055	0.000708917	2.92822e-05	0.000188319	0.000117246	8.65676e-05	1.71606e-05	0.000425772	0.000916495	2.40432e-05	0.000246197
Plasmid	IncFII(pECLA)	0	0	0	0	0	0	0	0	0	0	0	0	0	0	0	0	0	0	0	0	0	0	0	9.32285e-06	0	0	0	0	0	0	0	0	0	0	0	0	0	0	0	0	0	0	0	0	0	0	0	0
Plasmid	IncFII(pENTA)	0	0	0	0	0	0	0	0	0	0	0	0	0	0	0	0	0	0	0	0	0	0	0	0	0	0	0	0	0	0	0	0	0	0	0	0	0	0	0	0	0	0	0	0	0	0	0	0
Plasmid	IncFII(pHN7A8)	4.20683e-05	4.0583e-05	0.00014449	8.29172e-05	1.15764e-05	0	0	4.32652e-05	1.97791e-05	3.52787e-05	0	0	2.34456e-05	1.45483e-05	0.00030185	0	8.31267e-05	5.16617e-05	0	0.000130246	0	3.56362e-05	6.8988e-05	5.0267e-05	9.30308e-05	0.000159477	3.14022e-05	0.000100738	5.70422e-05	0.00012623	0	0	6.37838e-05	2.43558e-05	1.41451e-05	0.000154014	0	4.90665e-05	0.00156956	0	0.000182651	0	0.000369453	6.4704e-05	0.000562594	0.000899287	5.83043e-05	0.000133288
Plasmid	IncFII(pKPX1)	0	0	0	0	0	0	0	0	0	0	0	0	0	0	0	0	0	0	0	0	0	0	0	0	0	0	0	0	0	0	0	0	0	0	0	0	0	0	0	0	0	0	0	0	0	0	0	0
Plasmid	IncFII(pMET)	0	0	0	0	0	0	0	0	0	0	0	0	0	0	0	0	0	0	0	0	0	0	0	0	0	0	0	0	0	0	0	0	0	0	0	0	0	0	0	0	0	0	0	0	0	0	0	0
Plasmid	IncFII(pRSB107)	0	4.74963e-05	0.00024206	1.85849e-05	0	0	0	8.27836e-06	1.85211e-05	1.03316e-05	0	0	0	0	3.88732e-05	2.69488e-05	9.50587e-06	0.000261042	0	0	2.01204e-05	1.79354e-05	3.05438e-05	0	0.000178302	0	2.91964e-05	1.57128e-05	0	7.17543e-06	0	0	3.84432e-05	2.64682e-05	0	1.63075e-05	1.10085e-05	7.63727e-05	0.0010097	3.47178e-05	0.000252509	0	0.000195223	1.66559e-05	0.000723381	0.000450093	2.60453e-05	4.81359e-05
Plasmid	IncFII(pSE11)	0.000121417	0.000116135	0.000422491	0.000122423	1.1553e-05	2.74077e-05	0.000230659	0.000105625	1.49342e-05	5.0749e-05	0	4.68786e-05	0.000146437	0	0.00152128	1.20821e-05	0.000267574	0.00544556	4.58731e-05	0.00020763	0.000207272	5.19718e-05	9.21001e-05	0.000197758	2.74732e-05	0.00190001	2.4638e-05	0.00094417	0.000295937	0.00134098	0.000173155	6.63437e-05	0.00091364	0.000211956	7.60063e-05	0.000677353	2.80208e-05	0.000813726	0.000290105	0.000272412	1.92082e-05	0.000158651	0.000243795	9.92509e-06	0.000826759	0.000986773	1.0643e-05	0.000113915
Plasmid	IncFII(pYVa12790)	0	0	0	0	0	0	0	0	0	0	0	0	0	0	0	0	0	0	0	0	0	0	0	0	0	0	0	0	0	0	0	0	0	0	0	0	0	0	0	0	0	0	0	0	0	0	0	0
Plasmid	IncFII(pseudo)	0	0	0	0	0	0	0	0	0	0	0	0	0	0	0	0	0	0	0	0	0	0	0	0	0	0	0	0	0	0	0	0	0	0	0	0	0	0	0	0	0	0	0	0	0	0	0	0
Plasmid	IncHI1A	0	0	0	0	0	0	0	0	0	0	0	1.81434e-05	0	0	4.24049e-06	0	0	4.65179e-05	1.00352e-05	0.000163765	0.00024565	6.69502e-05	0.000102417	5.17891e-05	0.000814447	0.000195326	7.55547e-05	0.000281735	4.14073e-05	0.000440017	2.96358e-05	1.89155e-05	0.000171083	4.62191e-05	1.8914e-05	0.000377577	0	4.84094e-05	0	1.66844e-05	1.792e-05	0	5.1896e-05	0	4.99625e-05	0	0	0
Plasmid	IncHI1A(CIT)	0	0	0	0	0	0	0	0	0	0	0	0	0	0	0	0	0	0	0	0	0	0	0	0	0	0	0	0	0	0	0	0	0	0	0	0	0	0	0	0	0	0	0	0	0	0	1.33798e-05	0
Plasmid	IncHI1B	0	0	0	0	0	0	0	0	0	0	0	0	0	0	0	0	0	0	0	0	0	0	0	0	0	0	0	0	0	0	0	0	0	0	0	6.60359e-06	3.6489e-06	0	0	0	0	0	0	0	0	0	0	0
Plasmid	IncHI1B(CIT)	0	0	0	0	0	0	0	0	0	0	0	0	0	0	0	0	0	0	0	0	0	0	0	0	0	0	0	0	0	0	0	0	0	0	1.3289e-05	0	0	0	0	0	0	0	0	0	1.20653e-05	0	0	0
Plasmid	IncHI1B(R27)	0	0	0	0	0	0	0	0	0	0	0	0	0	0	4.05512e-06	0	4.20624e-06	3.80265e-05	4.31886e-05	7.57156e-05	0.000365266	3.39576e-05	9.2883e-05	9.90889e-05	0.000799262	0.000321581	6.04783e-05	0.000480328	7.71629e-05	0.000599047	0.000141894	1.7041e-05	9.81743e-05	8.19602e-05	9.95437e-05	0.000304824	0	3.73353e-05	0	7.08127e-05	7.71025e-06	0	5.72169e-05	0	1.55439e-05	0	0	0
Plasmid	IncHI2	8.03485e-06	0	0	5.16436e-06	0	0	0	3.37782e-06	3.66952e-05	3.70758e-05	0	2.16876e-05	0	0	4.65185e-05	0	1.23427e-05	0.000180615	2.18258e-05	0.000423186	0.000576746	9.61599e-05	5.47512e-05	0.0003634	8.21411e-05	0.00130344	0.000167869	0.000418799	0.000488642	0.00187218	5.97668e-05	3.95851e-05	0.000555614	0.000284919	0.000197315	0.000653816	0.000172192	0.000253847	0.000459375	0.000191757	0.000373052	0	0.00630556	7.99471e-05	0.00213274	0.000139134	0.000195827	1.93391e-05
Plasmid	IncHI2A	1.85354e-05	0	1.4062e-05	3.74136e-05	0	0	9.36299e-06	1.50718e-06	5.93164e-06	4.00385e-05	0	0	3.05932e-06	0	0.000112222	1.03423e-05	8.32003e-06	0.000169972	5.19155e-05	0.000299663	0.000559818	0.000117861	5.63098e-05	0.000391357	0.000175553	0.00130461	0.00011033	0.000511697	0.000486051	0.00204934	7.56405e-05	0.000121381	0.000823543	0.000257138	0.000158177	0.00108477	0.000269284	0.000239154	0.000392713	0.000219198	0.000449256	0	0.00627665	0.000120377	0.00210451	8.56781e-05	0.00019282	7.00871e-05
Plasmid	IncI1	0.000243277	0.000727302	0	5.68061e-05	1.65331e-05	2.47599e-05	0.000257687	0.000162189	0	4.96423e-05	0	6.81568e-05	0.000158142	0	0.0046974	5.33724e-05	5.74609e-05	6.96715e-05	2.7505e-05	0.000393435	0.000336042	0.000125497	0.000356024	0.000274316	0.000102643	0.0117386	0.000105028	0.00292656	0.000336333	0.00115271	0.000151883	0.000262239	0.00528117	0.000397465	0.000110435	0.000575006	3.3069e-05	0.00406847	0.000963748	0.000372451	0.000100116	7.08454e-05	0.00187308	5.70343e-05	0.00159796	0.000220919	0	0.000234746
Plasmid	IncI2	0	0	0	0	0	0	0	0	0	0	0	0	0	0	0	0	0	0	0	0	0	0	0	0	0	0	0	0	0	0	0	0	0	0	0	0	0	0	0.000713913	0	0	0	0	0	0	0	0	0
Plasmid	IncL/M	0	0	0	0	0	0	0	0	0	0	0	0	0	0	0	0	0	0	0	0	0	0	0	0	0	0	0	0	0	0	0	0	0	0	0	0	0	0	0	0	0	0	0	0	0	0	0	0
Plasmid	IncL/M(pMU407)	0	0	0	0	0	0	0	0	0	0	0	0	0	0	0	0	0	0	0	0	0	0	0	0	0	0	0	0	0	0	0	0	0	0	0	0	0	0	0	0	0	0	0	0	0	0	0	0
Plasmid	IncL/M(pOXA-48)	0	0	0	0	0	0	0	0	0	0	0	0	0	0	0	0	0	0	0	0	0	0	0	0	0	0	0	0	0	0	0	0	0	0	0	0	0	0	0	0	0	0	0	0	0	0	0	0
Plasmid	IncN	0.000153426	7.90483e-05	8.62931e-05	0.000212509	0.00032687	5.40284e-06	0.000709717	0.000207654	8.1374e-06	0.000140408	7.07516e-05	4.16626e-05	0.000364118	7.00712e-05	0.00303099	0.000144797	0.000812893	0.00226518	0.000135081	0.000927981	0.00048087	0.000275479	0.000201237	0.000366409	0.000771366	0.00106353	0.000222911	0.00101723	0.000214459	0.00176357	0.000308767	0.000136063	0.000680173	0.000374216	0.000338179	0.00128841	1.87305e-05	0.000310522	0.000153756	0.000151081	0.000143312	0	0.000607938	0.000120839	0.00132835	0.00823333	4.76552e-05	2.71219e-05
Plasmid	IncN2	0	0	0	0	0	0	0	0	0	0	0	0	0	0	7.16149e-06	0	0	2.9779e-05	0	0	0	0	0	0	0	0	0	0	0	0	0	0	0	0	0	0	0	0	0	0	0	0	0	0	0	0	0	0
Plasmid	IncN3	0	0	0	0	0	0	0	0	0	0	0	0	0	0	0	0	0	0	0	0	0	0	0	0	0	0	0	0	0	0	0	0	0	0	0	0	0	0	0	0	0	0	1.6328e-05	0	8.79844e-06	0	0	0
Plasmid	IncP(6)	0	0	0	3.34344e-06	0	4.67827e-06	0	7.21267e-06	0	0	0	0	0	0	0	0	8.21577e-06	0	0	0	0	0	0	0	0	0	0	0	0	2.24737e-06	0	0	1.36358e-05	0	0	3.34087e-06	0	0	0	0	0	0	0	0	0	0	0	0
Plasmid	IncP(Beta)	9.66421e-06	0	0	0	0	0	0	0	0	0	0	0	0	0	0	0	0	0	0	0	0	0	0	0	0	0	0	0	0	0	0	0	0	5.93488e-06	0	0	0	0	0	0	0	1.45586e-05	0	0	0	0	0	0
Plasmid	IncQ1	0.000319569	0.000292616	3.1613e-05	0.00060759	0.0002201	9.33613e-05	0.000380705	0.000382436	5.35589e-05	0.000645139	7.62993e-05	0.000130032	0.000312413	0.000117095	0.00142909	0.000562631	0.000974165	0.00573593	0.00083509	0.0067349	0.00655743	0.00284656	0.00156376	0.00217504	0.00557346	0.0178004	0.00275993	0.00504099	0.00528075	0.0133373	0.00241	0.00163362	0.00871592	0.00505097	0.00305307	0.0133269	0.000671468	0.0410756	0.00356286	0.00607459	0.000259223	0.000744474	0.00201448	0.000166808	0.00180577	0.00247279	0.000175585	0.000139844
Plasmid	IncQ2	0	0	0	5.98846e-06	0	0	0	0	0	0	0	0	0	0	0	0	0	0	0	0	0	0	0	0	0	4.89591e-06	0	0	0	0	9.24055e-06	0	0	0	0	0	0	0	0	0	0	0	0	0	0	0	0	0
Plasmid	IncR	0.000207261	1.68483e-05	1.17913e-05	0.000492581	0.000145897	1.05565e-05	0.000562373	0.0003285	3.40106e-05	0.000244809	7.5377e-05	7.64529e-05	0.000310186	9.48753e-05	0.00493281	0.000134464	0.00160228	0.0104956	0.000205646	0.00125497	0.000484972	0.000288238	0.00103963	0.000861319	0.00277818	0.000781891	0.000135642	0.0025433	0.00059404	0.00197724	0.000271694	0.000183187	0.000707818	0.000334217	0.000246041	0.00127929	9.82403e-06	0.00012264	1.71743e-05	9.89166e-05	6.11055e-05	0	0.00023619	0	0.000839371	1.39288e-05	1.35415e-05	1.67965e-05
Plasmid	IncT	0	0	0	0	0	0	0	0	0	0	0	0	0	0	0	0	0	0	0	0	0	0	0	0	0	0	0	0	0	0	0	0	0	0	0	0	0	0	0	0	0	0	0	0	0	0	0	0
Plasmid	IncU	5.16695e-06	0	0	0	0	0	2.96848e-05	0	0	0	0	6.9897e-06	1.78497e-05	0	0	0	2.93778e-06	1.3232e-05	0	0	5.13059e-05	0	0	0	0	7.34752e-05	0	8.83114e-05	0	3.16252e-05	7.60014e-05	0	3.39978e-05	2.44538e-05	3.11402e-05	0	0	3.01897e-05	0	0	0	0	0	0	6.76449e-05	0	0	0
Plasmid	IncW	8.57778e-05	0	0	5.5153e-05	0	6.20689e-05	0	3.67226e-05	2.93458e-05	2.02714e-05	0	0	1.38341e-05	1.92208e-05	8.9513e-06	0	1.98448e-05	1.34344e-05	0	0	0	0	0	0	0	0	0	0	0	0	0	0	0	0	0	0	1.91478e-05	0	1.37187e-05	0	0	1.00291e-05	0	0	1.66953e-05	1.45817e-05	0	0
Plasmid	IncX1	0.000817389	0.00103152	0.00201334	0.00182198	0.00118862	1.02183e-05	0.00371193	0.00129308	4.57423e-05	0.000835992	0.0003433	3.33882e-05	0.00158467	0.000449247	0.0164305	0.00115834	0.00343768	0.0212915	0.000496649	0.00313815	0.00247068	0.00090204	0.00164543	0.00146633	0.00101118	0.0217075	0.00053425	0.00432855	0.00087459	0.00842412	0.00091408	0.000479855	0.010489	0.000930038	0.00105755	0.0042069	6.52407e-05	0.0018436	0.00667784	0.000968727	0.000836901	0.000748345	0.00463934	0.000212406	0.00351084	0.0105985	0.000260303	0.00143494
Plasmid	IncX2	1.54032e-05	0	0	0	2.37141e-05	2.04366e-05	8.69556e-05	1.94298e-05	0	0	0	0	0	2.63838e-05	0.000309611	0	2.64417e-05	0.000248803	0	0	0	0	0	0	0	0	0	0	0	0	0	0	0	0	0	0	0	0	0	0	0	0	0	0	0	0	0	0
Plasmid	IncX3	0	0	0	0	0	0	0	0	0	0	0	0	0	0	0	0	0	0	0	0	0	8.61473e-05	0	4.96554e-06	0	8.18756e-05	0	0	3.13148e-05	0.000219507	3.1576e-05	3.92034e-05	6.17241e-05	3.3248e-05	6.3957e-05	5.85278e-05	6.30647e-06	1.98724e-05	0	2.13208e-05	5.18563e-06	0	1.14422e-05	0	0	0.000152472	0	0
Plasmid	IncX3(pEC14)	0	0	0	0	0	0	0	0	0	0	0	0	0	0	0	0	0	0	0	0	0	0	0	0	0	0	0	0	0	0	0	0	0	0	0	0	0	0	0	0	0	0	0	0	0	0	0	0
Plasmid	IncX4	2.04462e-05	0	8.3135e-06	3.58077e-05	0	0	8.28467e-06	4.33284e-05	0	1.17495e-05	0	8.3238e-05	7.64879e-06	1.38589e-05	5.02128e-05	0	1.03802e-05	0.000229867	4.89358e-06	0	1.47512e-05	2.716e-05	1.39957e-05	4.78624e-05	3.64089e-05	0.000357829	5.73355e-06	9.41021e-05	0	6.84314e-05	2.82667e-05	4.95003e-05	0.000230127	0	1.23555e-05	2.91169e-05	4.51728e-06	3.80748e-05	2.40159e-05	0	0.000326669	0	0	0	0.000121229	0.000111974	0	0
Plasmid	IncX5	0	0	0	0	0	0	0	0	0	0	0	0	0	0	0	0	0	0	0	0	0	0	0	0	0	0	0	0	0	0	0	0	0	0	0	0	0	0	0	0	0	0	0	0	0	0	0	0
Plasmid	IncX6	0	0	0	0	0	0	0	0	0	0	0	0	0	0	0	0	0	0	0	0	0	0	0	0	0	0	0	0	0	0	0	0	0	0	0	0	0	0	0	0	0	0	0	0	0	0	0	0
Plasmid	IncY	0.000433867	4.78552e-05	2.58434e-05	0.000588302	0.000394549	3.97318e-05	0.00105734	0.000275269	4.96107e-05	0.000365228	1.85238e-05	4.79151e-05	0.000479513	9.05494e-05	0.0104012	6.80663e-05	0.000853916	0.00791794	0.000172338	0.000450775	0.000778446	0.000300555	0.000247278	0.000523724	0.000143348	0.0112227	0.000140061	0.00297394	0.000117437	0.00267989	0.000203763	0.000100803	0.00497818	0.000322112	0.00025895	0.00104398	1.08752e-05	0.000129241	0.000373411	0.000133847	3.44461e-05	0	0.000308973	5.83829e-06	0.00064648	0.000126573	2.90277e-05	0
Plasmid	P1	6.16039e-05	8.20212e-06	0	0.000129555	0	0	1.57192e-05	1.72512e-05	0	0.000112607	0	0	9.11028e-06	7.48758e-06	1.53105e-05	0	0.000226947	1.01302e-05	0	0	0	0	0	0	0	0.000102641	4.06385e-05	1.09657e-05	0	9.15218e-06	0	0	1.63548e-05	0	0	0	0	0	5.48288e-05	0	0	0	3.37093e-05	0	0	1.4724e-05	2.56683e-05	0
Plasmid	Rep	0	0	0	0	0	0	0	0	0	0	0	0	0	0	0	0	0	0	0	0	0	0	0	0	0	0	0	0	0	0	0	0	0	0	0	0	0	0	0	0	0	0	0	0	0	0	0	0
Plasmid	Rep7	0.000396458	4.55784e-05	7.89229e-06	0.000269912	1.60526e-05	2.54436e-05	1.17974e-05	1.9378e-06	2.7427e-05	0.000106333	2.53955e-05	5.56222e-06	2.16045e-05	6.53452e-06	1.75181e-05	5.45243e-06	1.74488e-05	4.98406e-06	5.41741e-05	0.000102736	7.35666e-05	2.42343e-05	3.41022e-06	3.71113e-05	2.77624e-05	4.87171e-05	0.000363341	5.46805e-06	3.53118e-05	3.2216e-05	3.07156e-05	0	3.34292e-05	3.73964e-05	1.02388e-05	6.451e-05	0	0.000153315	0.000672785	0.000410056	5.62255e-05	0.000498562	7.27304e-05	0.000112868	1.67874e-05	3.51501e-05	0.000745947	5.61749e-05
Plasmid	p0111	1.87585e-05	0.000658371	0.000338699	6.94865e-05	0.000506316	2.50458e-06	0.000661897	0.000125815	2.03378e-05	0.000103836	6.9156e-06	8.64187e-06	0.000373471	1.11126e-05	0.00155025	0	0.000484203	0.00192827	4.69897e-06	0.000310435	0.000167887	0.000149891	7.97194e-05	8.30716e-05	7.03864e-05	0.00187234	0.000204468	0.000457833	9.13053e-05	0.00296002	0.000189854	0.000120269	0.000785807	0.000228816	0.0002008	0.000768317	7.09888e-06	0.000246825	0.00029271	0.000241363	2.93331e-05	0	0.00020915	1.89081e-05	0.000335653	0.000458675	2.18657e-05	1.42595e-05
Plasmid	pADAP	0	0	0	0	0	0	0	0	0	0	0	0	0	0	0	0	0	0	0	0	0	0	0	0	0	0	0	0	0	0	0	0	0	0	0	0	0	0	0	0	0	0	0	0	0	0	0	0
Plasmid	pEC4115	0	0	0	0	0	0	0	0	0	0	0	0	0	0	0	0	0	0	0	0	0	0	0	0	0	0	0	0	0	0	0	0	0	0	0	0	0	0	0	0	0	0	0	0	0	0	0	0
Plasmid	pENTAS02	0	0	0	0	0	0	0	0	0	0	3.89103e-06	0	0	0	0	0	0	2.34948e-05	0	0	0	0	0	6.07023e-06	0	3.3377e-06	0	1.24832e-05	0	0	0	0	0	0	8.7454e-06	0	0	0	0	0	0	0	0	0	0	0	0	0
Plasmid	pESA2	0	0	0	0	0	0	0	0	0	0	0	0	0	0	0	0	0	0	0	0	0	0	0	0	0	0	0	0	0	0	0	0	0	0	0	0	0	0	0	0	0	0	0	0	0	0	0	0
Plasmid	pIP31758(p153)	0	0	0	0	0	0	0	0	0	0	0	0	0	0	0	0	0	0	0	0	0	0	0	0	0	0	0	0	0	0	0	0	0	0	0	0	0	0	0	0	0	0	0	0	0	0	0	0
Plasmid	pIP31758(p59)	0	0	0	0	0	0	0	0	0	0	0	0	0	0	0	0	0	0	0	0	0	0	0	0	0	0	0	0	0	0	0	0	0	0	0	0	0	0	0	0	0	0	0	0	0	0	0	0
Plasmid	pJARS36	0	0	0	0	0	0	0	0	0	0	0	0	0	0	0	0	0	0	0	0	0	0	0	0	0	0	0	0	0	0	0	0	0	0	0	0	0	0	0	0	0	0	0	0	0	0	0	0
Plasmid	pSL483	0	0	0	0	0	0	0	0	0	0	0	0	0	0	0	0	0	0	0	0	0	0	0	0	0	0	0	0	0	0	0	0	0	0	0	0	0	0	0	0	0	0	0	0	0	0	0	0
Plasmid	pSM22	0	0	0	0	0	0	0	0	0	0	0	0	0	0	0	0	0	0	0	0	0	0	0	0	0	0	0	0	0	0	0	0	0	0	0	0	0	0	0	0	0	0	0	0	0	0	0	0
Plasmid	pXuzhou21	0	0	0	0	0	0	0	0	0	0	0	0	0	0	0	0	0	0	0	0	0	0	0	0	0	0	0	0	0	0	0	0	0	0	0	0	0	0	5.98717e-06	0	0	0	0	0	0	0	0	0
Plasmid	pYE854	0	0	0	0	0	0	0	0	0	0	0	0	0	0	0	0	0	0	0	0	0	0	0	0	0	0	0	0	0	0	0	0	0	0	0	0	0	0	0	0	0	0	0	0	0	0	0	0
Plasmid	rep1	5.18078e-05	4.42129e-06	1.98498e-06	7.6127e-05	8.04785e-06	9.58615e-06	1.96887e-05	7.0247e-06	0	8.66676e-05	1.78841e-06	0	7.6508e-06	0	0.000120674	0	1.8597e-05	0.000169846	6.15493e-05	4.47703e-05	0.000239455	1.58062e-05	1.69312e-06	0.00023997	2.44388e-05	0.000734935	8.6793e-05	3.27863e-05	0.000102746	0.00120965	0.000122656	7.27654e-05	0.000133537	4.55295e-05	0.000131283	2.48179e-05	7.62334e-05	1.99772e-05	0.000397288	4.02524e-05	3.63018e-05	0.00062456	0.000107286	1.62156e-05	7.73692e-05	2.33689e-05	0.00131411	2.44303e-05
Plasmid	rep10	0.000325352	6.24607e-05	0	0.000283839	1.17048e-05	4.58713e-05	2.20252e-05	1.26865e-05	0	0.000188619	0	9.45956e-06	4.74065e-05	5.99915e-06	0	0	1.03802e-05	0	5.87037e-05	0.000253038	7.32768e-05	2.76029e-05	2.1617e-05	2.12036e-05	3.29675e-05	2.58689e-05	0.000217504	4.95149e-05	5.42942e-05	2.09688e-05	0.000100241	9.64585e-06	8.20228e-05	2.07131e-05	0.000162777	0.00019592	5.0514e-05	0.000366308	0.00130745	0.00101186	0.000140143	0.00104634	0.000139478	0.00038411	4.25928e-05	0.000192455	0.00235855	0.000194693
Plasmid	rep10b	6.23627e-06	0	0	0	0	1.6218e-05	0	0	0	0	0	0	1.16153e-05	0	4.70917e-06	0	0	0	0	0	0	0	0	0	0	5.05739e-06	0	0	0	0	0	0	0	0	0	0	0	9.18584e-06	9.27045e-06	0	0	9.14134e-06	0	0	0	0	7.26075e-06	0
Plasmid	rep11	0.00183509	0.000369738	5.28783e-05	0.00146633	0.000201605	2.74113e-05	0.000560042	0.000805371	0.00114072	0.00169488	0.000252001	0.00014245	0.000336767	0.000508356	0.00828284	0.000128314	0.00101209	0.00278535	0.000214126	1.20042e-05	0.00029232	9.93343e-06	0.0003338	0.000321852	2.12845e-05	0.000146471	3.76268e-05	0.000116343	0.00115922	0.0046291	0.000520399	3.56445e-05	7.96857e-05	7.01448e-06	8.12042e-05	0.000157511	2.61702e-06	0	2.03379e-05	9.29368e-06	8.10261e-06	1.77004e-05	3.8829e-05	0	8.60893e-06	1.45369e-05	1.77324e-05	8.64806e-06
Plasmid	rep12	0	0	0	0	0	0	0	0	0	0	0	0	0	0	0	0	0	0	0	0	0	0	0	0	0	0	0	0	0	0	0	0	0	0	0	0	0	0	0	0	0	0	0	0	0	0	0	0
Plasmid	rep13	0.000172234	3.91406e-05	1.14659e-05	8.5281e-05	1.15712e-05	7.76096e-06	1.17853e-05	3.80434e-06	0	3.1033e-05	1.81435e-05	1.65308e-05	9.0036e-06	0	1.01881e-05	0	0	1.00116e-05	2.86265e-05	0.000140525	6.69811e-05	2.57127e-05	1.99886e-05	2.38943e-05	0	3.38808e-05	0.000224028	0	2.33544e-05	9.08777e-06	3.33223e-05	0	2.86586e-05	1.69109e-05	5.38867e-05	2.02132e-05	1.01234e-05	3.64802e-05	0.000525414	0.000195344	2.65151e-05	0.000188669	3.5413e-05	5.53546e-05	8.38335e-06	8.29223e-06	0.000448362	1.11601e-05
Plasmid	rep14	0.000101302	0.000149971	1.24484e-05	3.27382e-05	0.000151454	8.0371e-06	0.00149078	0.00032693	0.000122967	0.000122238	0.000100994	6.91038e-05	0.000845643	0.000117525	0.000790955	4.07643e-05	0.000167978	0.00351093	8.33208e-05	0	0.000230599	5.09206e-06	8.18011e-05	0.000503773	2.18947e-05	0.000255563	6.83958e-05	6.03153e-05	4.8611e-05	0.000849664	0.000332281	4.65429e-05	8.70623e-05	2.87902e-05	3.24228e-05	2.08556e-05	2.60416e-05	0	5.82323e-05	9.55681e-05	2.5258e-05	0.00299982	0.000246623	3.13094e-06	1.25332e-05	7.45186e-06	8.81595e-05	4.43316e-06
Plasmid	rep15	9.10262e-06	0	0	7.72886e-06	0	0	6.14446e-06	0	0	0	0	0	0	0	0	0	0	0	0	9.79408e-06	0	4.57352e-06	0	0	0	0	1.22185e-05	0	0	0	0	0	0	0	4.29068e-06	0	0	0	1.79615e-05	0	0	0	8.14271e-06	0	0	0	3.62078e-05	0
Plasmid	rep16	2.54526e-05	1.14517e-05	0	1.03108e-05	0	5.13662e-06	0	0	0	4.25222e-06	0	1.37934e-05	0	0	2.26432e-05	0	0	0	0	2.97847e-05	0	0	0	0	0	0	1.09739e-05	0	0	3.05364e-06	0	0	0	4.64261e-06	0	0	0	0	2.31375e-05	3.61317e-06	0	8.87471e-06	0	0	0	0	3.30754e-05	1.00487e-05
Plasmid	rep17	0	0	0	0	0	0	0	0	0	0	0	0	0	0	0	0	0	0	0	0	0	0	0	0	0	0	0	0	0	0	0	0	0	1.31616e-05	0	0	3.08963e-06	2.95429e-06	3.31278e-05	0	2.56382e-06	0.000956365	2.05542e-05	6.92182e-06	0	3.40381e-06	1.13841e-05	4.04989e-06
Plasmid	rep18	0	0	0	0	0	0	0	0	0	0	0	0	5.96045e-06	0	0	0	0	1.32555e-05	0	0	9.31103e-06	0	0	1.23478e-05	0	0	0	0	0	0.000252525	7.37278e-06	0	1.12222e-05	0	1.54934e-05	7.70059e-06	0	0	7.64319e-06	0	0	8.26027e-05	3.02996e-05	0	0	0	6.02643e-06	0
Plasmid	rep19	7.13539e-06	2.62405e-06	0	1.17886e-05	0	0	0	0	0	2.68767e-06	0	0	0	0	0	0	0	0	0	0	5.33066e-06	0	0	0	0	0	1.05386e-05	3.46079e-06	0	0	0	0	0	0	0	0	0	4.39446e-06	9.68731e-05	2.62771e-05	2.25226e-06	3.25793e-05	8.77821e-06	1.88378e-05	0	3.30519e-06	7.22128e-05	1.55732e-05
Plasmid	rep2	0.000579501	0.000154656	1.84497e-05	0.000657336	9.24719e-05	1.33357e-05	0.00109452	0.000286585	0.000254834	0.000761658	7.10359e-05	3.90733e-05	0.000563882	9.59456e-05	0.00103735	3.16781e-05	0.000204987	0.00172179	0.000200997	7.80797e-06	0.000509536	1.26412e-05	0.000103318	0.000590882	6.67813e-05	0.000186952	0.000171124	6.42514e-05	0.000403502	0.00278452	0.000424007	2.97088e-05	6.57969e-05	3.84251e-05	9.60836e-05	8.47308e-05	0.000260203	5.67997e-06	8.13101e-05	4.1142e-05	3.57287e-06	0.00159081	0.0001001	1.06625e-05	1.0862e-05	9.48691e-06	5.58598e-05	1.48809e-05
Plasmid	rep20	2.75492e-06	0	0	2.81363e-06	0	0	3.36683e-06	0	4.73555e-06	1.01306e-05	0	0	2.75101e-06	5.55707e-06	0	0	0	0	3.29236e-06	6.02752e-06	0	0	0	9.49294e-06	5.9423e-06	8.95286e-06	3.86359e-05	0	5.03879e-06	0	0	5.21735e-06	0	2.54983e-06	0	0	6.87244e-06	0	3.86798e-05	2.82515e-05	2.69247e-06	2.57121e-05	4.09207e-06	1.42696e-05	0	2.243e-05	7.21176e-05	2.41316e-06
Plasmid	rep21	0.00130946	0.000332974	1.47395e-05	0.00091094	5.82808e-05	0.000189713	0.000111326	3.23836e-05	5.65104e-05	0.000488539	4.77921e-05	8.31122e-05	0.000172545	5.47376e-05	7.67273e-05	5.73688e-05	0.000103375	3.36928e-05	0.000147435	0.000640808	0.000322448	9.65466e-05	4.77781e-05	0.000174568	4.32973e-05	0.000170452	0.00133254	4.00668e-05	0.000136456	0.000116839	0.000230806	0.00013827	0.000147335	8.73683e-05	0.000155816	0.000173355	1.65481e-05	0.000508962	0.00304582	0.00147858	0.000230437	0.00151676	0.000273547	0.000668978	8.79041e-05	0.000199971	0.00332162	0.000228923
Plasmid	rep22	0.000817494	0.000188298	2.51929e-05	0.00082826	5.5266e-05	0.000373348	0.000125833	3.33505e-05	3.32669e-05	0.000481781	2.62922e-05	6.92528e-05	0.00030863	5.55631e-05	0.00106378	4.39352e-05	0.000198905	0.000522728	4.47276e-05	0.000118198	0.000145477	9.30207e-05	0.000244525	5.64937e-05	0.000465599	0.00074511	0.000984053	3.92726e-05	9.82962e-05	0.000164521	0.000852401	0.000167406	0.000420617	0.000149482	0.000119474	9.56961e-05	0.000905682	0.00109955	0.000644666	0.00199657	0.00329822	0.00728422	0.00252499	0.000828913	0.00200236	0.00129853	0.00132951	0.00240336
Plasmid	rep23	0	0	0	0	0	0	0	0	0	0	0	0	0	0	0	0	0	0	0	0	0	0	0	0	0	0	0	0	0	0	0	0	0	0	0	0	0	0	0	4.38642e-06	0	0	0	0	0	0	0	4.10909e-06
Plasmid	rep24	2.9518e-06	0	0	0	0	0	0	0	0	0	0	0	0	0	0	0	0	0	0	0	0	0	0	1.0539e-05	0	0	1.78041e-05	0	0	4.65643e-06	0	0	0	0	0	0	0	8.4075e-06	8.6593e-06	0	0	1.2894e-05	0	0	8.34561e-06	0	6.87342e-06	0
Plasmid	rep3	0	0	0	0	0	0	0	0	0	0	0	0	0	0	0	0	0	0	0	0	0	0	0	0	0	0	0	0	0	0	0	0	0	0	0	0	0	0	0	0	0	0	0	0	0	0	0	0
Plasmid	rep4	8.56084e-05	3.17618e-05	0	6.74445e-05	1.76016e-05	0	2.73662e-05	2.79452e-05	8.92582e-05	3.01388e-05	0	3.02507e-06	4.70187e-05	0	0.000546322	0	7.20748e-05	5.03361e-05	0.000173046	7.642e-05	0.000527652	4.53166e-05	1.79658e-05	0.000191811	9.51346e-05	0.000762971	0.000168044	6.26019e-05	0.00043539	0.000596245	0.000483027	0.000149689	0.000393747	0.000134987	0.000171497	1.04907e-05	2.71183e-05	7.73807e-06	0.000126068	1.05981e-05	7.66309e-05	9.9332e-05	4.47493e-05	2.78364e-05	2.01471e-05	4.30151e-05	0.00040622	5.09794e-05
Plasmid	rep5	0	0	0	0	0	0	0	0	0	0	0	0	0	0	0	0	0	0	0	0	0	0	0	0	0	0	0	0	0	0	0	0	0	0	0	0	0	0	0	0	0	0	0	0	0	0	0	0
Plasmid	rep6	0	8.60166e-06	8.18702e-06	0	0	0	0	0	0	0	0	0	3.00057e-05	0	0	0	0	0	0	0	5.03594e-06	0	0	0	0	0	0	0	0	0	0	0	0	0	0	0	0	0	2.37698e-05	0	3.64225e-06	4.11158e-05	2.35968e-05	0	5.80478e-06	0	1.80523e-05	6.16937e-05
Plasmid	rep7	0.00118989	0.000139897	1.40217e-05	0.000794865	2.59546e-05	0.000206527	6.5897e-05	4.96176e-05	8.52496e-05	0.000385344	1.91474e-05	6.84844e-05	9.57934e-05	4.01776e-05	0.000222105	2.35458e-05	5.81962e-05	1.70799e-05	0.000256383	0.000564988	0.000235756	8.90395e-05	4.23371e-05	0.000161202	2.80697e-05	0.000358581	0.00160376	7.70467e-05	0.000193275	0.000172467	0.000211991	0.000112113	0.000215504	0.000143068	0.000236035	0.000291	3.03795e-05	0.000445675	0.0026003	0.00179721	0.000389	0.00317735	0.000352475	0.000662508	0.000143551	0.000288871	0.0033885	0.000323366
Plasmid	rep7b	4.47101e-05	0	0	2.24484e-05	0	8.19216e-06	0	0	0	1.23373e-05	0	1.03137e-05	0	0	0	0	5.61803e-06	0	2.15633e-05	4.72949e-05	2.81427e-05	0	0	3.73214e-06	5.54362e-06	1.0163e-05	6.4669e-05	0	9.4619e-06	1.30783e-06	7.49872e-06	1.97259e-05	2.7533e-05	3.70214e-06	2.21058e-05	1.01608e-05	0	1.26967e-05	8.79025e-05	1.73378e-05	1.33885e-05	6.64591e-05	9.14407e-06	6.98905e-06	4.4099e-06	1.23915e-05	0.000108385	1.19004e-05
Plasmid	rep8	0	0	0	0	0	0	0	0	0	0	0	0	0	0	0	0	0	0	0	0	0	0	0	0	0	0	0	0	0	0	0	0	0	0	0	0	0	0	0	0	0	0	0	0	0	0	0	0
Plasmid	rep9	1.15503e-05	0	5.85481e-06	5.19237e-05	0	0	5.32885e-06	0	0	3.77818e-05	0	0	6.65023e-06	0	0	0	0	0	0	0	0	0	0	0	0	0	0	0	0	0	0	4.59189e-06	7.27959e-06	0	0	0	0	0	2.91079e-05	8.87312e-06	1.05833e-05	0.000185688	1.68564e-05	0	5.89443e-05	0.000277347	8.95332e-05	4.00881e-05
Plasmid	repA	0	0	0	0	0	0	0	0	0	0	0	0	0	0	0	0	0	0	0	0	0	0	0	0	0	0	0	0	0	0	0	0	0	0	0	0	0	0	0	0	0	0	0	0	0	0	0	0
Plasmid	repUS1	0.000122573	6.10844e-05	5.47198e-06	0.000186409	3.72689e-05	0	7.56211e-05	2.73359e-05	7.20874e-05	0.000166817	1.26977e-05	2.78111e-06	8.32056e-05	6.1749e-05	0.000675547	0	7.44776e-05	0.000337271	0.000107786	1.16781e-05	0.000342299	6.45673e-06	4.95368e-05	0.000482292	4.46975e-05	0.000906712	0.000635258	4.57858e-05	0.000313039	0.00256146	0.000243488	5.78099e-05	0.000406368	7.32729e-05	0.000188005	4.59793e-05	3.0948e-05	5.69522e-06	0.000265179	2.71236e-05	4.02119e-05	0.00141772	0.000283105	2.97753e-06	4.05696e-05	0.000106002	0.00471758	2.52768e-05
Plasmid	repUS10	0	0	0	0	0	0	0	0	0	0	0	0	0	0	0	0	0	0	6.65844e-06	9.24497e-06	0	0	0	0	0	0	1.52844e-05	0	2.60329e-06	0	0	0	0	0	0	0	0	0	0	8.04021e-06	1.2649e-06	0	0	0	0	0	6.78349e-06	3.33012e-06
Plasmid	repUS11	5.81539e-06	0	0	7.23745e-05	0	0	0	0	0	3.30049e-05	0	0	0	0	0	0	0	0	0	0	0	0	0	0	0	2.4656e-06	0	0	0	0	0	0	0	6.88067e-06	2.89138e-06	0	0	0	0	0	0	5.5886e-06	0	0	0	0	0	2.79942e-06
Plasmid	repUS12	0.000659168	0.000129126	1.10194e-05	0.000507212	5.60328e-05	4.18217e-05	0.000435662	0.000109602	0.000113977	0.000381465	4.5041e-06	1.55322e-05	0.000198319	5.44474e-05	0.000901338	1.54314e-05	0.000221686	0.000721247	2.06056e-05	3.6511e-05	0.000154658	4.99483e-06	3.05424e-05	0.00018101	0.000417659	0.000225407	9.03409e-05	3.20173e-05	6.40721e-05	0.000695416	0.000542682	3.56896e-05	0.000151174	6.88502e-05	3.68605e-05	1.7846e-05	3.98093e-05	0.000207858	0.000157682	0.000280427	0.000312685	0.00321183	0.000639915	0.000177004	0.000278066	0.000376919	0.000552518	0.000607306
Plasmid	repUS13	0	0	0	0	0	0	0	0	4.09616e-06	0	0	0	0	0	0	0	0	0	0	0	0	0	3.20158e-06	0	0	0	0	0	0	0	0	0	0	3.42173e-06	0	0	0	0	0	0	0	0	0	0	0	0	0	0
Plasmid	repUS14	0	0	0	0	0	0	0	0	0	0	0	0	0	0	0	0	0	0	0	0	0	0	0	7.44035e-06	0	0	9.21712e-06	0	0	0	0	0	3.93145e-06	0	0	0	0	0	1.19743e-05	9.58411e-06	2.85142e-06	1.36241e-05	0	0	0	0	1.98512e-05	0
Plasmid	repUS15	2.23974e-05	1.79222e-05	0	7.70734e-05	4.67431e-05	0	0.00036159	5.67938e-05	2.95084e-05	6.41668e-05	2.06384e-05	8.01473e-06	0.000153886	2.19911e-05	0.000115119	0	2.01407e-05	0.000318889	1.21464e-05	0	6.80684e-05	0	3.53862e-05	0.000115044	7.93403e-06	5.5906e-05	4.54894e-05	0	2.34055e-05	0.000261803	9.5894e-05	0	3.70458e-05	1.32501e-05	2.35996e-05	0	0	0	1.65087e-05	2.29217e-05	2.56382e-06	0.000405091	1.55115e-05	8.58077e-06	0	1.97421e-06	1.62599e-05	0
Plasmid	repUS16	0.000684802	1.85441e-05	0	0.00048827	7.88173e-06	3.56418e-05	1.03668e-05	1.0004e-05	1.80758e-05	0.000249548	1.74064e-06	1.46632e-05	3.74375e-05	5.45404e-05	4.57965e-05	0	2.303e-05	6.13153e-06	2.21974e-05	2.90375e-05	4.30389e-05	1.68227e-05	0	1.98685e-05	0	1.51834e-05	0.00010116	7.20745e-06	1.55149e-05	9.4964e-06	3.78797e-05	2.42587e-05	9.70079e-06	7.83091e-06	3.48253e-05	1.01009e-05	8.23388e-06	2.81758e-05	0.00039557	0.000138043	2.79871e-05	0.000115395	1.50418e-05	4.57357e-05	0	3.11367e-06	0.000299251	5.08777e-06
Plasmid	repUS17	4.24066e-05	0	0	1.82736e-06	0	0	3.59029e-06	4.78514e-06	0	3.90304e-06	0	0	7.71761e-06	0	5.94134e-05	0	6.42355e-06	0	0	0	0	0	0	0	0	1.31964e-05	0	0	0	0	1.01918e-05	0	0	0	0	0	0	5.23458e-06	2.6414e-05	0	0	0	0	1.09468e-05	0	0	3.72102e-06	0
Plasmid	repUS18	0.000307237	6.17182e-05	0	0.000221837	0	0.000186069	2.72125e-05	1.64969e-05	3.77575e-06	8.14538e-05	2.65515e-05	9.1887e-06	0.000104306	0	0.000837619	1.79346e-05	1.69846e-05	3.18365e-05	0.00033118	2.578e-05	0.0015224	5.59157e-05	6.25308e-05	0.0013335	0.000320455	0.00179086	0.000364308	0.000134915	0.000520776	0.00524524	0.00129136	4.24524e-05	0.000740506	0.000101188	0.00102918	0.000109227	8.45401e-06	6.25136e-06	2.93714e-05	1.83178e-05	1.95957e-06	9.21718e-06	1.42646e-05	0	1.55097e-05	3.8729e-05	0.000220505	0
Plasmid	repUS19	0	0	0	0	0	0	0	0	0	0	0	0	0	0	0	0	0	0	0	0	0	0	0	0	0	0	0	0	0	0	0	0	0	0	0	0	0	0	0	0	0	0	0	0	0	0	0	0
Plasmid	repUS2	4.62977e-06	0	0	0	0	0	0	0	0	0	3.02061e-06	0	4.96931e-06	0	0	3.24264e-06	0	0	0	0	0	0	0	0	0	2.83533e-06	0	0.000102215	1.29632e-05	1.82586e-06	2.27961e-05	0	0	0	0	0	0	0	0.000235689	0	0	5.77998e-05	0	0	0	0	0	0
Plasmid	repUS20	0	0	0	0	0	0	0	0	0	0	0	0	0	0	0	0	0	0	0	0	0	0	0	0	0	0	0	0	0	0	0	0	0	0	0	0	0	0	0	0	0	0	0	0	0	0	0	0
Plasmid	repUS21	0	0	0	0	0	0	0	0	0	0	0	0	0	0	0	0	0	0	0	0	0	0	0	0	0	0	0	0	0	0	0	0	0	0	0	0	0	0	0	0	0	0	0	0	0	0	0	0
Plasmid	repUS22	0	0	0	0	0	0	0	0	0	0	0	0	0	0	0	0	0	0	0	0	0	0	0	0	0	0	0	0	0	0	0	0	0	0	0	0	0	0	0	0	0	0	0	0	0	5.54517e-06	0	0
Plasmid	repUS23	0	0	0	0	0	0	0	0	0	0	0	0	0	0	0	0	0	7.98727e-06	0	0	0	0	0	0	0	0	0	0	0	0	0	0	0	0	0	0	0	0	8.87329e-06	0	0	0	0	0	0	0	0	0
Plasmid	repUS3	0	0	0	0	0	0	0	0	0	0	0	0	0	0	0	0	0	0	0	0	0	0	0	0	0	0	0	0	0	0	0	0	0	0	0	0	0	0	0	0	0	0	0	0	0	0	0	0
Plasmid	repUS4	0	0	0	0	0	0	0	0	0	0	0	0	0	0	0	0	0	0	0	1.86443e-05	0	0	0	0	0	0	0	0	1.49635e-05	5.80873e-06	0	0	0	0	0	0	0	0	1.08991e-05	0	8.21559e-06	0	0	0	0	0	0	0
Plasmid	repUS5	1.85354e-06	0	0	1.71099e-06	0	0	0	9.1046e-07	0	0	0	0	2.13441e-06	0	0	0	0	0	0	0	0	0	0	0	0	0	2.57465e-06	0	0	0	0	0	0	0	0	0	0	2.69393e-06	1.08385e-05	8.45725e-06	0	8.07862e-06	2.68084e-06	0	0	0	1.76096e-05	2.64109e-06
Plasmid	repUS6	0	0	0	0	0	0	0	0	0	0	0	0	0	0	0	0	0	0	0	0	0	0	0	0	0	0	0	0	0	0	0	0	0	0	0	0	0	0	0	0	0	0	0	0	0	0	0	0
Plasmid	repUS7	0	0	0	0	0	0	0	0	0	0	0	0	0	0	0	0	0	0	0	0	0	0	0	0	0	0	0	0	0	0	0	0	0	0	0	0	0	0	0	0	0	0	0	0	0	0	0	0
Plasmid	repUS8	0	0	0	0	0	0	0	0	0	0	0	0	0	0	0	0	0	0	0	0	0	0	0	0	0	0	0	0	0	0	0	0	0	0	0	0	0	0	0	0	0	0	0	0	0	0	0	0
Plasmid	repUS9	1.16224e-05	0	0	1.03384e-05	0	0	0	0	0	3.45807e-06	0	0	0	0	0	0	0	0	0	0	0	0	0	0	0	0	0	0	0	0	0	0	0	0	0	0	0	0	5.33579e-06	1.47579e-05	0	4.61533e-06	0	0	0	6.05308e-06	3.69045e-06	0
Integrase	qacEdelta	0.0329501	0.00694047	0.00126257	0.0376006	0.00240907	0.0227334	0.0067688	0.00954645	0.00282308	0.0240116	0.000570788	0.00133727	0.0145176	0.00227013	0.0238685	0.00128654	0.0173562	0.0152581	0.00126604	0.00286698	0.00369738	0.00132618	0.00253957	0.00321431	0.00453027	0.0169595	0.00280664	0.00873826	0.00152257	0.00987433	0.00507796	0.00147098	0.00770903	0.00195843	0.00190838	0.00590611	0.00650031	0.00361347	0.0224663	0.00620634	0.00576008	0.00312376	0.0276798	0.00906003	0.0124142	0.0130529	0.00907787	0.00359196
Transposase	tniA	0.00285344	0.00187967	8.8471e-05	0.00150252	0.000915661	0.000830485	0.00153538	0.00141543	0.000149899	0.00137143	5.45508e-05	0.000251188	0.00106808	0.000270327	0.00708093	0.00130908	0.00362792	0.011068	0.000124619	0.000606905	0.00112933	0.000344736	0.000301713	0.000427036	0.0041826	0.00203758	0.00032657	0.00187593	0.000211233	0.00318156	0.000486676	0.000283929	0.00135846	0.000508208	0.000361466	0.00144034	5.71182e-05	0.00218271	0.00486034	0.000698097	0.000110559	3.86095e-05	0.000456307	0.000114936	0.00116912	0.00454125	0.000277064	2.60577e-05
Transposase	tniAb	4.82939e-05	2.52752e-06	0	4.92427e-05	0	0	0	1.47034e-06	1.68638e-06	1.5955e-05	0	0	3.16643e-06	2.58178e-06	0	0	5.78014e-05	0	0	0	0	0	0	0	0	0	0	0	0	0	0	0	0	0	0	0	0	0	0	0	0	0	0	0	0	0	0	0
Transposase	tniB	0.00404016	0.000911016	8.4234e-05	0.00322816	0.000386448	0.00245949	0.000448028	0.00118	0.000219383	0.00210747	8.44539e-05	0.000131939	0.00155524	0.000195883	0.00252801	0.000613846	0.00210144	0.000469511	3.2473e-05	0.000140492	0.000173207	9.65736e-05	0.000107558	0.000308544	0.00187835	0.000955407	0.000254744	0.000505103	8.82042e-05	0.000270198	0.000405332	0.000111136	0.000580594	0.000101385	0.000115265	0.000140592	0.000512279	0.00135085	0.00239844	0.00063538	0.000377045	0.000213817	0.00136415	0.000783709	0.000317733	0.000551633	0.000599275	0.000291732
Transposase	tnp-ISCR5	5.72417e-06	0	0	1.76131e-06	0	9.35844e-06	0	8.45414e-06	0	0	0	0	0	0	0	0	3.4259e-06	0	0	0	0	0	0	0	0	0	0	0	0	0	0	0	0	0	0	0	0	0	5.63498e-06	0	0	0	0	0	0	0	0	0
Transposase	tnp-ISCR5b	3.09996e-05	0	1.93438e-06	1.21648e-05	5.90171e-06	1.41709e-05	2.48027e-06	2.01823e-05	3.33875e-06	9.9224e-06	0	0	5.66874e-06	0	1.26901e-06	0	1.05289e-05	0	0	0	0	0	3.25651e-06	0	0	0	1.97444e-06	0	0	0	0	0	0	0	0	0	0	0	2.93019e-06	0	0	0	0	0	0	0	0	0
Transposase	delta-tnpA	0.00464028	0.00222277	0.00045284	0.00686153	0.00298145	0.00024086	0.0131667	0.00429961	0.000826362	0.00463593	0.00068002	0.000524029	0.00661245	0.00152826	0.0916537	0.00274637	0.016139	0.0877084	0.00151247	0.0132726	0.00594797	0.0029571	0.00383237	0.0061742	0.00360025	0.0241578	0.00345893	0.0177137	0.00266783	0.031657	0.00567762	0.00188586	0.010767	0.0039661	0.00446745	0.0223213	0.000221524	0.00954699	0.00382323	0.00316342	0.00107099	0.00137873	0.00777073	0.000445119	0.00912737	0.0118859	0.000545708	0.0020699
Transposase	tnpA	0.5939	0.798076	0.15868	1.04982	0.183048	0.184677	1.05411	0.302238	0.734491	0.669218	0.0620799	0.0521858	0.630996	0.576058	2.1683	0.102199	0.984598	3.28575	0.0918153	0.407217	0.340451	0.234877	0.238268	0.226944	0.299254	1.84605	0.115941	0.697324	0.158702	1.13731	0.198343	0.0896203	0.913817	0.189971	0.17081	0.635482	0.15325	0.66355	1.14378	0.311078	0.327216	0.391401	1.4878	0.136871	1.02556	1.09671	0.268196	0.227915
Transposase	tnpA(IS5)	0.00096407	0.00169793	0.000984365	0.00112787	0.000930942	0.000104317	0.00301598	0.00161041	0.000193132	0.00100114	0.000190466	0.000196007	0.00159867	0.000381217	0.0201191	0.000331538	0.0043952	0.0374916	0.00155882	0.0036907	0.00267714	0.000940064	0.00471603	0.00148613	0.00187986	0.00995177	0.000681711	0.00995325	0.00167708	0.0143187	0.00116754	0.000870147	0.00453236	0.00155542	0.00143801	0.00763992	0.000471891	0.0189656	0.00723697	0.00262081	0.000215887	0.00225033	0.00882031	0.000207765	0.0056619	0.00503149	0.00053952	0.00304831
Transposase	tnpA(ISRSB101-1)	0	0	0	0	0	0	0	1.28103e-05	0	0	0	0	0	0	0	0	9.54905e-05	0	0	0	0	0	0	0	0	0	0	0	0	0	0	0	8.23229e-06	0	0	0	0	0	0	0	0	0	0	0	0	0	0	0
Transposase	tnpA(ISnew)	0	0	0	0	0	0	4.62642e-06	0	0	0	0	0	0	0	0	0	8.22215e-06	0	0	0	0	0	0	0	0	0	0	0	0	0	0	0	0	0	0	0	0	0	0	0	0	0	0	0	0	0	0	0
Transposase	tnpA-1	0.000143724	4.05755e-05	0	1.9011e-05	2.12337e-05	4.01711e-05	0	0.000119207	0	5.68448e-05	0	0	4.53759e-05	0	1.11741e-05	0	4.29868e-05	0	7.43349e-06	2.06422e-05	0	0	0	0	0	4.88295e-05	0	7.23287e-06	0	0	4.1558e-06	0	3.54354e-05	0	0	0	0	0	7.60275e-06	0	0	0	0	0	0	0	0	0
Transposase	tnpA-2	9.60578e-05	3.08476e-05	0	5.5708e-05	3.53389e-05	1.3027e-05	1.73183e-05	6.58878e-05	1.38044e-05	5.38374e-05	0	1.39665e-06	9.83391e-06	4.89997e-06	4.99437e-05	2.75654e-06	0.000294418	4.28689e-05	0	3.94477e-06	0	0	0	0	0	0.000262094	0	2.90403e-05	0	1.04872e-05	2.31714e-06	0	9.31301e-05	0	4.40877e-06	0	0	4.35414e-06	1.57903e-05	4.60002e-06	0	4.30416e-06	1.43271e-06	0	3.50807e-06	7.22398e-06	5.72021e-06	2.84188e-06
Transposase	tnpA-3	1.49931e-05	0	0	5.93402e-06	0	0	0	2.83167e-06	0	2.86675e-06	0	0	0	0	0	0	3.52383e-06	0	0	0	0	0	0	0	0	2.15874e-05	0	0	0	3.10115e-06	0	1.54918e-06	7.43401e-06	0	0	0	1.94205e-06	0	4.3543e-06	0	0	0	2.88174e-06	0	2.82616e-06	0	2.17438e-06	0
Transposase	tnpA-5	0	0	0	0	0	0	0	0	0	0	0	0	0	0	0	0	0	0	0	0	0	0	0	0	0	0	0	0	0	0	0	0	0	0	0	0	0	0	0	0	0	0	0	0	0	0	0	0
Transposase	tnpA-IS683	0.000293109	0.00220793	0.00259154	0.000362245	0.00018903	4.18144e-06	0.000621813	5.66117e-05	2.86571e-05	0.000205626	2.06621e-05	6.09297e-05	0.000364383	0.000260038	0.00314196	6.36984e-05	0.00045753	0.00182104	8.33842e-05	0.000457245	0.00125422	0.000123302	0.00046503	0.000337502	0.00216819	0.00728194	0.000141789	0.00393004	0.00090187	0.00175082	0.000839884	8.50164e-05	0.00338528	0.000242871	0.000253604	0.000820609	5.38369e-05	0.00035856	0.00053826	0.000206589	0.000863645	5.40804e-06	0.00123238	8.40223e-05	0.00531245	0.00941882	7.14087e-05	0.000321112
Transposase	tnpA-ab	0	0	0	0	0	0	0	0	0	0	0	0	0	0	0	0	0	0	0	0	0	0	0	0	0	0	0	0	0	0	0	0	0	0	0	0	0	0	0	0	0	0	0	0	0	0	0	0
Transposase	tnpA03	0.000170992	0.00030002	0.00048972	0.000299278	6.68049e-05	7.72049e-06	0.000221528	0.000176888	2.61111e-05	0.000154333	3.52458e-05	8.42761e-06	0.000122017	3.9736e-05	0.00223701	0.000138789	0.000617876	0.00180987	0.000119036	0.00107244	0.00121494	0.000445188	0.000898521	0.000637139	0.00109935	0.00610979	0.000366333	0.00285609	0.000464582	0.00354043	0.000417505	0.000267761	0.00298361	0.000686075	0.000463022	0.00204545	0.000103875	0.00280118	0.00378668	0.000662607	0.000282134	0.000255788	0.00221496	8.06639e-05	0.00248448	0.00392566	0.000123505	0.0003936
Transposase	tnpA1	0.000321343	5.53225e-05	0	0.000289249	2.68303e-05	9.90217e-05	5.26744e-05	0.000246284	6.98458e-06	0.000170062	4.01147e-06	4.22159e-06	7.22433e-05	5.88492e-05	0.000156393	4.13481e-06	0.000370977	8.24714e-05	2.66184e-05	9.63205e-05	6.96684e-05	4.95402e-06	1.85913e-05	0.000293263	0.000139568	0.000606784	8.17282e-06	3.95292e-05	3.41826e-05	0.000117303	0.000353342	1.0375e-05	0.000283222	9.8321e-05	7.14067e-05	0.000571584	1.79555e-05	0.000232675	0.0010351	0.00022668	0.000406174	1.57593e-05	0.000303079	3.88972e-05	0.001515	0.000869679	7.8627e-05	8.2312e-05
Transposase	tnpA1-IS1068	2.64177e-05	8.97588e-06	0	0.000140204	0	0	0	9.8222e-06	0	3.78684e-05	0	0	0	0	0	1.28348e-05	6.11822e-05	0	0	0.000104439	0	0	1.1757e-05	1.19659e-05	0	2.55202e-05	0	0	0.000189098	5.45451e-05	2.8579e-05	1.12787e-05	0	0	1.51659e-05	0	0	0	0.000264966	0	4.0355e-05	0	3.92154e-05	0	3.5094e-05	3.22271e-05	0.000142575	0
Transposase	tnpA1-IS981	0.00162848	0.00452716	0.000114529	0.00431631	6.85005e-05	0.000390071	0.00836634	0.000372897	0.0039119	0.00226204	2.89956e-05	0.000103146	0.00370516	0.00303576	0.000498919	1.56679e-05	0.00214264	8.57411e-05	0.000236846	0.000647539	8.94687e-05	0.00120068	0.000410051	0.000188824	7.99101e-05	3.04453e-05	0.0001025	7.55261e-05	0.000111731	6.14616e-05	0.000344131	2.64429e-05	2.754e-05	0	0.000128734	0.000369527	0	0	3.30326e-05	4.03884e-05	7.95567e-05	1.56348e-05	0	0	0	2.71522e-05	4.45374e-05	0
Transposase	tnpA1-ISLL6	0	0	0	0	0	0	0	0	0	0	0	0	0	0	0	0	0	0	0	7.9017e-05	0	0	0	0	0	0	0	0	1.59927e-05	3.09795e-05	0	0	0	0	2.79294e-05	0	0	0	0	0	0	0	0	0	0	0	0	0
Transposase	tnpA10	0.000222519	0.000110766	2.06446e-05	0.000121047	6.14422e-05	8.61898e-06	0.000531825	0.000162493	4.94265e-05	7.31988e-05	6.17767e-05	7.85566e-05	0.000260241	5.28065e-05	0.00407239	0.000188986	0.000493597	0.00711465	2.93536e-05	0.000236019	0.00052465	0.000104728	0.000171742	0.000306619	7.20181e-05	0.000816165	0.000146521	0.000701168	0.000104928	0.00118854	0.000126135	6.44936e-05	0.000421654	0.00013186	0.000115302	0.000719592	0	9.01861e-05	0.000159832	7.55487e-05	5.87209e-06	0	0.000106542	0	0.000162852	0.000207346	4.27323e-06	0
Transposase	tnpA1000	0	0	0	0	0	0	0	0	0	0	0	0	0	0	0	0	0	0	0	0	0	6.92782e-06	0	0	0	3.50602e-06	0	0	0	0	0	0	2.90128e-06	0	0	0	0	2.81094e-06	0	0	0	0	7.75472e-06	4.2597e-06	0	1.43064e-05	0	0
Transposase	tnpA11	6.13949e-06	0	0	0	0	0	0	0	0	0	0	0	0	0	0	0	0	0	0	0	0	0	0	0	0	7.75697e-06	0	0	0	0	0	0	0	0	0	0	6.76404e-06	0	0	0	0	0	0	0	0	0	0	0
Transposase	tnpA1133	0.000138186	7.96342e-05	2.73424e-05	0.000338914	0.000138426	2.15877e-05	0.000210235	0.000157531	1.19474e-05	0.000178349	0	9.72417e-06	0.000135277	4.38175e-05	0.00107731	1.57282e-05	0.000389639	0.000792715	1.36891e-05	0.000224988	0.000131632	0.000178426	9.16742e-05	6.59891e-05	1.71088e-05	0.000430003	3.21952e-05	5.55408e-05	2.35275e-05	0.000675324	3.03387e-05	2.46677e-05	0.000280205	4.14384e-05	7.14627e-05	0.000291972	0	3.61095e-05	0.000304768	3.16478e-05	1.33758e-05	9.90844e-06	9.1872e-05	2.03013e-05	0.000238213	5.06037e-05	1.58457e-05	0
Transposase	tnpA13	7.98157e-06	0	0	0	0	0	0	5.27293e-06	0	3.07449e-06	0	0	2.41754e-06	3.80382e-06	0	0	9.06714e-06	0	0	0	0	0	0	0	0	9.26193e-06	0	0	0	1.11736e-05	0	0	0	0	0	0	0	0	0	0	0	0	0	0	0	0	0	0
Transposase	tnpA1353	1.00019e-05	1.11768e-05	0	6.97685e-06	2.08451e-05	2.35482e-05	3.81283e-05	1.09433e-05	0	4.83745e-06	0	0	1.16626e-05	0	0.000285515	0	7.40386e-05	0.000123908	0	0	2.24333e-06	0	6.44979e-06	0	0	4.80672e-06	5.28451e-06	0	0	2.98072e-06	1.003e-05	0	4.74766e-06	2.20585e-06	0	1.12444e-05	2.16502e-05	0.00105896	0.000515561	4.13479e-05	0	5.06235e-06	1.10793e-05	1.30279e-05	1.08294e-05	1.07944e-05	1.91248e-05	1.00236e-05
Transposase	tnpA1B1-IS1068	3.31784e-05	6.81129e-06	0	0.00014321	1.00568e-05	4.54957e-06	0	8.50096e-06	1.22034e-05	3.28346e-05	0	4.96627e-06	4.00201e-06	1.17471e-05	2.60686e-06	2.16475e-05	4.44498e-05	0	7.82747e-06	0.000114394	3.75102e-05	1.15299e-05	1.77945e-05	2.00911e-05	0	5.57568e-05	9.71972e-06	0	0.00019453	0.000238301	2.47515e-05	7.09514e-05	3.44035e-05	5.33192e-05	3.33097e-05	1.03408e-05	0	0	0.000172294	0	3.77887e-05	2.29741e-05	7.05418e-05	2.44937e-05	2.49813e-05	3.84145e-05	0.000151494	0
Transposase	tnpA1B1-ISLL6	0	0	0	0	0	0	0	0	0	0	0	0	0	0	0	0	0	0	0	1.81026e-05	0	0	0	0	0	7.42749e-06	0	0	3.14305e-05	4.22687e-06	7.30157e-06	8.07914e-06	3.23076e-06	9.09771e-06	7.74938e-06	0	0	0	7.56938e-06	0	2.07024e-05	0	9.60579e-06	0	0	0	5.92844e-06	0
Transposase	tnpA2	0.000169214	0.000360823	0.000522907	0.000159134	0.000106411	6.76568e-05	0.00024015	0.000204892	5.56555e-06	7.13911e-05	1.14615e-05	3.01313e-05	0.000191285	3.71991e-05	0.00277965	4.86824e-05	0.000443279	0.00290572	0.00012617	0.00053019	0.000598041	0.000133921	0.00050217	0.000402022	0.000205627	0.00561857	9.94946e-05	0.000908856	0.000189107	0.00112103	0.000126487	0.000132057	0.00285124	0.000178045	0.000147077	0.000778097	9.04324e-05	0.000523818	0.00151479	0.00013713	0.000237104	1.3801e-05	0.00285875	3.37711e-05	0.000971726	0.00158516	8.18267e-05	0.000159634
Transposase	tnpA2-ISLL6	0	0	0	0	0	0	0	0	0	0	0	0	0	0	0	0	0	0	0	0	0	0	0	0	1.11905e-05	6.99587e-06	0	0	1.59927e-05	7.39726e-06	0	0	0	0	0	0	0	0	1.48898e-05	0	0	0	0	0	0	0	0	0
Transposase	tnpA27	1.34666e-05	0	0	1.6625e-05	0	0	2.41105e-05	8.70962e-06	0	1.01947e-05	0	0	1.13e-05	0	9.8939e-05	0	2.47258e-05	0.000151291	4.12519e-06	3.73706e-05	4.56261e-05	0	1.15918e-05	0.000124143	0	2.79718e-05	8.28574e-06	8.16259e-05	4.95045e-05	0.000171001	3.66953e-06	0	2.12849e-05	5.62521e-06	1.92605e-05	0.000145224	0	0	5.5886e-05	4.32531e-06	1.73432e-06	0	0	0	4.24231e-06	0	5.28991e-06	0
Transposase	tnpA2B2-ISLL6	5.11266e-06	0	0	0	0	0	0	1.22173e-06	0	0	0	0	2.90444e-06	0	0	0	1.49935e-06	0	0	0.000118856	0	1.0697e-05	0	3.04911e-06	0	2.25436e-06	7.12553e-06	0	8.48289e-05	6.54381e-05	0	3.48105e-05	1.82118e-05	2.89623e-05	2.70025e-05	0	5.5952e-06	0	1.97142e-05	0	2.89606e-05	7.29546e-06	3.72229e-06	7.82188e-06	0	5.08854e-06	8.90898e-06	3.69171e-06
Transposase	tnpA3	0.000275617	3.34775e-05	9.05079e-06	0.000302052	3.08483e-05	5.06055e-05	9.14245e-05	0.000158285	0	0.000139832	3.49479e-05	2.81733e-05	3.903e-05	0	0.00313476	5.8276e-05	0.000615271	0.00112123	4.01116e-05	0.000665261	0.000736419	7.54273e-05	0.0003861	0.000190015	0.000118153	0.0188927	0.000142163	0.00112021	0.000294561	0.00346706	0.000179764	0.000155088	0.00863861	0.000509281	0.000350098	0.000801062	0	0.00021522	0.000395631	0.000244756	0.00013195	7.90708e-06	7.59587e-05	5.35409e-05	9.32021e-05	0.000103916	3.14714e-05	8.31225e-05
Transposase	tnpA3B3-ISLL6	0	0	0	0	0	0	0	0	0	0	0	0	0	0	0	0	0	0	2.84143e-06	4.9568e-06	0	8.31507e-06	0	0	0	2.26792e-06	0	0	7.63004e-06	7.86774e-06	0	1.59069e-05	2.35357e-06	2.98539e-06	0	0	0	0	3.72581e-06	0	1.74392e-05	0	0	0	0	0	2.9181e-06	0
Transposase	tnpA4	0.000791766	0.00201829	0.00403941	0.00109634	0.000458407	5.68013e-05	0.0011628	0.00092656	0.000370291	0.000691509	0.000283107	0.000207675	0.000643576	0.000366545	0.014539	0.000980629	0.00193968	0.0227538	0.000309259	0.00161093	0.00246768	0.00059146	0.00146935	0.00112014	0.00060041	0.0520743	0.000618799	0.011153	0.00108539	0.0064987	0.000825292	0.000561238	0.0231894	0.00162931	0.00100731	0.00383523	0.000463321	0.00483168	0.0108102	0.00101845	0.00208678	0.000143018	0.0112131	0.000454179	0.00985319	0.0179219	0.000608304	0.0010315
Transposase	tnpA5	0.00032407	0.000100161	2.07843e-05	0.000136601	0.000127895	0.000106734	9.67206e-05	0.000166633	3.32852e-05	0.000115611	0	0	8.50396e-05	2.29391e-05	0.000272882	5.77005e-05	0.0001861	5.31112e-05	1.36401e-05	9.46936e-06	0	0	3.35859e-06	1.45744e-05	0	0.000160665	0	1.17502e-05	1.93796e-05	1.1128e-05	6.63884e-06	0	0.000134252	4.64893e-06	1.94717e-05	1.06353e-05	0	6.63521e-06	3.037e-05	2.93247e-05	0	1.37564e-05	1.2418e-05	0	2.0192e-05	1.32974e-05	4.20555e-05	0
Transposase	tnpA6	0	0	0	0	0	0	0	0	0	0	0	0	0	0	0	0	0	0	0	0	0	0	0	0	0	0	0	0	0	1.85844e-06	0	0	0	0	0	0	0	0	0	0	0	0	0	0	0	0	0	0
Transposase	tnpA7	0	0	0	0	0	0	0	0	0	0	0	0	0	0	7.41507e-06	0	0	0	0	0	0	0	0	0	0	0	0	0	0	0	0	0	0	0	0	0	0	0	0	0	0	0	0	0	0	0	0	0
Transposase	tnpA9	0	0	0	0	0	0	0	3.8782e-06	0	0	0	0	0	0	0	0	3.50845e-06	0	0	0	0	0	0	0	0	0	0	0	0	0	0	0	0	0	0	0	0	0	0	0	0	0	0	0	0	0	0	0
Transposase	tnpAB	7.7595e-05	3.39037e-05	0	0.000106176	4.59015e-05	7.4496e-06	9.88924e-06	5.31375e-06	4.3601e-05	0.000103491	5.36052e-06	0	8.86786e-06	5.98423e-06	2.44661e-05	7.19318e-06	5.24107e-05	8.65292e-05	0.000172265	0.000467291	0.000173631	0.000187639	3.68284e-05	4.47987e-06	0.000167948	0.000410758	0.000251554	3.25255e-05	9.81401e-05	8.15871e-05	7.42145e-05	0.000109453	0.00127041	0.000692066	0.000325477	6.86751e-05	2.82876e-06	0.000109772	0.000135566	0.000191508	0.000128588	0.000875113	2.84423e-05	8.46487e-05	7.23468e-06	6.08095e-05	0.00112679	0.000121794
Transposase	tnpAIS1	0.000935768	0.00173618	0.000267617	0.00269627	0.00194196	0.000244413	0.0086365	0.00494386	0.00011081	0.00229762	0.00073274	0.000388583	0.00467546	0.00124735	0.0209281	0.00136798	0.00997201	0.137273	0.000888451	0.00273383	0.00415717	0.00163686	0.00231124	0.0023329	0.00330002	0.00415823	0.00169064	0.00716087	0.000410687	0.0088551	0.00150813	0.000728685	0.00238698	0.00145611	0.00147815	0.00711148	0.000125036	0.000663595	0.0011188	0.00127254	0.000356034	0	0.00221565	0.000332491	0.00123058	0.000807755	5.2782e-05	6.24025e-05
Transposase	tnpAIS5	9.18027e-06	4.88915e-06	0	3.53093e-06	0	0	0	5.78904e-06	0	3.33845e-06	0	0	0	0	0	0	0	0	0	0	0	0	0	0	0	0	0	0	0	0	0	0	0	0	0	0	0	0	0	0	0	0	0	0	0	0	0	0
Transposase	tnpAIS50-A	8.91849e-06	2.14596e-06	4.03057e-06	2.17221e-05	4.12671e-06	2.63743e-06	1.28504e-05	1.04246e-05	2.57897e-06	6.56465e-06	0	0	6.20215e-06	0	6.10635e-05	0	0.000100829	2.20998e-05	0	1.9628e-05	6.7168e-06	9.73634e-06	3.39271e-06	7.16122e-06	0	7.95086e-05	1.07058e-05	1.17172e-05	0	0.000410761	3.5776e-06	2.09573e-06	3.29467e-05	3.22764e-05	1.08225e-05	7.71313e-05	2.21967e-06	7.56611e-06	0.000242501	1.04851e-05	3.57331e-06	2.34684e-06	2.07915e-05	2.58915e-06	6.09012e-05	5.59504e-05	2.34569e-06	5.81909e-06
Transposase	tnpAISSm4	0	0	0	0	0	0	0	0	0	0	0	0	0	0	0	0	0	0	0	0	0	0	0	0	0	0	0	0	0	0	0	0	0	0	0	0	0	0	0	0	0	0	0	0	0	0	0	0
Transposase	tnpAN	0.00170777	0.000481405	6.60571e-05	0.00188728	0.000251945	0.000505957	0.000664619	0.000532142	0.0001265	0.00155749	3.62086e-05	6.46558e-05	0.000643438	0.000302789	0.00198787	5.23022e-05	0.00187589	0.00126014	0.000125931	0.000183441	9.53604e-05	0.000338586	0.000112297	0.000267948	7.94539e-05	0.00222599	0.000162629	0.000240508	0.000115952	0.00083863	0.000171422	7.71696e-05	0.000962935	0.000238873	0.000157954	0.000571581	0.000425058	0.000245754	0.00112957	0.000284334	0.000335532	0.000107906	0.00048399	0.000746338	0.0003882	0.000357009	0.000306673	0.000222046
Transposase	tnpAa	0	0	0	0	0	0	0	0	0	0	0	0	0	0	0	0	0	0	0	0	0	0	0	0	0	0	0	0	0	0	0	0	0	0	0	0	0	0	0	0	0	0	0	0	0	0	0	0
Transposase	tnpAc	0	0	0	0	0	0	0	0	0	6.97188e-07	0	0	0	0	0	0	0	0	0	0	0	0	0	0	0	0	0	0	0	0	0	0	0	0	8.48987e-07	0	0	0	0	0	0	0	0	0	0	0	0	0
Transposase	tnpAcp1	0	0	0	0	0	0	0	5.88168e-06	0	0	0	0	0	0	0	0	3.50388e-06	0	0	0	0	0	0	0	0	0	0	0	0	0	0	0	0	0	0	0	0	0	0	0	0	0	1.02829e-05	0	0	0	0	0
Transposase	tnpAcp2	0.000111478	3.4172e-05	2.89557e-05	7.76273e-05	1.7285e-05	3.86717e-05	4.08161e-05	5.52154e-05	1.12529e-05	6.99389e-05	0	6.08558e-06	4.40379e-05	1.43947e-05	0.00017977	3.87556e-05	0.000152049	9.05201e-06	6.1075e-06	4.09203e-05	2.80893e-05	0	1.45367e-05	1.26821e-05	6.32805e-06	0.000118356	1.19104e-05	5.96261e-06	0	1.00435e-05	0	1.66681e-05	5.89418e-05	2.01552e-06	0	9.29238e-06	0.000133594	0.00842828	0.0025849	0.000901728	8.29686e-05	0.000185386	0.00238116	7.13868e-05	0.000667191	0.000594971	8.33323e-05	0.0004186
[truncated: 96 more columns]
